# Supplementary material for: Transcriptional network underpinning ploidy-related elevated leaf potassium in neo-tetraploids
Source: Plant Physiol. 2022 Aug 5;190(3):1715–30. doi: 10.1093/plphys/kiac360 (PMC9614460; doi:10.1093/plphys/kiac360)
Supplement: kiac360_Supplementary_Data [file kiac360_supplementary_data.zip]

Archive with 7 entries (7 files):
- PP2022RA00386R1_Supplemental_Material.pdf
- TableS1_ANOVA.xlsx
- TableS2_Ionomics.xlsx
- TableS3_DEG.xlsx
- TableS4_Primers.xlsx
- TableS5_GO.xlsx
- TableS6_PlantLines.xlsx
