# Supplementary material for: Transcriptional network underpinning ploidy-related elevated leaf potassium in neo-tetraploids
Source: Plant Physiol. 2022 Aug 5;190(3):1715–30. doi: 10.1093/plphys/kiac360 (PMC9614460; doi:10.1093/plphys/kiac360)
Supplement: kiac360_Supplementary_Data [file kiac360_supplementary_data.zip › TableS1_ANOVA.xlsx]

## Sheet: 1a
Table S1: ANOVA (Analysis of Variance) for Figures 1,3 and 4 as well as S3,4,7, and 10. The table shows the ANOVA results with the Degrees of freedom (DF) shows the numbers of each group, the Sum-of-squares (Sum Sq) quantifies how much variation is due to the fact that the difference between one factor are not the same for the other factor. The Mean squares (Mean Sq) are calculated by dividing th…
Analysis of data for Fig. 1a
Two way ANOVA with factors "Treatment" and "Genotype"
Analysis of Variance Table								Details
Response: Ca								Ca content rel. to Col-0 2x under control
	DF	Sum Sq	Mean Sq	F value	Pr(>F)			Predictors	Estimates	CI	p
Treatment	4	25.9085	6.4771	61.1568	6.229e-11	***		(Intercept)	1.48	1.09 – 1.88	<0.001
Genotype	1	0.3444	0.3444	3.2515	0.08645	.		Treatment [25mM NaCl]	-0.78	-1.34 – -0.23	0.008
Treatment:Genotype	4	0.629	0.1572	1.4847	0.24432			Treatment [35mM NaCl]	-1.94	-2.49 – -1.38	<0.001
Residuals	10	2.1182	0.1059					Treatment [45mM NaCl]	-2.23	-2.79 – -1.68	<0.001
---								Treatment [55mM NaCl]	-3.01	-3.56 – -2.45	<0.001
Signif. codes: 0 ‘***’ 0.001 ‘**’ 0.01 ‘*’ 0.05 ‘.’ 0.1 ‘ ’ 1								GenotypeCol-0 4x	-0.17	-0.72 – 0.39	0.533
								Treatment25mM NaCl:GenotypeCol-0 4x	0.12	-0.66 – 0.91	0.748
								Treatment35mM NaCl:GenotypeCol-0 4x	0.39	-0.39 – 1.18	0.309
								Treatment45mM NaCl:GenotypeCol-0 4x	0.66	-0.13 – 1.44	0.096
								Treatment55mM NaCl:GenotypeCol-0 4x	0.74	-0.04 – 1.53	0.062
								Observations	30
								R2 / R2 adjusted	0.927 / 0.894
Response: Cd								Cd content rel. to Col-0 2x under control
	DF	Sum Sq	Mean Sq	F value	Pr(>F)			Predictors	Estimates	CI	p
Treatment	4	24.0042	6.0011	34.7869	9.572e-09	***		(Intercept)	-1.41	-1.91 – -0.91	<0.001
Genotype	1	1.1157	1.1157	6.4676	0.01936	*		Treatment [25mM NaCl]	2.64	1.94 – 3.35	<0.001
Treatment:Genotype	4	0.4299	0.1075	0.623	0.65145			Treatment [35mM NaCl]	1.79	1.08 – 2.50	<0.001
Residuals	20	3.4502	0.1725					Treatment [45mM NaCl]	2.48	1.78 – 3.19	<0.001
---								Treatment [55mM NaCl]	1.1	0.39 – 1.81	0.004
Signif. codes: 0 ‘***’ 0.001 ‘**’ 0.01 ‘*’ 0.05 ‘.’ 0.1 ‘ ’ 1								GenotypeCol-0 4x	-0.21	-0.92 – 0.50	0.542
								Treatment25mM NaCl:GenotypeCol-0 4x	-0.17	-1.17 – 0.83	0.724
								Treatment35mM NaCl:GenotypeCol-0 4x	-0.31	-1.31 – 0.69	0.524
								Treatment45mM NaCl:GenotypeCol-0 4x	-0.54	-1.54 – 0.46	0.273
								Treatment55mM NaCl:GenotypeCol-0 4x	0.15	-0.85 – 1.15	0.762
								Observations	30
								R2 / R2 adjusted	0.881 / 0.827
Response: Fe								Fe content rel. to Col-0 2x under control
	DF	Sum Sq	Mean Sq	F value	Pr(>F)			Predictors	Estimates	CI	p
Treatment	4	14.7504	3.6876	7.1555	0.000955	***		(Intercept)	1.45	0.59 – 2.32	0.002
Genotype	1	0.2047	0.2047	0.3972	0.535691			Treatment [25mM NaCl]	-0.64	-1.86 – 0.59	0.291
Treatment:Genotype	4	3.7378	0.9345	1.8132	0.165885			Treatment [35mM NaCl]	-2.02	-3.24 – -0.80	0.003
Residuals	20	10.3071	0.5154					Treatment [45mM NaCl]	-1.47	-2.69 – -0.24	0.021
---								Treatment [55mM NaCl]	-2.74	-3.96 – -1.52	<0.001
Signif. codes: 0 ‘***’ 0.001 ‘**’ 0.01 ‘*’ 0.05 ‘.’ 0.1 ‘ ’ 1								GenotypeCol-0 4x	-1.54	-2.76 – -0.31	0.016
								Treatment25mM NaCl:GenotypeCol-0 4x	1.51	-0.21 – 3.24	0.083
								Treatment35mM NaCl:GenotypeCol-0 4x	1.67	-0.05 – 3.40	0.057
								Treatment45mM NaCl:GenotypeCol-0 4x	1.65	-0.08 – 3.38	0.061
								Treatment55mM NaCl:GenotypeCol-0 4x	2.02	0.29 – 3.75	0.024
								Observations	30
								R2 / R2 adjusted	0.645 / 0.485
Response: K								K content rel. to Col-0 2x under control
	DF	Sum Sq	Mean Sq	F value	Pr(>F)			Predictors	Estimates	CI	p
Treatment	4	6.1604	1.5401	3.9561	0.01593	*		(Intercept)	0.16	-0.59 – 0.91	0.657
Genotype	1	14.8544	14.8544	38.1566	4.92e-06	***		Treatment [25mM NaCl]	-0.53	-1.59 – 0.53	0.309
Treatment:Genotype	4	0.1992	0.0498	0.1279	0.97053			Treatment [35mM NaCl]	-1.4	-2.46 – -0.34	0.012
Residuals	20	7.786	0.3893					Treatment [45mM NaCl]	-1.16	-2.23 – -0.10	0.033
---								Treatment [55mM NaCl]	-1.23	-2.30 – -0.17	0.025
Signif. codes: 0 ‘***’ 0.001 ‘**’ 0.01 ‘*’ 0.05 ‘.’ 0.1 ‘ ’ 1								GenotypeCol-0 4x	1.09	0.03 – 2.15	0.045
								Treatment25mM NaCl:GenotypeCol-0 4x	0.36	-1.14 – 1.86	0.624
								Treatment35mM NaCl:GenotypeCol-0 4x	0.43	-1.07 – 1.94	0.554
								Treatment45mM NaCl:GenotypeCol-0 4x	0.44	-1.06 – 1.94	0.549
								Treatment55mM NaCl:GenotypeCol-0 4x	0.36	-1.14 – 1.87	0.619
								Observations	30
								R2 / R2 adjusted	0.732 / 0.611
Response: Mg								Mg content rel. to Col-0 2x under control
	DF	Sum Sq	Mean Sq	F value	Pr(>F)			Predictors	Estimates	CI	p
Treatment	4	20.6473	5.1618	16.0077	5.028e-06	***		(Intercept)	1.5	0.81 – 2.18	<0.001
Genotype	1	0.262	0.262	0.8125	0.3781			Treatment [25mM NaCl]	-0.75	-1.72 – 0.21	0.12
Treatment:Genotype	4	1.6416	0.4104	1.2727	0.3136			Treatment [35mM NaCl]	-2.09	-3.06 – -1.12	<0.001
Residuals	20	6.4492	0.3225					Treatment [45mM NaCl]	-2.21	-3.17 – -1.24	<0.001
---								Treatment [55mM NaCl]	-2.9	-3.87 – -1.94	<0.001
Signif. codes: 0 ‘***’ 0.001 ‘**’ 0.01 ‘*’ 0.05 ‘.’ 0.1 ‘ ’ 1								GenotypeCol-0 4x	-0.57	-1.53 – 0.40	0.235
								Treatment25mM NaCl:GenotypeCol-0 4x	0.53	-0.84 – 1.90	0.429
								Treatment35mM NaCl:GenotypeCol-0 4x	0.95	-0.41 – 2.32	0.161
								Treatment45mM NaCl:GenotypeCol-0 4x	0.89	-0.48 – 2.26	0.19
								Treatment55mM NaCl:GenotypeCol-0 4x	1.4	0.03 – 2.77	0.045
								Observations	30
								R2 / R2 adjusted	0.778 / 0.678
Response: Mn								Mn content rel. to Col-0 2x under control
	DF	Sum Sq	Mean Sq	F value	Pr(>F)			Predictors	Estimates	CI	p
Treatment	4	7.7636	1.9409	2.6913	0.06065	.		(Intercept)	-0.49	-1.52 – 0.53	0.326
Genotype	1	5.6207	5.6207	7.7937	0.01126	*		Treatment [25mM NaCl]	0.67	-0.78 – 2.11	0.346
Treatment:Genotype	4	1.1919	0.298	0.4132	0.79707			Treatment [35mM NaCl]	-0.72	-2.17 – 0.72	0.31
Residuals	20	14.4237	0.7212					Treatment [45mM NaCl]	0.27	-1.18 – 1.72	0.701
---								Treatment [55mM NaCl]	0.09	-1.36 – 1.53	0.903
Signif. codes: 0 ‘***’ 0.001 ‘**’ 0.01 ‘*’ 0.05 ‘.’ 0.1 ‘ ’ 1								GenotypeCol-0 4x	0.33	-1.11 – 1.78	0.636
								Treatment25mM NaCl:GenotypeCol-0 4x	0.75	-1.29 – 2.80	0.451
								Treatment35mM NaCl:GenotypeCol-0 4x	0.59	-1.45 – 2.64	0.554
								Treatment45mM NaCl:GenotypeCol-0 4x	0.2	-1.85 – 2.24	0.843
								Treatment55mM NaCl:GenotypeCol-0 4x	1.12	-0.93 – 3.17	0.267
								Observations	30
								R2 / R2 adjusted	0.503 / 0.279
Response: Na								Na content rel. to Col-0 2x under control
	DF	Sum Sq	Mean Sq	F value	Pr(>F)			Predictors	Estimates	CI	p
Treatment	4	15.8299	3.9575	19.9379	9.443e-07	***		(Intercept)	-1.27	-1.81 – -0.73	<0.001
Genotype	1	4.2862	4.2862	21.5941	0.0001554	***		Treatment [25mM NaCl]	1.22	0.46 – 1.97	0.003
Treatment:Genotype	4	4.9141	1.2285	6.1893	0.0020734	**		Treatment [35mM NaCl]	3.07	2.32 – 3.83	<0.001
Residuals	20	3.9698	0.1985					Treatment [45mM NaCl]	2.48	1.72 – 3.24	<0.001
---								Treatment [55mM NaCl]	1.47	0.72 – 2.23	0.001
Signif. codes: 0 ‘***’ 0.001 ‘**’ 0.01 ‘*’ 0.05 ‘.’ 0.1 ‘ ’ 1								GenotypeCol-0 4x	0.01	-0.75 – 0.77	0.982
								Treatment25mM NaCl:GenotypeCol-0 4x	-0.42	-1.49 – 0.65	0.426
								Treatment35mM NaCl:GenotypeCol-0 4x	-2.18	-3.25 – -1.11	<0.001
								Treatment45mM NaCl:GenotypeCol-0 4x	-1.13	-2.20 – -0.05	0.041
								Treatment55mM NaCl:GenotypeCol-0 4x	-0.1	-1.17 – 0.97	0.848
								Observations	30
								R2 / R2 adjusted	0.863 / 0.802
Response: P								P content rel. to Col-0 2x under control
	DF	Sum Sq	Mean Sq	F value	Pr(>F)			Predictors	Estimates	CI	p
Treatment	4	15.4756	3.8689	6.2459	0.001978	**		(Intercept)	0.48	-0.46 – 1.43	0.3
Genotype	1	0.5936	0.5936	0.9584	0.33929			Treatment [25mM NaCl]	0.93	-0.41 – 2.27	0.163
Treatment:Genotype	4	0.5421	0.1355	0.2188	0.924809			Treatment [35mM NaCl]	-0.36	-1.70 – 0.98	0.582
Residuals	20	12.3886	0.6194					Treatment [45mM NaCl]	-0.67	-2.01 – 0.67	0.309
---								Treatment [55mM NaCl]	-1.61	-2.95 – -0.27	0.021
Signif. codes: 0 ‘***’ 0.001 ‘**’ 0.01 ‘*’ 0.05 ‘.’ 0.1 ‘ ’								GenotypeCol-0 4x	-0.57	-1.91 – 0.77	0.385
								Treatment25mM NaCl:GenotypeCol-0 4x	0.09	-1.80 – 1.99	0.921
								Treatment35mM NaCl:GenotypeCol-0 4x	0.19	-1.70 – 2.09	0.833
								Treatment45mM NaCl:GenotypeCol-0 4x	0.41	-1.49 – 2.30	0.659
								Treatment55mM NaCl:GenotypeCol-0 4x	0.75	-1.14 – 2.65	0.417
								Observations	30
								R2 / R2 adjusted	0.573 / 0.381
Response: Rb								Rb content rel. to Col-0 2x under control
	DF	Sum Sq	Mean Sq	F value	Pr(>F)			Predictors	Estimates	CI	p
Treatment	4	5.739	1.4347	5.5796	0.003488	**		(Intercept)	0.09	-0.52 – 0.70	0.757
Genotype	1	17.0204	17.0204	66.1907	8.979e-08	***		Treatment [25mM NaCl]	-0.23	-1.09 – 0.64	0.59
Treatment:Genotype	4	1.0977	0.2744	1.0673	0.398598			Treatment [35mM NaCl]	-1.43	-2.29 – -0.56	0.003
Residuals	20	5.1428	0.2571					Treatment [45mM NaCl]	-1.38	-2.24 – -0.52	0.003
---								Treatment [55mM NaCl]	-1.19	-2.05 – -0.33	0.009
Signif. codes: 0 ‘***’ 0.001 ‘**’ 0.01 ‘*’ 0.05 ‘.’ 0.1 ‘ ’ 1								GenotypeCol-0 4x	1.07	0.21 – 1.93	0.018
								Treatment25mM NaCl:GenotypeCol-0 4x	-0.03	-1.26 – 1.19	0.954
								Treatment35mM NaCl:GenotypeCol-0 4x	0.59	-0.63 – 1.81	0.325
								Treatment45mM NaCl:GenotypeCol-0 4x	0.74	-0.48 – 1.96	0.22
								Treatment55mM NaCl:GenotypeCol-0 4x	0.89	-0.33 – 2.11	0.145
								Observations	30
								R2 / R2 adjusted	0.823 / 0.743
Response: S								S content rel. to Col-0 2x under control
	DF	Sum Sq	Mean Sq	F value	Pr(>F)			Predictors	Estimates	CI	p
Treatment	4	16.8132	4.2033	7.8679	0.0005582	***		(Intercept)	-1.34	-2.22 – -0.46	0.005
Genotype	1	0.0217	0.0217	0.0406	0.842284			Treatment [25mM NaCl]	1.15	-0.10 – 2.39	0.069
Treatment:Genotype	4	1.4804	0.3701	0.6928	0.605636			Treatment [35mM NaCl]	2.41	1.17 – 3.66	0.001
Residuals	20	10.6847	0.5342					Treatment [45mM NaCl]	1.67	0.43 – 2.92	0.011
---								Treatment [55mM NaCl]	1.62	0.37 – 2.86	0.014
Signif. codes: 0 ‘***’ 0.001 ‘**’ 0.01 ‘*’ 0.05 ‘.’ 0.1 ‘ ’								GenotypeCol-0 4x	-0.2	-1.44 – 1.05	0.743
								Treatment25mM NaCl:GenotypeCol-0 4x	0.63	-1.13 – 2.39	0.467
								Treatment35mM NaCl:GenotypeCol-0 4x	-0.65	-2.41 – 1.11	0.451
								Treatment45mM NaCl:GenotypeCol-0 4x	0.36	-1.40 – 2.12	0.678
								Treatment55mM NaCl:GenotypeCol-0 4x	0.39	-1.37 – 2.15	0.649
								Observations	30
								R2 / R2 adjusted	0.632 / 0.466

## Sheet: 2b
Table S1: ANOVA (Analysis of Variance) for Figures 1,3 and 4 as well as S3,4,7, and 10. The table shows the ANOVA results with the Degrees of freedom (DF) shows the numbers of each group, the Sum-of-squares (Sum Sq) quantifies how much variation is due to the fact that the difference between one factor are not the same for the other factor. The Mean squares (Mean Sq) are calculated by dividing th…
Analysis of data for Fig. 1c
Two way ANOVA with factors "Ploidy" and "Gene"
Analysis of Variance Table								Details
								K content rel. to Col-0 2x
Response: K								Predictors	Estimates	CI	p
	DF	Sum Sq	Mean Sq	F value	Pr(>F)			(Intercept)	-0.32	-0.46 – -0.18	<0.001
Ploidy	1	75.003	75.003	126.652	<2e-16	***		Ploidy [4x]	0.84	0.64 – 1.04	<0.001
Gene	5	104.517	20.903	35.2981	<2e-16	***		Gene [AKT1]	-1.08	-1.46 – -0.70	<0.001
Ploidy:Gene	5	2.352	0.47	0.7942	0.5542			Gene [AKT1/HAK5]	-0.97	-1.44 – -0.49	<0.001
Residuals	419	248.129	0.592					Gene [HAK5]	0.07	-0.26 – 0.41	0.667
---								Gene [MYB51]	0.44	0.06 – 0.82	0.024
Signif. codes: 0 ‘***’ 0.001 ‘**’ 0.01 ‘*’ 0.05 ‘.’ 0.1 ‘ ’ 1								Gene [RAP2.11]	-0.35	-0.81 – 0.10	0.129
								Ploidy [4x] * Gene [AKT1]	-0.23	-0.75 – 0.28	0.371
								Ploidy [4x] * Gene [AKT1/HAK5]	0.17	-0.42 – 0.76	0.567
								Ploidy [4x] * Gene [HAK5]	0.02	-0.50 – 0.53	0.951
								Ploidy [4x] * Gene [MYB51]	0.37	-0.12 – 0.87	0.139
								Ploidy [4x] * Gene [RAP2.11]	0.16	-0.41 – 0.73	0.584
								Observations	431
								R2 / R2 adjusted	0.423 / 0.408

## Sheet: S4
Table S14: ANOVA (Analysis of Variance) for Figures 1,3 and 4 as well as S3,4,7, and 10. The table shows the ANOVA results with the Degrees of freedom (DF) shows the numbers of each group, the Sum-of-squares (Sum Sq) quantifies how much variation is due to the fact that the difference between one factor are not the same for the other factor. The Mean squares (Mean Sq) are calculated by dividing t…
Analysis of data for Fig. S4
Two way ANOVA with factors "Ploidy" and "Gene"
Analysis of Variance Table								Details
Response: Fe								Fe content rel. to Col-0 2x
	DF	Sum Sq	Mean Sq	F value	Pr(>F)			Predictors	Estimates	CI	p
Ploidy	1	18.43	18.4312	19.6655	1.18e-05	***		(Intercept)	-0.37	-0.54 – -0.20	<0.001
Gene	5	10.59	2.1174	2.2592	0.04781	*		Ploidy [4x]	0.53	0.28 – 0.78	<0.001
Ploidy:Gene	5	8.28	1.6558	1.7666	0.11848			Gene [AKT1]	0.26	-0.22 – 0.74	0.292
Residuals	419	392.7	0.9372					Gene [AKT1/HAK5]	0.46	-0.14 – 1.06	0.129
---								Gene [HAK5]	0.8	0.37 – 1.22	<0.001
Signif. codes: 0 ‘***’ 0.001 ‘**’ 0.01 ‘*’ 0.05 ‘.’ 0.1 ‘ ’ 1								Gene [MYB51]	-0.18	-0.66 – 0.30	0.453
								Gene [RAP2.11]	0.42	-0.15 – 1.00	0.148
								Ploidy [4x] * Gene [AKT1]	-0.3	-0.94 – 0.35	0.365
								Ploidy [4x] * Gene [AKT1/HAK5]	-0.55	-1.29 – 0.19	0.144
								Ploidy [4x] * Gene [HAK5]	-0.61	-1.26 – 0.03	0.062
								Ploidy [4x] * Gene [MYB51]	0.38	-0.24 – 1.00	0.23
								Ploidy [4x] * Gene [RAP2.11]	-0.36	-1.08 – 0.37	0.334
								Observations	431
								R2 / R2 adjusted	0.087 / 0.063
Response: Na								Na content rel. to Col-0 2x
	DF	Sum Sq	Mean Sq	F value	Pr(>F)			Predictors	Estimates	CI	p
Ploidy	1	4.4	4.4019	5.0392	0.0253	*		(Intercept)	-0.1	-0.27 – 0.07	0.245
Gene	5	52.98	10.5965	12.1309	5.438e-11	***		Ploidy [4x]	0.12	-0.12 – 0.37	0.318
Ploidy:Gene	5	6.32	1.2642	1.4473	0.2062			Gene [AKT1]	-0.05	-0.51 – 0.42	0.841
Residuals	419	366	0.8735					Gene [AKT1/HAK5]	0.01	-0.57 – 0.58	0.984
---								Gene [HAK5]	0.6	0.19 – 1.01	0.004
Signif. codes: 0 ‘***’ 0.001 ‘**’ 0.01 ‘*’ 0.05 ‘.’ 0.1 ‘ ’ 1								Gene [MYB51]	-0.75	-1.21 – -0.28	0.002
								Gene [RAP2.11]	-0.14	-0.70 – 0.41	0.609
								Ploidy [4x] * Gene [AKT1]	0.53	-0.09 – 1.15	0.096
								Ploidy [4x] * Gene [AKT1/HAK5]	-0.27	-0.99 – 0.44	0.449
								Ploidy [4x] * Gene [HAK5]	0.52	-0.10 – 1.14	0.1
								Ploidy [4x] * Gene [MYB51]	0.2	-0.40 – 0.80	0.517
								Ploidy [4x] * Gene [RAP2.11]	0.46	-0.23 – 1.16	0.191
								Observations	431
								R2 / R2 adjusted	0.148 / 0.126
Response: Ca								Ca content rel. to Col-0 2x
	DF	Sum Sq	Mean Sq	F value	Pr(>F)			Predictors	Estimates	CI	p
Ploidy	1	53.45	53.449	65.7542	5.69e-15	***		(Intercept)	0.26	0.10 – 0.42	0.001
Gene	5	34.68	6.936	8.5328	1.043e-07	***		Ploidy [4x]	-0.69	-0.93 – -0.46	<0.001
Ploidy:Gene	5	1.28	0.257	0.3158	0.9035			Gene [AKT1]	0.94	0.49 – 1.39	<0.001
Residuals	419	340.59	0.813					Gene [AKT1/HAK5]	0.36	-0.20 – 0.92	0.203
---								Gene [HAK5]	0.11	-0.29 – 0.50	0.599
Signif. codes: 0 ‘***’ 0.001 ‘**’ 0.01 ‘*’ 0.05 ‘.’ 0.1 ‘ ’ 1								Gene [MYB51]	-0.13	-0.58 – 0.31	0.559
								Gene [RAP2.11]	0.09	-0.45 – 0.63	0.743
								Ploidy [4x] * Gene [AKT1]	-0.25	-0.85 – 0.36	0.423
								Ploidy [4x] * Gene [AKT1/HAK5]	0.14	-0.55 – 0.82	0.695
								Ploidy [4x] * Gene [HAK5]	0.02	-0.58 – 0.62	0.956
								Ploidy [4x] * Gene [MYB51]	-0.25	-0.83 – 0.33	0.401
								Ploidy [4x] * Gene [RAP2.11]	-0.01	-0.68 – 0.66	0.973
								Observations	431
								R2 / R2 adjusted	0.208 / 0.187
Response: Mg								Mg content rel. to Col-0 2x
	DF	Sum Sq	Mean Sq	F value	Pr(>F)			Predictors	Estimates	CI	p
Ploidy	1	10.74	10.736	11.6586	0.0007013	***		(Intercept)	0.01	-0.16 – 0.18	0.904
Gene	5	32.85	6.569	7.1336	2.026e-06	***		Ploidy [4x]	-0.33	-0.58 – -0.08	0.01
Ploidy:Gene	5	0.58	0.1156	0.1255	0.986628			Gene [AKT1]	0.87	0.39 – 1.35	<0.001
Residuals	419	385.84	0.9209					Gene [AKT1/HAK5]	0.65	0.05 – 1.24	0.033
---								Gene [HAK5]	0.24	-0.18 – 0.66	0.264
Signif. codes: 0 ‘***’ 0.001 ‘**’ 0.01 ‘*’ 0.05 ‘.’ 0.1 ‘ ’ 1								Gene [MYB51]	0.2	-0.27 – 0.68	0.403
								Gene [RAP2.11]	-0.03	-0.60 – 0.54	0.914
								Ploidy [4x] * Gene [AKT1]	-0.02	-0.66 – 0.62	0.943
								Ploidy [4x] * Gene [AKT1/HAK5]	-0.12	-0.85 – 0.61	0.752
								Ploidy [4x] * Gene [HAK5]	-0.09	-0.73 – 0.54	0.771
								Ploidy [4x] * Gene [MYB51]	-0.18	-0.79 – 0.44	0.573
								Ploidy [4x] * Gene [RAP2.11]	0.12	-0.59 – 0.84	0.737
								Observations	431
								R2 / R2 adjusted	0.103 / 0.079
Response: P								P content rel. to Col-0 2x
	DF	Sum Sq	Mean Sq	F value	Pr(>F)			Predictors	Estimates	CI	p
Ploidy	1	0.42	0.41605	0.4262	0.51423			(Intercept)	-0.08	-0.26 – 0.09	0.36
Gene	5	12.37	2.47409	2.5342	0.02823	*		Ploidy [4x]	-0.14	-0.40 – 0.11	0.271
Ploidy:Gene	5	8.16	1.63147	1.6711	0.14031			Gene [AKT1]	0.41	-0.08 – 0.90	0.103
Residuals	419	409.06	0.97627					Gene [AKT1/HAK5]	0.72	0.11 – 1.33	0.021
---								Gene [HAK5]	0.33	-0.10 – 0.77	0.13
Signif. codes: 0 ‘***’ 0.001 ‘**’ 0.01 ‘*’ 0.05 ‘.’ 0.1 ‘ ’ 1								Gene [MYB51]	0.09	-0.40 – 0.59	0.705
								Gene [RAP2.11]	-0.12	-0.71 – 0.46	0.678
								Ploidy [4x] * Gene [AKT1]	-0.06	-0.72 – 0.60	0.852
								Ploidy [4x] * Gene [AKT1/HAK5]	-0.51	-1.26 – 0.24	0.183
								Ploidy [4x] * Gene [HAK5]	-0.21	-0.87 – 0.45	0.534
								Ploidy [4x] * Gene [MYB51]	0.49	-0.14 – 1.12	0.13
								Ploidy [4x] * Gene [RAP2.11]	0.63	-0.11 – 1.37	0.093
								Observations	431
								R2 / R2 adjusted	0.049 / 0.024
Response: S								S content rel. to Col-0 2x
	DF	Sum Sq	Mean Sq	F value	Pr(>F)			Predictors	Estimates	CI	p
Ploidy	1	3.53	3.5332	3.9351	0.04794	*		(Intercept)	0.05	-0.11 – 0.22	0.527
Gene	5	46.43	9.2856	10.342	2.291e-09	***		Ploidy [4x]	-0.39	-0.64 – -0.14	0.002
Ploidy:Gene	5	3.84	0.768	0.8554	0.51118			Gene [AKT1]	0.53	0.06 – 1.00	0.028
Residuals	419	376.2	0.8978					Gene [AKT1/HAK5]	0.6	0.01 – 1.18	0.046
---								Gene [HAK5]	-0.23	-0.64 – 0.19	0.287
Signif. codes: 0 ‘***’ 0.001 ‘**’ 0.01 ‘*’ 0.05 ‘.’ 0.1 ‘ ’ 1								Gene [MYB51]	0.26	-0.22 – 0.73	0.287
								Gene [RAP2.11]	-0.57	-1.14 – -0.01	0.046
								Ploidy [4x] * Gene [AKT1]	0.33	-0.30 – 0.96	0.31
								Ploidy [4x] * Gene [AKT1/HAK5]	0.1	-0.62 – 0.82	0.785
								Ploidy [4x] * Gene [HAK5]	0.33	-0.30 – 0.96	0.305
								Ploidy [4x] * Gene [MYB51]	0.53	-0.07 – 1.14	0.084
								Ploidy [4x] * Gene [RAP2.11]	0.32	-0.39 – 1.03	0.378
								Observations	431
								R2 / R2 adjusted	0.125 / 0.102
Response: Mn								Mn content rel. to Col-0 2x
	DF	Sum Sq	Mean Sq	F value	Pr(>F)			Predictors	Estimates	CI	p
Ploidy	1	27.79	27.7872	34.4036	9.099e-09	***		(Intercept)	0.15	-0.01 – 0.31	0.069
Gene	5	56.32	11.2636	13.9456	1.277e-12	***		Ploidy [4x]	-0.33	-0.57 – -0.10	0.005
Ploidy:Gene	5	7.18	1.4369	1.7791	0.1159			Gene [AKT1]	0.84	0.40 – 1.29	<0.001
Residuals	419	338.42	0.8077					Gene [AKT1/HAK5]	0.65	0.09 – 1.20	0.022
---								Gene [HAK5]	0.12	-0.28 – 0.51	0.562
Signif. codes: 0 ‘***’ 0.001 ‘**’ 0.01 ‘*’ 0.05 ‘.’ 0.1 ‘ ’ 1								Gene [MYB51]	-0.48	-0.93 – -0.03	0.035
								Gene [RAP2.11]	0.65	0.11 – 1.18	0.018
								Ploidy [4x] * Gene [AKT1]	-0.36	-0.96 – 0.24	0.234
								Ploidy [4x] * Gene [AKT1/HAK5]	-0.09	-0.77 – 0.59	0.796
								Ploidy [4x] * Gene [HAK5]	-0.52	-1.11 – 0.08	0.091
								Ploidy [4x] * Gene [MYB51]	-0.41	-0.98 – 0.17	0.165
								Ploidy [4x] * Gene [RAP2.11]	-0.82	-1.49 – -0.15	0.017
								Observations	431
								R2 / R2 adjusted	0.212 / 0.192
Response: Co								Co content rel. to Col-0 2x
	DF	Sum Sq	Mean Sq	F value	Pr(>F)			Predictors	Estimates	CI	p
Ploidy	1	6.22	6.2192	6.8108	0.009385	**		(Intercept)	0.34	0.17 – 0.51	<0.001
Gene	5	39.31	7.8615	8.6093	8.868e-08	***		Ploidy [4x]	-0.19	-0.44 – 0.06	0.137
Ploidy:Gene	5	1.87	0.3733	0.4088	0.842731			Gene [AKT1]	-0.35	-0.82 – 0.12	0.148
Residuals	419	382.61	0.9131					Gene [AKT1/HAK5]	-1.21	-1.80 – -0.62	<0.001
---								Gene [HAK5]	-0.32	-0.74 – 0.10	0.14
Signif. codes: 0 ‘***’ 0.001 ‘**’ 0.01 ‘*’ 0.05 ‘.’ 0.1 ‘ ’ 1								Gene [MYB51]	-0.63	-1.11 – -0.16	0.009
								Gene [RAP2.11]	-0.48	-1.05 – 0.09	0.099
								Ploidy [4x] * Gene [AKT1]	0.06	-0.58 – 0.69	0.863
								Ploidy [4x] * Gene [AKT1/HAK5]	0.49	-0.24 – 1.22	0.189
								Ploidy [4x] * Gene [HAK5]	0.08	-0.55 – 0.72	0.794
								Ploidy [4x] * Gene [MYB51]	-0.11	-0.72 – 0.51	0.734
								Ploidy [4x] * Gene [RAP2.11]	0.02	-0.69 – 0.74	0.948
								Observations	431
								R2 / R2 adjusted	0.110 / 0.087
Response: Co								Cd content rel. to Col-0 2x
	DF	Sum Sq	Mean Sq	F value	Pr(>F)			Predictors	Estimates	CI	p
Ploidy	1	0.01	0.0079	0.0083	0.9274			(Intercept)	-0.09	-0.26 – 0.09	0.327
Gene	5	26.02	5.2032	5.4558	7.067e-05	***		Ploidy [4x]	-0.03	-0.28 – 0.22	0.82
Ploidy:Gene	5	4.08	0.817	0.8566	0.5103			Gene [AKT1]	0.17	-0.32 – 0.65	0.494
Residuals	419	399.6	0.9537					Gene [AKT1/HAK5]	-0.02	-0.63 – 0.58	0.941
---								Gene [HAK5]	0.37	-0.06 – 0.80	0.092
Signif. codes: 0 ‘***’ 0.001 ‘**’ 0.01 ‘*’ 0.05 ‘.’ 0.1 ‘ ’ 1								Gene [MYB51]	-0.24	-0.73 – 0.24	0.331
								Gene [RAP2.11]	0.8	0.22 – 1.38	0.007
								Ploidy [4x] * Gene [AKT1]	0.46	-0.19 – 1.11	0.162
								Ploidy [4x] * Gene [AKT1/HAK5]	0.21	-0.54 – 0.95	0.583
								Ploidy [4x] * Gene [HAK5]	0.15	-0.50 – 0.80	0.657
								Ploidy [4x] * Gene [MYB51]	-0.11	-0.74 – 0.52	0.732
								Ploidy [4x] * Gene [RAP2.11]	-0.41	-1.14 – 0.32	0.274
								Observations	431
								R2 / R2 adjusted	0.070 / 0.046
Response: Co								Rb content rel. to Col-0 2x
	DF	Sum Sq	Mean Sq	F value	Pr(>F)			Predictors	Estimates	CI	p
Ploidy	1	76.458	76.458	117.322	<2e-16	***		(Intercept)	-0.39	-0.53 – -0.24	<0.001
Gene	5	78.92	15.784	24.22	<2e-16	***		Ploidy [4x]	0.89	0.68 – 1.10	<0.001
Ploidy:Gene	5	1.565	0.313	0.4802	0.7911			Gene [AKT1]	-0.81	-1.21 – -0.40	<0.001
Residuals	419	273.058	0.652					Gene [AKT1/HAK5]	-0.79	-1.29 – -0.29	0.002
---								Gene [HAK5]	0.24	-0.12 – 0.59	0.185
Signif. codes: 0 ‘***’ 0.001 ‘**’ 0.01 ‘*’ 0.05 ‘.’ 0.1 ‘ ’ 1								Gene [MYB51]	0.48	0.08 – 0.88	0.019
								Gene [RAP2.11]	-0.25	-0.73 – 0.23	0.303
								Ploidy [4x] * Gene [AKT1]	-0.21	-0.75 – 0.33	0.441
								Ploidy [4x] * Gene [AKT1/HAK5]	0.02	-0.59 – 0.64	0.948
								Ploidy [4x] * Gene [HAK5]	-0.11	-0.65 – 0.43	0.685
								Ploidy [4x] * Gene [MYB51]	0.29	-0.22 – 0.81	0.264
								Ploidy [4x] * Gene [RAP2.11]	-0.01	-0.61 – 0.59	0.969
								Observations	431
								R2 / R2 adjusted	0.365 / 0.348
Response: Mo								Mo content rel. to Col-0 2x
	DF	Sum Sq	Mean Sq	F value	Pr(>F)			Predictors	Estimates	CI	p
Ploidy	1	19.57	19.5681	20.1453	9.287e-06	***		(Intercept)	0.29	0.11 – 0.47	0.001
Gene	5	1.38	0.2764	0.2845	0.9215			Ploidy [4x]	-0.53	-0.79 – -0.27	<0.001
Ploidy:Gene	5	2.06	0.4114	0.4235	0.8323			Gene [AKT1]	-0.32	-0.81 – 0.17	0.2
Residuals	419	406.99	0.9713					Gene [AKT1/HAK5]	-0.29	-0.90 – 0.32	0.351
---								Gene [HAK5]	-0.01	-0.44 – 0.43	0.981
Signif. codes: 0 ‘***’ 0.001 ‘**’ 0.01 ‘*’ 0.05 ‘.’ 0.1 ‘ ’ 1								Gene [MYB51]	-0.18	-0.66 – 0.31	0.482
								Gene [RAP2.11]	-0.08	-0.67 – 0.50	0.777
								Ploidy [4x] * Gene [AKT1]	0.29	-0.37 – 0.95	0.384
								Ploidy [4x] * Gene [AKT1/HAK5]	0.45	-0.30 – 1.20	0.239
								Ploidy [4x] * Gene [HAK5]	0.11	-0.54 – 0.77	0.738
								Ploidy [4x] * Gene [MYB51]	0.19	-0.44 – 0.82	0.55
								Ploidy [4x] * Gene [RAP2.11]	0.21	-0.53 – 0.95	0.575
								Observations	431
								R2 / R2 adjusted	0.054 / 0.029
Response: Sr								Sr content rel. to Col-0 2x
	DF	Sum Sq	Mean Sq	F value	Pr(>F)			Predictors	Estimates	CI	p
Ploidy	1	46.06	46.06	55.5197	5.341e-13	***		(Intercept)	0.23	0.07 – 0.40	0.005
Gene	5	35.42	7.084	8.5393	1.028e-07	***		Ploidy [4x]	-0.69	-0.93 – -0.45	<0.001
Ploidy:Gene	5	0.91	0.183 0.2201	0.9538				Gene [AKT1]	1.01	0.56 – 1.46	<0.001
Residuals	419	347.61	0.83					Gene [AKT1/HAK5]	0.38	-0.19 – 0.94	0.191
---								Gene [HAK5]	0.13	-0.27 – 0.53	0.512
Signif. codes: 0 ‘***’ 0.001 ‘**’ 0.01 ‘*’ 0.05 ‘.’ 0.1 ‘ ’ 1								Gene [MYB51]	-0.13	-0.58 – 0.32	0.578
								Gene [RAP2.11]	-0.04	-0.58 – 0.50	0.884
								Ploidy [4x] * Gene [AKT1]	-0.22	-0.83 – 0.39	0.476
								Ploidy [4x] * Gene [AKT1/HAK5]	0.14	-0.56 – 0.83	0.701
								Ploidy [4x] * Gene [HAK5]	0.08	-0.53 – 0.69	0.797
								Ploidy [4x] * Gene [MYB51]	-0.02	-0.60 – 0.56	0.947
								Ploidy [4x] * Gene [RAP2.11]	0.16	-0.52 – 0.84	0.637
								Observations	431
								R2 / R2 adjusted	0.192 / 0.170
Response: Zn								Zn content rel. to Col-0 2x
	DF	Sum Sq	Mean Sq	F value	Pr(>F)			Predictors	Estimates	CI	p
Ploidy	1	5	4.9974	5.2198	0.02283	*		(Intercept)	-0.12	-0.30 – 0.05	0.164
Gene	5	19.45	3.8899	4.063	0.0013	**		Ploidy [4x]	0.14	-0.11 – 0.40	0.277
Ploidy:Gene	5	4.11	0.8229	0.8595	0.50833			Gene [AKT1]	0	-0.48 – 0.49	0.988
Residuals	419	401.15	0.9574					Gene [AKT1/HAK5]	0.05	-0.55 – 0.66	0.862
---								Gene [HAK5]	0.24	-0.19 – 0.67	0.277
Signif. codes: 0 ‘***’ 0.001 ‘**’ 0.01 ‘*’ 0.05 ‘.’ 0.1 ‘ ’ 1								Gene [MYB51]	-0.52	-1.01 – -0.04	0.035
								Gene [RAP2.11]	0.43	-0.15 – 1.02	0.144
								Ploidy [4x] * Gene [AKT1]	0.5	-0.16 – 1.15	0.136
								Ploidy [4x] * Gene [AKT1/HAK5]	0.35	-0.40 – 1.09	0.362
								Ploidy [4x] * Gene [HAK5]	0.13	-0.52 – 0.78	0.69
								Ploidy [4x] * Gene [MYB51]	0.15	-0.48 – 0.78	0.635
								Ploidy [4x] * Gene [RAP2.11]	-0.33	-1.07 – 0.40	0.368
								Observations	431
								R2 / R2 adjusted	0.066 / 0.042

## Sheet: 3a
Table S1: ANOVA (Analysis of Variance) for Figures 1,3 and 4 as well as S3,4,7, and 10. The table shows the ANOVA results with the Degrees of freedom (DF) shows the numbers of each group, the Sum-of-squares (Sum Sq) quantifies how much variation is due to the fact that the difference between one factor are not the same for the other factor. The Mean squares (Mean Sq) are calculated by dividing th…
Analysis of data for Fig. 3a
Two way ANOVA with factors "Ploidy" and "Gene"
Analysis of Variance Table								Details
Response: K									K content rel. to Col-0 2x
	DF	Sum Sq	Mean Sq	F value	Pr(>F)			Predictors	Estimates	CI	p
Gene	39	281.53	7.219	11.3837	< 2e-16	***		(Intercept)	-0.53	-0.68 – -0.39	<0.001
Ploidy	1	127.51	127.509	201.077	< 2e-16	***		Gene [ABI1]	-0.43	-0.91 – 0.04	0.074
Gene:Ploidy	39	33.33	0.855	1.3477	0.07731	.		Gene [AGB1]	0.43	-0.05 – 0.90	0.078
Residuals	994	630.33	0.634					Gene [AHK1]	0.2	-0.45 – 0.85	0.549
---								Gene [ARF2]	0.32	-0.33 – 0.98	0.33
Signif. codes: 0 ‘***’ 0.001 ‘**’ 0.01 ‘*’ 0.05 ‘.’ 0.1 ‘ ’ 1								Gene [ATL31]	0.4	-0.07 – 0.87	0.097
								Gene [AUX1]	0.08	-0.31 – 0.48	0.686
								Gene [AZF2]	-0.37	-1.03 – 0.28	0.263
								Gene [CHX21]	0.39	-0.27 – 1.04	0.243
								Gene [CIPK23]	-1.56	-2.21 – -0.90	<0.001
								Gene [CML24]	-0.35	-1.00 – 0.30	0.294
								Gene [CPK28]	-0.01	-0.36 – 0.34	0.963
								Gene [CPK29]	0.15	-0.50 – 0.81	0.651
								Gene [DDF2]	0.21	-0.45 – 0.86	0.536
								Gene [ESB1]	2.21	1.81 – 2.61	<0.001
								Gene [EXPA1]	-0.16	-0.81 – 0.50	0.638
								Gene [GER5]	-0.1	-0.76 – 0.55	0.761
								Gene [HKT1]	-0.9	-1.55 – -0.25	0.007
								Gene [MBF1c]	-0.08	-0.55 – 0.40	0.748
								Gene [MYB51]	0.44	0.05 – 0.84	0.028
								Gene [NAC2]	0.13	-0.52 – 0.79	0.687
								Gene [NHX1]	0.35	-0.30 – 1.00	0.294
								Gene [CDEF]	-1.3	-1.95 – -0.64	<0.001
								Gene [PIN2]	-0.06	-0.46 – 0.33	0.76
								Gene [PIN3]	-0.29	-0.76 – 0.19	0.235
								Gene [RAP2.11]	-0.36	-0.84 – 0.11	0.134
								Gene [RHD1]	1.42	0.85 – 2.00	<0.001
								Gene [RHD2]	0.13	-0.48 – 0.73	0.686
								Gene [RHD6/RSL1]	0.72	0.34 – 1.11	<0.001
								Gene [RSL1]	0.54	-0.06 – 1.15	0.079
								Gene [RSL2]	0.23	-0.43 – 0.88	0.495
								Gene [RSL4]	0.25	-0.36 – 0.85	0.428
								Gene [SGN1]	-0.58	-1.24 – 0.07	0.08
								Gene [SOS1]	1.16	0.51 – 1.81	0.001
								Gene [SOS3]	0.98	0.51 – 1.46	<0.001
								Gene [SUR1]	-0.08	-0.73 – 0.57	0.809
								Gene [TIR1]	-0.16	-0.63 – 0.31	0.507
								Gene [tir1/eir1]	-0.28	-1.20 – 0.63	0.541
								Gene [UGT74E2]	0.38	-0.09 – 0.86	0.114
								Gene [ZAT10]	0.14	-0.34 – 0.61	0.566
								Ploidy [4x]	0.78	0.56 – 0.99	<0.001
								Gene [ABI1] * Ploidy [4x]	0.16	-0.51 – 0.83	0.645
								Gene [AGB1] * Ploidy [4x]	-0.1	-0.72 – 0.52	0.745
								Gene [AHK1] * Ploidy [4x]	-0.14	-1.07 – 0.78	0.761
								Gene [ARF2] * Ploidy [4x]	-0.5	-1.42 – 0.43	0.294
								Gene [ATL31] * Ploidy [4x]	-0.13	-0.80 – 0.54	0.707
								Gene [AUX1] * Ploidy [4x]	-0.25	-0.78 – 0.28	0.359
								Gene [AZF2] * Ploidy [4x]	-0.18	-1.11 – 0.74	0.698
								Gene [CHX21] * Ploidy [4x]	-0.42	-1.35 – 0.50	0.369
								Gene [CIPK23] * Ploidy [4x]	-0.02	-0.95 – 0.91	0.964
								Gene [CML24] * Ploidy [4x]	-0.18	-1.10 – 0.75	0.707
								Gene [CPK28] * Ploidy [4x]	-0.06	-0.59 – 0.47	0.827
								Gene [CPK29] * Ploidy [4x]	0.68	-0.13 – 1.49	0.101
								Gene [DDF2] * Ploidy [4x]	0.04	-0.77 – 0.85	0.931
								Gene [ESB1] * Ploidy [4x]	-0.96	-1.58 – -0.34	0.003
								Gene [EXPA1] * Ploidy [4x]	-0.04	-0.85 – 0.77	0.914
								Gene [GER5] * Ploidy [4x]	0.5	-0.31 – 1.31	0.225
								Gene [HKT1] * Ploidy [4x]	0.05	-0.88 – 0.97	0.923
								Gene [MBF1c] * Ploidy [4x]	-0.97	-1.78 – -0.16	0.019
								Gene [MYB51] * Ploidy [4x]	0.33	-0.18 – 0.85	0.202
								Gene [NAC2] * Ploidy [4x]	-0.44	-1.25 – 0.37	0.283
								Gene [NHX1] * Ploidy [4x]	-0.23	-1.04 – 0.58	0.577
								Gene [pCASP::CDEF] * Ploidy [4x]	-0.54	-1.47 – 0.38	0.251
								Gene [PIN2] * Ploidy [4x]	0.22	-0.27 – 0.72	0.377
								Gene [PIN3] * Ploidy [4x]	0.03	-0.56 – 0.62	0.917
								Gene [RAP2.11] * Ploidy [4x]	0.25	-0.35 – 0.84	0.419
								Gene [RHD1] * Ploidy [4x]	-0.34	-1.17 – 0.50	0.43
								Gene [RHD2] * Ploidy [4x]	0.91	0.05 – 1.77	0.038
								Gene [RHD6/RSL1] * Ploidy [4x]	-0.29	-0.84 – 0.26	0.298
								Gene [RSL1] * Ploidy [4x]	0.03	-0.87 – 0.92	0.951
								Gene [RSL2] * Ploidy [4x]	0.39	-0.42 – 1.20	0.342
								Gene [RSL4] * Ploidy [4x]	-0.78	-1.64 – 0.09	0.077
								Gene [SGN1] * Ploidy [4x]	0.28	-0.53 – 1.09	0.502
								Gene [SOS1] * Ploidy [4x]	-0.52	-1.44 – 0.41	0.273
								Gene [SOS3] * Ploidy [4x]	-0.8	-1.47 – -0.13	0.02
								Gene [SUR1] * Ploidy [4x]	-0.11	-0.93 – 0.71	0.788
								Gene [TIR1] * Ploidy [4x]	0.24	-0.38 – 0.86	0.439
								Gene [tir1/eir1] * Ploidy [4x]	0.49	-0.54 – 1.53	0.346
								Gene [UGT74E2] * Ploidy [4x]	-0.22	-0.89 – 0.45	0.522
								Gene [ZAT10] * Ploidy [4x]	-0.61	-1.42 – 0.20	0.142
								Observations	1074
								R2 / R2 adjusted	0.412 / 0.366

## Sheet: 3b
Table S1: ANOVA (Analysis of Variance) for Figures 1,3 and 4 as well as S3,4,7, and 10. The table shows the ANOVA results with the Degrees of freedom (DF) shows the numbers of each group, the Sum-of-squares (Sum Sq) quantifies how much variation is due to the fact that the difference between one factor are not the same for the other factor. The Mean squares (Mean Sq) are calculated by dividing th…
Analysis of data for Fig. 3b
Two way ANOVA with factors "Ploidy" and "Gene"
Analysis of Variance Table								Details
Response: K									K content rel. to Col-0 2x
	DF	Sum Sq	Mean Sq	F value	Pr(>F)			Predictors	Estimates	CI	p
Ploidy	1	27.526	27.5258	44.349	1.28e-10	***		(Intercept)	-0.58	-0.72 – -0.44	<0.001
Gene	3	86.09	28.6968	46.235	< 2.2e-16	***		Ploidy [4x]	0.79	0.59 – 1.00	<0.001
Ploidy:Gene	3	8.792	2.9308	4.722	0.003088	**		Gene [ESB1]	1.72	1.38 – 2.07	<0.001
Residuals	305	189.304	0.6207					Gene [MBF1c]	-0.12	-0.59 – 0.35	0.613
---								Gene [SOS3]	0.95	0.48 – 1.42	<0.001
Signif. codes: 0 ‘***’ 0.001 ‘**’ 0.01 ‘*’ 0.05 ‘.’ 0.1 ‘ ’ 1								Ploidy [4x] * Gene [ESB1]	-0.6	-1.12 – -0.07	0.026
								Ploidy [4x] * Gene [MBF1c]	-0.96	-1.77 – -0.16	0.019
								Ploidy [4x] * Gene [SOS3]	-0.85	-1.52 – -0.19	0.012
								Observations	313
								R2 / R2 adjusted	0.393 / 0.379

## Sheet: S7
Table S1: ANOVA (Analysis of Variance) for Figures 1,3 and 4 as well as S3,4,7, and 10. The table shows the ANOVA results with the Degrees of freedom (DF) shows the numbers of each group, the Sum-of-squares (Sum Sq) quantifies how much variation is due to the fact that the difference between one factor are not the same for the other factor. The Mean squares (Mean Sq) are calculated by dividing th…
Analysis of data for Fig. S7
Two way ANOVA with factors "cell" and "Genotype"
Analysis of Variance Table								Details
Response: Cell Size								cell length	length. Sub$length
	DF	Sum Sq	Mean Sq	F value	Pr(>F)			Predictors	Estimates	CI	p
cell	1	31.773	31.773	99.6485	1.706e-13	***		(Intercept)	-1.03	-1.41 – -0.65	<0.001
Genotype	1	5.002	5.002	15.6883	0.000237	***		cell [length of last cell in meristematic zone]	1.62	1.02 – 2.22	<0.001
cell:Genotype	1	0.021	0.021	0.0646	0.800364			GenotypeCol-0 4x	0.65	0.21 – 1.08	0.004
Residuals	50	15.942	0.319					celllength of last cell in meristematic zone:GenotypeCol-0 4x	0.09	-0.63 – 0.81	0.8
---								Observations	54
Signif. codes: 0 ‘***’ 0.001 ‘**’ 0.01 ‘*’ 0.05 ‘.’ 0.1 ‘ ’ 1								R2 / R2 adjusted	0.698 / 0.680

## Sheet: 6a_to_c
Table S1: ANOVA (Analysis of Variance) for Figures 1,3 and 4 as well as S3,4,7, and 10. The table shows the ANOVA results with the Degrees of freedom (DF) shows the numbers of each group, the Sum-of-squares (Sum Sq) quantifies how much variation is due to the fact that the difference between one factor are not the same for the other factor. The Mean squares (Mean Sq) are calculated by dividing th…
Analysis of data for Fig. S10b to d
One way ANOVA with factor "Genotype"
Analysis of Variance Table								Details
Response: GFP area									GFP area
	DF	Sum Sq	Mean Sq	F value	Pr(>F)			Predictors	Estimates	CI	p
Genotype	9	210.41	23.3786	57.153	< 2.2e-16	***		Genotype [Co2 X SIM1.1]	0.04	-0.22 – 0.30	0.751
Residuals	359	146.85	0.4091					Genotype [Co2 X SIM3.3]	1.74	1.48 – 2.00	<0.001
---								Genotype [Co2 X SIM9.2]	1.17	0.86 – 1.48	<0.001
Signif. codes: 0 ‘***’ 0.001 ‘**’ 0.01 ‘*’ 0.05 ‘.’ 0.1 ‘ ’ 1								Genotype [En7 X SIM1.1]	-0.21	-0.47 – 0.05	0.105
								Genotype [En7 X SIM3.3]	1.15	0.89 – 1.41	<0.001
								Genotype [En7 X SIM9.2]	1	0.74 – 1.26	<0.001
								Genotype [GL2 X SIM1.1]	0.59	0.33 – 0.85	<0.001
								Genotype [GL2 X SIM3.3]	1.62	1.36 – 1.88	<0.001
								Genotype [GL2 X SIM9.2]	1.96	1.70 – 2.22	<0.001
								Observations	369
								R2 / R2 adjusted	0.589 / 0.579
Response: GFP signal intensity									GFP signal intensity
	DF	Sum Sq	Mean Sq	F value	Pr(>F)			Predictors	Estimates	CI	p
Genotype	9	132.68	14.7421	23.558	< 2.2e-16	***		(Intercept)	0.66	0.51 – 0.81	<0.001
Residuals	359	224.65	0.6258					Genotype [Co2 X SIM1.1]	-0.17	-0.49 – 0.15	0.287
---								Genotype [Co2 X SIM3.3]	-1.1	-1.42 – -0.77	<0.001
Signif. codes: 0 ‘***’ 0.001 ‘**’ 0.01 ‘*’ 0.05 ‘.’ 0.1 ‘ ’ 1								Genotype [Co2 X SIM9.2]	-1.62	-1.99 – -1.24	<0.001
								Genotype [En7 X SIM1.1]	-0.68	-1.00 – -0.36	<0.001
								Genotype [En7 X SIM3.3]	-1.75	-2.07 – -1.42	<0.001
								Genotype [En7 X SIM9.2]	-1.08	-1.40 – -0.76	<0.001
								Genotype [GL2 X SIM1.1]	-0.27	-0.59 – 0.05	0.104
								Genotype [GL2 X SIM3.3]	-1.17	-1.49 – -0.85	<0.001
								Genotype [GL2 X SIM9.2]	-0.81	-1.13 – -0.49	<0.001
								Observations	369
								R2 / R2 adjusted	0.371 / 0.356
Response: Cell area									Cell area
	DF	Sum Sq	Mean Sq	F value	Pr(>F)			Predictors	Estimates	CI	p
Genotype	9	184.71	20.5236	40.199	< 2.2e-16	***		(Intercept)	-0.43	-0.57 – -0.30	<0.001
Residuals	359	183.29	0.5106					Genotype [Co2 X SIM1.1]	0.09	-0.20 – 0.38	0.553
---								Genotype [Co2 X SIM3.3]	1.8	1.51 – 2.10	<0.001
Signif. codes: 0 ‘***’ 0.001 ‘**’ 0.01 ‘*’ 0.05 ‘.’ 0.1 ‘ ’ 1								Genotype [Co2 X SIM9.2]	0.7	0.35 – 1.04	<0.001
								Genotype [En7 X SIM1.1]	-0.53	-0.82 – -0.24	<0.001
								Genotype [En7 X SIM3.3]	0.27	-0.02 – 0.56	0.065
								Genotype [En7 X SIM9.2]	0.5	0.21 – 0.79	0.001
								Genotype [GL2 X SIM1.1]	-0.15	-0.44 – 0.14	0.302
								Genotype [GL2 X SIM3.3]	1.47	1.18 – 1.76	<0.001
								Genotype [GL2 X SIM9.2]	1.49	1.20 – 1.77	<0.001
								Observations	369
								R2 / R2 adjusted	0.502 / 0.489

## Sheet: 7a
Table S1: ANOVA (Analysis of Variance) for Figures 1,3 and 4 as well as S3,4,7, and 10. The table shows the ANOVA results with the Degrees of freedom (DF) shows the numbers of each group, the Sum-of-squares (Sum Sq) quantifies how much variation is due to the fact that the difference between one factor are not the same for the other factor. The Mean squares (Mean Sq) are calculated by dividing th…
Analysis of data for Fig. 7a
One way ANOVA with factor "Genotype"
Analysis of Variance Table								Details
Response: K									K content rel. to Col-0 2x
	DF	Sum Sq	Mean Sq	F value	Pr(>F)			Predictors	Estimates	CI	p
Genotype	3	9.329	3.10974	3.3342	0.02275	*		(Intercept)	-0.17	-0.40 – 0.07	0.167
Residuals	94	87.671	0.93267					Genotype [nineSIM X pCo2]	0.13	-0.52 – 0.78	0.695
---								Genotype [nineSIM X pEn7]	0.94	0.34 – 1.54	0.003
Signif. codes: 0 ‘***’ 0.001 ‘**’ 0.01 ‘*’ 0.05 ‘.’ 0.1 ‘ ’ 1								Genotype [nineSIM X pGl2]	0.34	-0.28 – 0.97	0.277
								Observations	98
								R2 / R2 adjusted	0.096 / 0.067
Response: K								K content rel. to Col-0 2x
	DF	Sum Sq	Mean Sq	F value	Pr(>F)			Predictors	Estimates	CI	p
Genotype	1	3.9597	3.9597	4.8584	0.0425	*		(Intercept)	-0.33	-0.88 – 0.22	0.221
Residuals	16	13.0403	0.815					GenotypeCol-0 4x	0.99	0.04 – 1.95	0.043
---								Observations	18
Signif. codes: 0 ‘***’ 0.001 ‘**’ 0.01 ‘*’ 0.05 ‘.’ 0.1 ‘ ’ 1								R2 / R2 adjusted	0.233 / 0.185
Response: K									K content rel. to Col-0 2x
	DF	Sum Sq	Mean Sq	F value	Pr(>F)			Predictors	Estimates	CI	p
Genotype	6	5.959	0.99309	0.9928	0.4331			(Intercept)	-0.07	-0.31 – 0.18	0.589
Residuals	128	128.041	1.00032					Genotype [oneSIM X pCo2]	0.16	-0.47 – 0.78	0.619
---								Genotype [oneSIM X pEn7]	-0.35	-0.97 – 0.28	0.272
Signif. codes: 0 ‘***’ 0.001 ‘**’ 0.01 ‘*’ 0.05 ‘.’ 0.1 ‘ ’ 1								Genotype [oneSIM X pGl2]	0.53	-0.09 – 1.15	0.095
								Genotype [threeSIM X pCo2]	0.32	-0.32 – 0.97	0.324
								Genotype [threeSIM X pEn7]	0.17	-0.47 – 0.82	0.602
								Genotype [threeSIM X pGl2]	-0.04	-0.66 – 0.59	0.911
								Observations	135
								R2 / R2 adjusted	0.044 / -0.000
