# Supplementary material for: Transcriptional network underpinning ploidy-related elevated leaf potassium in neo-tetraploids
Source: Plant Physiol. 2022 Aug 5;190(3):1715–30. doi: 10.1093/plphys/kiac360 (PMC9614460; doi:10.1093/plphys/kiac360)
Supplement: kiac360_Supplementary_Data [file kiac360_supplementary_data.zip › TableS2_Ionomics.xlsx]

## Sheet: Tabelle1
Table S2. Raw ionomic data in ppm or µg/gDW (dry weight). For each sample, tissue and ploidy is given for each sample along with the element analysed and plant weight where possible. Additionally samples are annotated by which Gene is affected by knockouts or tissue specific expression and Genotype which additionally differentiates between different alleles or independent ploidy events. The full …
			normalised contents in µg/gDW																						relative to Col-0 for comparison with other assays
tissue	ploidy	Samle Name	11B	23Na	24Mg	31P	34S	39K	44Ca	55Mn	56Fe	59Co	60Ni	63Cu	66Zn	78Se	85Rb	88Sr	95Mo	111Cd	weights in mg	number of plants	weight per plant		11B	23Na	24Mg	31P	34S	39K	44Ca	55Mn	56Fe	59Co	60Ni	63Cu	66Zn	78Se	85Rb	88Sr	95Mo	111Cd	weight per plant
shoot	2x	Col-0_2n_Control	258.397	14164.8	3784	12811.6	9504.8	51799.2	10746.5	32.6052	37.8158	0.0563035	0.260688	1.60004	30.5848	11.9486	4.18624	5.65039	0.214945	0.217956	3.84	11	0.349091		1.33535	0.968067	0.994035	1.00044	1.10521	1.04453	1.02319	1.03267	0.995162	0.902304	0.508884	0.676451	0.432154	1.13845	1.04739	1.07671	1.01873	1.11886	1.19298
shoot	2x	Col-0_2n_Control	184.16	14187.8	3677.61	12975.2	7853.45	46619.2	9894.14	31.3337	39.5449	0.0691795	0.454777	2.01386	104.944	11.4068	3.63395	5.3279	0.195169	0.173053	3.11167	13	0.239359		0.95171	0.969643	0.966086	1.0132	0.913192	0.940074	0.942039	0.992401	1.04067	1.10865	0.887761	0.851399	1.48283	1.08683	0.909206	1.01526	0.925005	0.888353	0.817985
shoot	2x	Col-0_2n_Control	137.957	15543.4	3958.52	12631.4	8441.73	50354.7	10868.1	30.782	36.6382	0.0617161	0.821357	3.48215	76.79	8.13099	4.17032	4.76518	0.222864	0.193398	4.92	17	0.289412		0.712938	1.06229	1.03988	0.98636	0.981597	1.0154	1.03477	0.974928	0.964173	0.989045	1.60335	1.47215	1.08502	0.774715	1.04341	0.90803	1.05626	0.992789	0.989034
shoot	4x	Col-0_4n_Control	144.156	16922.3	3556.97	12635.6	8450.61	61382.8	9981.84	37.1149	31.2616	0.0594813	0.631833	2.29609	62.1308	10.1798	5.20267	4.64949	0.268267	0.165372	4.65876	10	0.465876		0.744977	1.15653	0.934395	0.98669	0.98263	1.23778	0.95039	1.1755	0.822682	0.95323	1.23339	0.970721	0.877889	0.969929	1.3017	0.885984	1.27145	0.848921	1.59208
shoot	4x	Col-0_4n_Control	155.151	16243.3	3696.75	12502.6	8913.36	61637.6	10100.4	31.7354	33.0236	0.0581913	1.18665	7.40452	76.7761	9.39294	4.82572	4.56853	0.242517	0.190492	4.89453	11	0.444957		0.801796	1.11012	0.971114	0.976302	1.03644	1.24292	0.961678	1.00512	0.869051	0.932557	2.31644	3.13042	1.08482	0.894953	1.20739	0.870557	1.14941	0.977871	1.52059
shoot	4x	Col-0_4n_Control	108.081	12650.6	3003.43	10561.5	7491.33	55405.1	9574.45	31.8567	28.5593	0.0457837	0.402668	1.82891	45.5339	7.72438	4.69815	3.81581	0.191979	0.156842	7.5	16	0.46875		0.558544	0.86458	0.788982	0.824726	0.871086	1.11724	0.911601	1.00896	0.751569	0.733717	0.786041	0.773208	0.64338	0.735974	1.17547	0.727122	0.909885	0.805134	1.6019
shoot	2x	Col-0_2n_25mM NaCl	76.7457	43730.1	3031.02	13001	9153.05	44484.8	7713.19	34.9	36.2314	0.0834658	0.78364	7.92921	63.8003	9.62185	3.94353	5.09277	0.260079	0.384277	3.75188	15	0.250125		0.396609	2.98866	0.79623	1.01522	1.06431	0.897034	0.734387	1.10535	0.953469	1.3376	1.52973	3.35224	0.901479	0.916764	0.986663	0.970454	1.23265	1.97265	0.854777
shoot	2x	Col-0_2n_25mM NaCl	127.921	46719.7	3613.73	15457.6	10225.1	45678.4	8512.95	36.8507	34.6684	0.0687522	0.38833	3.64697	74.046	10.5887	3.74854	4.87305	0.233742	0.422251	3.71066	14	0.265047		0.661075	3.19297	0.949304	1.20705	1.18897	0.921101	0.810534	1.16713	0.912335	1.1018	0.75805	1.54183	1.04625	1.00889	0.937876	0.928585	1.10782	2.16758	0.905771
shoot	2x	Col-0_2n_25mM NaCl	177.762	47088	3234.35	14771.1	11334.2	41621.5	7651.3	34.8962	33.3285	0.0739273	0.368048	4.70105	89.0146	10.2862	3.70233	4.56006	0.237387	0.391955	3.67928	14	0.262806		0.918644	3.21814	0.849645	1.15345	1.31793	0.839295	0.728495	1.10523	0.877076	1.18474	0.718459	1.98747	1.25775	0.98006	0.926315	0.868944	1.1251	2.01206	0.898111
shoot	4x	Col-0_4n_25mM NaCl	145.583	34249.9	2804.56	11907.2	9914.05	49315.6	6788.6	37.8294	33.9745	0.0719026	0.43664	3.30115	82.5418	9.43752	4.28647	3.83461	0.255417	0.337652	5.18499	14	0.370357		0.75235	2.34075	0.736741	0.929806	1.1528	0.994445	0.646355	1.19813	0.894076	1.15229	0.852357	1.39563	1.16629	0.8992	1.07247	0.730706	1.21055	1.7333	1.26565
shoot	4x	Col-0_4n_25mM NaCl	168.313	37807.7	2831.24	12332.8	10078.8	49810.9	6719.28	35.2771	29.6197	0.0803662	0.961568	6.64836	105.549	10.7322	4.04384	4.54346	0.170023	0.363413	3.60544	9	0.400604		0.869816	2.5839	0.743749	0.963041	1.17195	1.00443	0.639755	1.1173	0.779474	1.28793	1.87706	2.81073	1.49138	1.02256	1.01176	0.86578	0.805824	1.86554	1.36902
shoot	4x	Col-0_4n_25mM NaCl	163.461	47091.7	4253.19	16718.6	12283.4	71729.5	10484.5	56.5884	42.1508	0.100849	0.46595	3.74208	215.367	11.9917	5.69782	5.80076	0.284404	0.423012	4.37	15	0.291333		0.84474	3.2184	1.11729	1.30552	1.4283	1.44642	0.998248	1.79227	1.10924	1.61618	0.909571	1.58204	3.04307	1.14256	1.42558	1.10536	1.34793	2.17149	0.995601
shoot	2x	Col-0_2n_35mM NaCl	184.315	55441.2	2023.21	10085.2	10112.9	22910.9	4407.31	24.36	26.8231	0.0602028	1.31192	6.33186	87.3508	13.5811	1.99132	5.00257	0.207521	0.327849	2.50128	9	0.27792		0.952508	3.78903	0.531486	0.787535	1.17592	0.461998	0.419628	0.771529	0.705879	0.964793	2.56097	2.67692	1.23424	1.294	0.498224	0.953266	0.983544	1.68298	0.949763
shoot	2x	Col-0_2n_35mM NaCl	203.866	60896.4	2797.48	14198.7	12659.7	37164.3	6063.15	32.5182	28.9839	0.057007	0.578499	1.94591	68.5788	11.6723	2.93552	4.68293	0.264938	0.395819	3.35433	13	0.258026		1.05355	4.16186	0.734881	1.10875	1.47206	0.749416	0.577284	1.02992	0.762743	0.913578	1.12928	0.822675	0.968998	1.11212	0.73446	0.892357	1.25567	2.0319	0.881776
shoot	2x	Col-0_2n_35mM NaCl	187.624	58381.8	2604.12	12544.8	12425.8	37673.1	5478.02	26.0345	31.8119	0.0644681	0.710601	4.16861	72.6281	13.0013	3.10203	4.31629	0.399628	0.305768	3.69198	13	0.283999		0.969611	3.99	0.684086	0.979595	1.44486	0.759675	0.521572	0.824565	0.837165	1.03315	1.38715	1.76237	1.02621	1.23875	0.776121	0.822493	1.89404	1.56963	0.970536
shoot	4x	Col-0_4n_35mM NaCl	158.352	35685.3	2532.8	11260.6	11117.3	52576.1	5781.98	27.2101	33.5092	0.0591623	0.370957	2.22135	70.6564	10.9478	4.34861	3.93786	0.231732	0.323658	4.04755	10	0.404755		0.818336	2.43885	0.665352	0.879314	1.29271	1.06019	0.550513	0.861798	0.881832	0.948118	0.724138	0.93912	0.998353	1.04309	1.08801	0.75038	1.09829	1.66147	1.38321
shoot	4x	Col-0_4n_35mM NaCl	127.795	41250.8	2598.64	10834.6	9946.48	44625.4	5336.16	29.1332	26.6431	0.0489443	0.539038	3.09702	62.9897	10.2479	3.57813	3.37538	0.217149	0.253926	5.71	13	0.439231		0.660425	2.81921	0.682648	0.846049	1.15657	0.899868	0.508066	0.922707	0.70114	0.784368	1.05224	1.30933	0.890025	0.976415	0.89524	0.643197	1.02918	1.3035	1.50102
shoot	4x	Col-0_4n_35mM NaCl	118.55	47272.5	2948.31	12811.2	11332.4	54843.9	6021.59	43.0348	29.2449	0.0610676	0.388361	2.03895	43.1606	10.1712	4.65529	3.7707	0.294388	0.339746	5.66409	16	0.354005		0.61265	3.23076	0.774504	1.0004	1.31772	1.10592	0.573327	1.363	0.76961	0.978652	0.758111	0.862007	0.609846	0.969108	1.16474	0.718526	1.39525	1.74405	1.20978
shoot	2x	Col-0_2n_45mM NaCl	220.076	55851.6	2322.82	11488.1	10654.5	38640.7	4721.67	32.9836	29.3186	0.0687064	0.465466	3.7106	113.152	14.133	2.84587	4.59672	0.296946	0.388259	3.13773	13	0.241364		1.13732	3.81708	0.61019	0.897082	1.23889	0.779187	0.449559	1.04466	0.771549	1.10107	0.908627	1.56873	1.59881	1.34658	0.712031	0.875929	1.40738	1.99309	0.824835
shoot	2x	Col-0_2n_45mM NaCl	255.324	54940.6	2367.32	11429.3	11981.4	35067.3	4664.73	32.5392	33.4745	0.0948526	0.372694	2.45128	37.3091	13.2177	2.77232	4.42696	0.299119	0.407978	3.27	13	0.251538		1.31947	3.75482	0.621881	0.892494	1.39319	0.70713	0.444137	1.03058	0.880917	1.52008	0.727528	1.03633	0.527166	1.25937	0.69363	0.84358	1.41767	2.09432	0.859606
shoot	2x	Col-0_2n_45mM NaCl	185.675	55548.4	2500.2	12258.5	10098.8	34912.6	4838.3	33.9215	30.8385	0.0607469	0.270582	2.33531	48.9691	11.149	2.57901	4.48731	0.243387	0.373312	3.4939	14	0.249564		0.95954	3.79636	0.656788	0.957243	1.17428	0.704011	0.460663	1.07436	0.811548	0.973513	0.528197	0.987301	0.691919	1.06226	0.645264	0.855081	1.15353	1.91636	0.85286
shoot	4x	Col-0_4n_45mM NaCl	179.517	43901.6	2714.11	11496	11492.1	56616.6	5665.05	35.3496	30.682	0.080248	0.314571	2.41264	233.388	11.5452	4.53541	3.91281	0.238354	0.36289	5.30568	12	0.44214		0.927717	3.00038	0.712981	0.897697	1.33629	1.14167	0.53938	1.11959	0.80743	1.28603	0.614067	1.01999	3.2977	1.10002	1.13475	0.745607	1.12968	1.86286	1.51097
shoot	4x	Col-0_4n_45mM NaCl	223.237	46637.2	2284.4	10833.1	11070	49439.7	5105.18	34.4612	31.3285	0.0585385	0.291042	2.39164	43.0467	13.432	4.11479	4.03544	0.236803	0.319741	4.19838	11	0.381671		1.15365	3.18734	0.600097	0.845938	1.28721	0.996948	0.486073	1.09145	0.824444	0.938121	0.568136	1.01112	0.608237	1.27979	1.02951	0.768974	1.12232	1.64136	1.30432
shoot	4x	Col-0_4n_45mM NaCl	164.471	50881	2758.33	12080.6	10837.5	53203.9	6206.66	39.3552	32.7695	0.0640821	0.446021	2.26816	69.9928	10.0494	4.46287	3.84386	0.262138	0.339806	5.29784	13	0.407526		0.849959	3.47737	0.724596	0.94335	1.26017	1.07285	0.590947	1.24646	0.862363	1.02696	0.870668	0.958911	0.988977	0.957502	1.1166	0.732467	1.2424	1.74436	1.39268
shoot	2x	Col-0_2n_55mM NaCl	258.174	54317.8	2287.15	10702.7	11092	36753.6	4069.77	37.2	29.2628	0.0484881	0.246475	2.13477	46.2012	14.0676	2.98904	3.78869	0.329546	0.303609	3.63674	16	0.227296		1.3342	3.71226	0.600821	0.835748	1.28976	0.741134	0.38749	1.1782	0.770081	0.777057	0.48114	0.902516	0.652808	1.34035	0.747851	0.721954	1.56188	1.55855	0.77676
shoot	2x	Col-0_2n_55mM NaCl	355.572	47118.6	2040.35	10885.5	11400.2	35818.3	3433.37	32.3375	27.4953	0.0480749	0.270867	1.73031	34.4237	14.0034	2.86084	4.28886	0.356717	0.300906	3.06735	13	0.23595		1.83754	3.22024	0.535987	0.850026	1.32561	0.722274	0.326897	1.02419	0.723568	0.770435	0.528754	0.731523	0.486396	1.33423	0.715776	0.817266	1.69066	1.54467	0.806335
shoot	2x	Col-0_2n_55mM NaCl	308.541	40750.3	1747.8	9265.62	10095.7	33241.4	3351.02	27.0556	24.0106	0.0578993	0.201538	1.76269	56.0251	12.6031	2.89563	4.70561	0.274678	0.280448	2.55	8	0.31875		1.59449	2.78501	0.459136	0.723534	1.17392	0.670311	0.319057	0.856904	0.631865	0.927878	0.393419	0.745213	0.791618	1.20081	0.72448	0.896679	1.30184	1.43965	1.08929
shoot	4x	Col-0_4n_55mM NaCl	232.647	53805.4	2320.51	10972.4	11472.3	45556.2	4029.6	38.4125	26.0297	0.0499361	0.301461	2.26907	37.2285	11.3304	4.13625	3.81037	0.292722	0.28843	4.61171	13	0.354747		1.20228	3.67723	0.609583	0.856814	1.33399	0.918638	0.383665	1.2166	0.684998	0.800262	0.588477	0.959297	0.526027	1.07956	1.03488	0.726087	1.38736	1.48063	1.21231
shoot	4x	Col-0_4n_55mM NaCl	213.131	43744.3	2559.36	10567.8	10771.8	55011.2	4953.9	47.9722	29.1773	0.0622077	0.272184	2.09076	49.9075	12.349	4.83913	4.12082	0.347562	0.301863	4.08264	13	0.314049		1.10143	2.98963	0.672329	0.825216	1.25253	1.1093	0.47167	1.51938	0.767832	0.996923	0.531325	0.883911	0.705178	1.17661	1.21074	0.785243	1.64727	1.54958	1.07323
shoot	4x	Col-0_4n_55mM NaCl	167.114	42431	2544.61	10116	11077.2	54232.2	4326.6	37.4722	29.9304	0.0493128	0.248299	1.93917	31.1398	11.1055	4.98716	3.55925	0.317474	0.279914	4.59484	14	0.328203		0.863621	2.89987	0.668455	0.789937	1.28805	1.09359	0.411944	1.18682	0.787649	0.790273	0.484699	0.819824	0.439996	1.05812	1.24778	0.678233	1.50467	1.43691	1.1216

## Sheet: Sheet1
Table S2. Raw ionomic data in ppm or µg/gDW (dry weight). For each sample, tissue and ploidy is given for each sample along with the element analysed and plant weight where possible. Additionally samples are annotated by which Gene is affected by knockouts or tissue specific expression and Genotype which additionally differentiates between different alleles or independent ploidy events. The full …
								relative ion concentration, rel. To Col-0 2x																				absolut ion concentration																				relative ion concentration, rel. To diploid progenitor
Sample Name	Genotype_Karyotype	Ploidy	Gene	Gene_Ploidy	Genotype	Dataset	AllelCombo	B	Na	Mg	P	S	K	Ca	Mn	Fe	Co	Ni	Cu	Zn	As	Se	Rb	Sr	Mo	Cd	Pb	Babs	Naabs	Mgabs	Pabs	Sabs	Kabs	Caabs	Mnabs	Feabs	Coabs	Niabs	Cuabs	Znabs	Asabs	Seabs	Rbabs	Srabs	Moabs	Cdabs	Pbabs	Brel2	Narel2
190520_tray14_yiffies_1/4Hoagland_mut37_rep1	abi1-3(37)2x	2x	ABI1	ABI12x	abi1-3 (37)	aba	abi1 2x	0.995106	0.968771	1.05329	0.862747	0.883402	0.88471	1.36146	1.3507	0.852244	1.31078	1.13651	1.01924	0.992947	0.376225	-5.49285	0.98526	1.75807	0.835032	1.78377	0.368566	46.2667	1346	2723.15	11713.9	10876.7	33773.1	33391	168.372	78.1126	0.228088	0.068123	8.57924	106.915	0.0239358	-3.87942	7.61559	57.0093	9.80611	1.68615	0.0848792	1.07058	1.16884
190520_tray14_yiffies_1/4Hoagland_mut37_rep2	abi1-3(37)2x	2x	ABI1	ABI12x	abi1-3 (37)	aba	abi1 2x	0.806115	0.745305	1.25574	0.928632	1.05271	0.879764	1.26814	0.826272	0.970517	1.28027	2.01706	1.22122	0.790391	1.5554	-0.375808	0.923928	1.29724	1.10968	0.3605	1.34424	37.4797	1035.51	3246.57	12608.5	12961.3	33584.3	31102.4	102.999	88.9529	0.222779	0.120903	10.2794	85.105	0.0989562	-0.265421	7.14152	42.0661	13.0314	0.340771	0.309573	0.867252	0.899227
190520_tray14_yiffies_1/4Hoagland_mut37_rep3	abi1-3(37)2x	2x	ABI1	ABI12x	abi1-3 (37)	aba	abi1 2x	0.864644	0.859055	1.07968	1.10295	1.17514	0.970405	1.01481	0.8306	1.05549	0.612422	0.813103	1.24216	0.792354	0.944861	0.449178	1.02633	1.09617	1.0185	0.405067	4.57672	40.201	1193.56	2791.4	14975.3	14468.7	37044.4	24889.1	103.539	96.7415	0.106567	0.0487378	10.4557	85.3164	0.0601131	0.317239	7.93302	35.5459	11.9606	0.3829	1.054	0.93022	1.03647
190520_tray14_yiffies_1/4Hoagland_mut37_rep4	abi1-3(37)2x	2x	ABI1	ABI12x	abi1-3 (37)	aba	abi1 2x	0.960408	0.56794	0.724944	1.07869	1.07319	1.34923	0.827789	1.2662	1.13799	1.6369	1.93111	0.964546	1.74989	0.649025	-0.753006	1.68363	0.841625	0.460749	3.95637	2.12292	44.6534	789.087	1874.26	14645.9	13213.4	51505.9	20302.3	157.839	104.303	0.284835	0.115752	8.11889	188.419	0.0412917	-0.531823	13.0136	27.2916	5.41076	3.73985	0.4889	1.03325	0.685233
190520_tray14_yiffies_1/4Hoagland_mut37_rep5	abi1-3(37)2x	2x	ABI1	ABI12x	abi1-3 (37)	aba	abi1 2x	1.0978	0.892364	1.35054	0.924599	0.900269	0.778536	1.26139	0.826923	0.941189	0.910887	0.577321	0.909469	0.680484	0.684694	-0.516524	0.757542	1.28964	0.975743	0.540324	4.47681	51.0415	1239.84	3491.66	12553.7	11084.4	29720	30936.7	103.08	86.2649	0.158502	0.0346049	7.65529	73.2709	0.043561	-0.364804	5.85544	41.8196	11.4585	0.510754	1.03099	1.18106	1.07666
190520_tray14_yiffies_1/4Hoagland_mut37_rep6	abi1-3(37)2x	2x	ABI1	ABI12x	abi1-3 (37)	aba	abi1 2x	0.852951	0.939536	1.27864	0.992063	1.03575	1.00475	1.14961	1.01652	1.04127	0.808683	0.704635	1.00534	0.777203	0.565173	0.177106	0.997233	1.19821	0.901385	0.386121	1.30359	39.6573	1305.38	3305.78	13469.7	12752.5	38355.6	28195.3	126.714	95.4375	0.140718	0.0422362	8.46225	83.685	0.0359569	0.125084	7.70814	38.8548	10.5853	0.36499	0.300212	0.917641	1.13357
190520_tray14_yiffies_1/4Hoagland_37-5#2_rep1	abi1-3(37-5)4x	4x	ABI1	ABI14x	abi1-3 (37-5)	aba	abi1 4x	1.10276	1.02944	1.29904	0.747897	0.761817	0.842075	1.26377	0.819423	1.02837	0.910199	1.52842	0.898227	0.700665	12.7607	-0.493877	0.929493	1.34398	0.986834	0.539704	0.894887	51.2721	1430.28	3358.52	10154.6	9379.7	32145.5	30995.1	102.145	94.255	0.158383	0.0916144	7.56066	75.4438	0.81185	-0.348809	7.18453	43.5815	11.5888	0.510168	0.206088	1.1864	1.24204
190520_tray14_yiffies_1/4Hoagland_37-5#2_rep2	abi1-3(37-5)4x	4x	ABI1	ABI14x	abi1-3 (37-5)	aba	abi1 4x	0.875369	0.685001	1.56555	0.840264	0.740874	0.847641	1.42225	1.39277	0.986965	0.924357	1.11534	1.3701	1.08574	0.578315	0.812416	0.902464	1.48723	0.761129	1.2345	1.4313	40.6996	951.729	4047.55	11408.7	9121.85	32358	34881.9	173.616	90.4605	0.160846	0.0668544	11.5326	116.906	0.036793	0.573782	6.97562	48.2267	8.93824	1.16694	0.329622	0.941759	0.826469
190520_tray14_yiffies_1/4Hoagland_37-5#2_rep3	abi1-3(37-5)4x	4x	ABI1	ABI14x	abi1-3 (37-5)	aba	abi1 4x	0.982	0.848026	1.40223	0.866843	0.767591	1.06845	1.23113	0.893952	0.910828	1.04141	0.691823	1.10695	0.844852	1.31555	0.107105	1.06868	1.25481	0.772064	0.584613	0.226738	45.6574	1178.23	3625.31	11769.5	9450.79	40787.1	30194.5	111.436	83.4821	0.181214	0.0414682	9.31758	90.969	0.0836964	0.0756445	8.26037	40.6901	9.06665	0.55262	0.0522167	1.05648	1.02316
190520_tray14_yiffies_1/4Hoagland_37-5#2_rep4	abi1-3(37-5)4x	4x	ABI1	ABI14x	abi1-3 (37-5)	aba	abi1 4x	0.985961	0.932004	1.27855	0.84166	0.813811	0.864447	1.30925	0.952863	0.960233	0.697622	0.504265	1.09112	0.740252	1.06532	-0.31607	0.878628	1.33639	1.21632	0.515474	1.8426	45.8415	1294.91	3305.55	11427.6	10019.9	32999.6	32110.6	118.779	88.0103	0.121393	0.0302259	9.18433	79.7063	0.0677767	-0.22323	6.79138	43.3354	14.2837	0.487264	0.424342	1.06074	1.12448
190520_tray14_yiffies_1/4Hoagland_37-5#2_rep5	abi1-3(37-5)4x	4x	ABI1	ABI14x	abi1-3 (37-5)	aba	abi1 4x	1.0424	0.912756	1.18951	0.857752	0.925712	0.966799	1.15019	0.780416	0.948742	0.839166	0.572387	1.10636	0.773636	0.891309	-0.330618	1.01275	1.13003	1.20333	0.301262	0.533523	48.4657	1268.17	3075.35	11646.1	11397.6	36906.8	28209.4	97.2829	86.9571	0.146022	0.0343092	9.3126	83.3009	0.0567061	-0.233504	7.82807	36.6439	14.1312	0.284776	0.122868	1.12146	1.10126
190520_tray14_yiffies_1/4Hoagland_37-5#2_rep6	abi1-3(37-5)4x	4x	ABI1	ABI14x	abi1-3 (37-5)	aba	abi1 4x	1.17901	0.810485	0.944911	0.73314	0.78198	1.10042	1.23282	1.63773	0.773488	1.22445	1.269	0.984508	1.42919	1.1989	-0.150292	1.35013	1.62772	0.794526	3.45255	2.01978	54.817	1126.08	2442.96	9954.19	9627.96	42007.8	30236.1	204.151	70.8942	0.213065	0.0760648	8.28691	153.888	0.0762753	-0.106146	10.4358	52.7827	9.33043	3.2636	0.465145	1.26842	0.977869
190520_tray14_yiffies_1/4Hoagland_37-9#2_rep1	abi1-3(37-9)4x	4x	ABI1	ABI14x	abi1-3 (37-9)	aba	abi1 4x	0.872986	0.832574	1.1738	0.96221	1.10199	1.18868	1.00834	0.957559	1.08204	1.26409	1.63678	1.2409	0.832218	0.158995	0.447976	1.19993	1.026	1.85594	0.497587	0.284047	40.5889	1156.77	3034.72	13064.4	13568	45376.7	24730.4	119.365	99.1744	0.219963	0.0981094	10.4451	89.6087	0.0101154	0.31639	9.27487	33.2702	21.795	0.470356	0.0654147	0.939196	1.00452
190520_tray14_yiffies_1/4Hoagland_37-9#2_rep2	abi1-3(37-9)4x	4x	ABI1	ABI14x	abi1-3 (37-9)	aba	abi1 4x	0.87557	0.892757	1.12573	1.0712	1.13168	1.10922	0.926029	0.730535	1.10844	0.700575	1.12964	1.08475	0.964693	0.682328	0.370132	1.19309	0.917608	1.40004	0.353624	0.28726	40.709	1240.38	2910.45	14544.2	13933.5	42343.5	22711.7	91.065	101.595	0.121906	0.067711	9.13072	103.873	0.0434105	0.261412	9.222	29.7555	16.4412	0.334271	0.0661546	0.941975	1.07713
190520_tray14_yiffies_1/4Hoagland_37-9#2_rep3	abi1-3(37-9)4x	4x	ABI1	ABI14x	abi1-3 (37-9)	aba	abi1 4x	0.835765	0.842253	1.04771	1.11816	1.12236	1.23357	0.78667	0.67929	1.237	0.997079	1.03881	1.00947	0.72623	0.527453	0.209879	1.37727	0.794173	0.648089	0.238487	0.926208	38.8583	1170.21	2708.74	15181.9	13818.8	47090.7	19293.8	84.677	113.377	0.173501	0.0622666	8.49702	78.1965	0.0335572	0.14823	10.6456	25.7529	7.61076	0.225436	0.213301	0.899151	1.0162
190520_tray14_yiffies_1/4Hoagland_37-9#2_rep4	abi1-3(37-9)4x	4x	ABI1	ABI14x	abi1-3 (37-9)	aba	abi1 4x	0.805202	0.725282	0.913599	1.08767	1.20644	1.3628	0.782348	0.935834	1.18732	0.617764	0.881368	1.25567	1.15926	1.72892	0.120456	1.17694	0.581617	0.982127	0.976027	1.22531	37.4373	1007.7	2362.01	14767.8	14854	52024	19187.8	116.657	108.824	0.107496	0.0528297	10.5694	124.823	0.109996	0.0850743	9.09716	18.8603	11.5335	0.922613	0.282183	0.86627	0.875069
190520_tray14_yiffies_1/4Hoagland_37-9#2_rep5	abi1-3(37-9)4x	4x	ABI1	ABI14x	abi1-3 (37-9)	aba	abi1 4x	1.01132	0.781076	1.31327	0.915561	0.831215	1.13534	1.14864	0.887893	0.933493	1.40035	2.86132	1.08925	0.8528	0.805321	-0.603704	1.204	1.17111	0.654214	0.421552	0.916392	47.0205	1085.21	3395.32	12431	10234.1	43340.9	28171.5	110.681	85.5595	0.243673	0.171509	9.16854	91.8249	0.0512354	-0.426376	9.30636	37.9758	7.68269	0.398482	0.211041	1.08802	0.942386
190520_tray14_yiffies_1/4Hoagland_37-9#2_rep6	abi1-3(37-9)4x	4x	ABI1	ABI14x	abi1-3 (37-9)	aba	abi1 4x	0.876322	0.650395	1.13946	0.983012	1.07029	1.20784	0.987107	0.927404	1.05359	1.2485	1.1489	1.27124	0.821125	0.752385	0.935339	1.30926	1.00392	1.24371	0.334167	0.407653	40.744	903.648	2945.94	13346.8	13177.7	46108.2	24209.7	115.606	96.567	0.21725	0.0688659	10.7005	88.4143	0.0478676	0.660599	10.12	32.5543	14.6054	0.315879	0.0938805	0.942785	0.784716
190520_tray14_yiffies_1/4Hoagland_mut38_rep1	abi1-5(38)2x	2x	ABI1	ABI12x	abi1-5 (38)	aba	abi1 2x	1.01673	0.977008	0.803579	0.840469	1.02151	0.787749	1.1915	1.63507	0.965413	1.51348	2.38706	0.95454	1.7517	1.11053	-3.44698	0.978241	1.57335	1.00136	4.40915	3.07222	47.2719	1357.44	2077.56	11411.5	12577.1	30071.7	29222.6	203.821	88.4851	0.263358	0.143082	8.03466	188.614	0.0706528	-2.43449	7.56133	51.0195	11.7594	4.16786	0.707519	0.955906	0.995174
190520_tray14_yiffies_1/4Hoagland_mut38_rep2	abi1-5(38)2x	2x	ABI1	ABI12x	abi1-5 (38)	aba	abi1 2x	0.934469	0.900725	1.19224	0.962562	0.982774	0.910445	1.1785	0.846695	0.924931	1.01297	0.562272	0.996751	0.721531	1.30457	-0.314907	0.937452	1.20685	1.24548	0.505635	0.529358	43.4474	1251.45	3082.42	13069.2	12100.2	34755.5	28903.9	105.545	84.7747	0.176266	0.0337029	8.38997	77.6906	0.082998	-0.222408	7.24606	39.1347	14.6262	0.477964	0.121909	0.878569	0.917472
190520_tray14_yiffies_1/4Hoagland_mut38_rep3	abi1-5(38)2x	2x	ABI1	ABI12x	abi1-5 (38)	aba	abi1 2x	1.03448	0.989367	1.0573	0.958095	0.855339	0.972699	1.06868	0.927694	1.02612	0.834932	0.731767	0.81896	0.610793	1.27294	-0.0490583	1.01153	1.17069	0.654745	0.364465	0.347495	48.0976	1374.61	2733.52	13008.5	10531.2	37132	26210.4	115.642	94.0493	0.145286	0.0438625	6.89345	65.7669	0.080986	-0.0346482	7.81865	37.9623	7.68892	0.344519	0.0800265	0.972602	1.00776
190520_tray14_yiffies_1/4Hoagland_mut38_rep4	abi1-5(38)2x	2x	ABI1	ABI12x	abi1-5 (38)	aba	abi1 2x	1.16769	0.901972	0.638041	0.955294	1.06066	0.881642	1.01418	1.68251	0.996515	2.33081	1.06292	1.03133	2.37285	0.734144	0.0513951	1.04486	1.33772	0.668678	5.30211	2.29371	54.291	1253.19	1649.58	12970.5	13059.2	33656	24873.7	209.733	91.3358	0.405582	0.0637122	8.68107	255.495	0.0467071	0.0362986	8.07628	43.3788	7.85254	5.01195	0.528232	1.09784	0.918742
190520_tray14_yiffies_1/4Hoagland_mut38_rep5	abi1-5(38)2x	2x	ABI1	ABI12x	abi1-5 (38)	aba	abi1 2x	1.01205	1.23888	0.791587	1.03649	1.02793	0.903052	0.961171	0.921532	1.02072	1.30475	1.64583	0.70597	1.46923	1.25109	-0.428428	1.16475	1.28079	0.32934	3.47019	0.939266	47.0544	1721.28	2046.56	14072.9	12656.1	34473.3	23573.6	114.874	93.5544	0.227039	0.0986519	5.94237	158.199	0.0795957	-0.302584	9.00297	41.5325	3.86757	3.28028	0.216309	0.951507	1.26191
190520_tray14_yiffies_1/4Hoagland_mut38_rep6	abi1-5(38)2x	2x	ABI1	ABI12x	abi1-5 (38)	aba	abi1 2x	1.21633	0.882529	1.23103	0.988798	0.899276	0.932738	1.18089	0.95188	0.9265	0.861188	0.758975	1.0677	0.786172	0.540699	0.654266	0.811726	1.20754	1.26909	0.656477	1.03953	56.5526	1226.17	3182.68	13425.4	11072.1	35606.5	28962.4	118.657	84.9185	0.149854	0.0454934	8.98719	84.6507	0.0343999	0.462086	6.27426	39.1571	14.9034	0.620551	0.239398	1.14357	0.898938
191107_tray18_yiffies_1/10Hoagland_arf2-7(86d)_rep1	arf2-7(86d)	2x	ARF2	ARF22x	arf2-7(86d)	aba	arf2 2x	0.977122	0.642949	1.06607	1.02489	1.03807	0.994144	0.855106	0.921005	1.01242	0.890116	2.19809	1.01325	0.886297	1.18846	-8.5162	1.05492	0.763336	0.332251	0.771046	1.81449	39.7097	622.8	1756.52	10170.6	10971.9	33139.1	15070.3	107.579	94.5188	0.111335	0.102374	5.86954	73.2666	0.0957848	0.914948	6.1383	16.7334	2.45767	0.343884	0.364502
191107_tray18_yiffies_1/10Hoagland_arf2-7(86d)_rep2	arf2-7(86d)	2x	ARF2	ARF22x	arf2-7(86d)	aba	arf2 2x	1.02556	0.835035	0.807148	0.88491	0.74363	1.00275	0.894765	1.40158	0.992447	0.602854	0.60968	0.969694	1.12974	0.745266	-1.37472	0.945894	0.845083	0.658951	1.81757	0.544823	41.6781	808.867	1329.91	8781.51	7859.78	33426.1	15769.2	163.714	92.6537	0.0754047	0.0283952	5.61722	93.3912	0.0600651	0.147695	5.50391	18.5254	4.87428	0.81063	0.109446
191107_tray18_yiffies_1/10Hoagland_arf2-7(86d)_rep3	arf2-7(86d)	2x	ARF2	ARF22x	arf2-7(86d)	aba	arf2 2x	1.22513	0.783368	0.770235	0.890064	0.877051	0.995158	0.844074	1.08241	0.906733	0.659749	2.81304	1.02005	1.19788	1.74136	1.09238	0.863737	0.781798	0.664009	1.19244	1.03198	49.7887	758.819	1269.09	8832.66	9269.97	33172.9	14875.8	126.432	84.6515	0.0825211	0.131015	5.90892	99.0239	0.140346	-0.117361	5.02586	17.1381	4.91169	0.531826	0.207309
191107_tray18_yiffies_1/10Hoagland_arf2-7(86d)_rep4	arf2-7(86d)	2x	ARF2	ARF22x	arf2-7(86d)	aba	arf2 2x	1.17432	1.2173	0.97058	0.922106	0.583802	1.14667	1.03542	1.02683	0.976931	0.740236	0.348598	0.930841	0.897784	0.69956	0.949509	1.1714	1.02989	0.835257	0.958964	0.3753	47.7238	1179.16	1599.19	9150.63	6170.48	38223.6	18248	119.941	91.2051	0.0925884	0.0162356	5.39216	74.2162	0.0563814	-0.102012	6.81609	22.5766	6.17843	0.427696	0.0753917
191107_tray18_yiffies_1/10Hoagland_arf2-7(86d)_rep5	arf2-7(86d)	2x	ARF2	ARF22x	arf2-7(86d)	aba	arf2 2x	0.728943	0.770943	0.955911	1.14491	0.994869	1.16437	1.01342	0.867482	1.10988	1.25478	2.45433	0.989384	1.08328	0.86763	-0.966192	1.14821	1.08038	1.30839	1.05228	5.43133	29.6238	746.783	1575.02	11361.7	10515.2	38813.6	17860.4	101.328	103.617	0.156947	0.114308	5.73129	89.5504	0.0699271	0.103804	6.68115	23.6834	9.6782	0.469316	1.09107
191107_tray18_yiffies_1/10Hoagland_arf2-7(86d)_rep6	arf2-7(86d)	2x	ARF2	ARF22x	arf2-7(86d)	aba	arf2 2x	0.981363	0.726909	0.912837	1.03777	1.14631	0.974408	0.945059	0.880408	0.856029	1.43483	3.90536	1.02709	1.01131	2.26185	1.08474	0.952813	0.973144	0.908175	1.07833	3.45528	39.882	704.129	1504.05	10298.4	12115.9	32481.2	16655.6	102.837	79.9178	0.179468	0.181888	5.94973	83.6009	0.182295	-0.11654	5.54416	21.3327	6.7178	0.480932	0.69411
191107_tray18_yiffies_1/10Hoagland_arf2-7(86d-2#1)_rep1	arf2-7(86d-2#1)	4x	ARF2	ARF24x	arf2-7(86d-2#1)	aba	arf2 4x	1.09266	0.826826	0.852392	1.05056	0.866703	1.05877	0.963141	1.11892	0.92745	0.859477	1.13748	0.936784	1.01521	0.461799	-7.84792	0.991592	0.871415	1.51416	1.3388	0.500432	44.4049	800.915	1404.46	10425.3	9160.6	35293.4	16974.3	130.697	86.5856	0.107503	0.0529768	5.42658	83.9235	0.0372189	0.84315	5.76981	19.1026	11.2003	0.597099	0.100529
191107_tray18_yiffies_1/10Hoagland_arf2-7(86d-2#1)_rep2	arf2-7(86d-2#1)	4x	ARF2	ARF24x	arf2-7(86d-2#1)	aba	arf2 4x	1.03443	1.06081	0.816264	1.05712	0.735757	1.07226	0.958221	0.88539	0.872483	0.930941	0.437592	0.961744	0.888878	0.681851	-0.131029	1.11448	0.981564	0.720701	0.816324	0.38563	42.0388	1027.56	1344.93	10490.5	7776.57	35743.1	16887.6	103.419	81.4539	0.116442	0.0203804	5.57117	73.4799	0.0549542	0.0140773	6.48488	21.5173	5.33105	0.364078	0.0774667
191107_tray18_yiffies_1/10Hoagland_arf2-7(86d-2#1)_rep3	arf2-7(86d-2#1)	4x	ARF2	ARF24x	arf2-7(86d-2#1)	aba	arf2 4x	0.754921	0.627903	0.702697	1.06377	0.814935	1.11751	0.808617	1.23171	0.9895	0.65505	0.858211	1.0638	1.18824	0.956263	0.413639	1.12832	0.761799	0.595945	1.79958	0.512755	30.6795	608.226	1157.81	10556.4	8613.44	37251.5	14251	143.872	92.3785	0.0819333	0.0399703	6.16237	98.2267	0.0770705	-0.0444398	6.56537	16.6997	4.40823	0.802608	0.103004
191107_tray18_yiffies_1/10Hoagland_arf2-7(86d-2#1)_rep4	arf2-7(86d-2#1)	4x	ARF2	ARF24x	arf2-7(86d-2#1)	aba	arf2 4x	0.828682	0.878223	0.783229	0.832653	1.09343	0.968019	0.811185	1.13764	1.17095	0.566776	2.28474	1.02938	1.11771	1.0466	-1.67783	0.909023	0.701071	0.499974	1.41139	2.66899	33.6772	850.702	1290.5	8262.93	11557	32268.3	14296.2	132.884	109.319	0.070892	0.106409	5.96295	92.3969	0.0843509	0.18026	5.28936	15.3685	3.69832	0.629475	0.536156
191107_tray18_yiffies_1/10Hoagland_arf2-7(86d-2#1)_rep5	arf2-7(86d-2#1)	4x	ARF2	ARF24x	arf2-7(86d-2#1)	aba	arf2 4x	0.576437	0.701342	1.25732	1.45328	1.04148	1.17949	0.956982	0.67241	0.936369	1.41482	8.32043	1.28777	1.04069	0.551602	-1.51476	1.28602	1.02614	0.829626	0.853295	0.761491	23.4261	679.363	2071.64	14421.8	11007.9	39317.6	16865.7	78.542	87.4183	0.176965	0.387516	7.45978	86.0294	0.0444566	0.16274	7.48298	22.4945	6.13677	0.380567	0.152971
191107_tray18_yiffies_1/10Hoagland_arf2-7(86d-2#1)_rep6	arf2-7(86d-2#1)	4x	ARF2	ARF24x	arf2-7(86d-2#1)	aba	arf2 4x	0.856337	0.924433	1.3438	1.21252	0.794646	1.1379	1.14187	0.857245	0.85259	1.86193	2.19643	1.10411	2.36229	0.679167	-17.5952	1.24958	1.16387	0.785041	0.924744	4.58763	34.801	895.463	2214.13	12032.6	8398.99	37931.1	20124.1	100.132	79.5968	0.232889	0.102297	6.39586	195.281	0.0547378	1.89036	7.271	25.5136	5.80697	0.412433	0.921581
210617_tray22_yiffies_1/10Hoagland_85g_rep1	arf2-8(85g)	2x	ARF2	ARF22x	arf2-8 (85g)	aba	arf2 2x	1.24215	1.11253	0.919149	1.02745	1.06917	1.09705	0.914443	0.993303	1.0249	0.732658	1.20306	0.959367	1.58976	0.683249	1.3394	1.04519	0.894368	0.961447	1.98931	0.486056	68.2278	564.074	3994.55	15092.2	13918.4	51347.4	29227.2	164.217	100.037	0.146381	0.144836	9.11114	169.299	0.0518926	-0.649453	10.1305	43.9512	8.43761	0.815994	0.0832221
210617_tray22_yiffies_1/10Hoagland_85g_rep2	arf2-8(85g)	2x	ARF2	ARF22x	arf2-8 (85g)	aba	arf2 2x	0.84136	0.847749	0.806347	1.13821	1.06447	1.10497	0.831997	0.889299	1.28852	0.476498	0.763076	1.02298	1.13585	1.48145	4.28142	1.01835	0.821808	0.889707	1.39781	0.625351	46.2135	429.827	3504.32	16719	13857.3	51718.3	26592.1	147.023	125.767	0.0952016	0.0918666	9.71525	120.961	0.112516	-2.07598	9.87043	40.3855	7.80803	0.573366	0.107072
210617_tray22_yiffies_1/10Hoagland_85g_rep3	arf2-8(85g)	2x	ARF2	ARF22x	arf2-8 (85g)	aba	arf2 2x	0.90829	0.855562	0.837969	1.08555	1.10107	1.0369	0.861061	1.01292	1.06936	0.735416	0.915939	1.08525	1.09131	0.494964	0.693808	1.01877	0.845759	1.07619	1.61494	1.69338	49.8898	433.787	3641.75	15945.6	14333.7	48532.1	27521	167.46	104.376	0.146932	0.11027	10.3066	116.218	0.0375924	-0.336415	9.87447	41.5625	9.44459	0.662432	0.289939
210617_tray22_yiffies_1/10Hoagland_85g_rep4	arf2-8(85g)	2x	ARF2	ARF22x	arf2-8 (85g)	aba	arf2 2x	0.87619	1.25744	1.05489	1.00962	0.959829	1.01299	0.961826	0.955853	0.984852	0.875341	0.753549	0.967744	0.95683	2.45397	-3.51319	1.01077	0.95491	0.797615	0.85567	1.74595	48.1266	637.549	4584.46	14830.3	12495	47413	30741.6	158.026	96.1274	0.174888	0.0907196	9.19068	101.896	0.186379	1.70348	9.79693	46.9264	6.99983	0.350987	0.298939
210617_tray22_yiffies_1/10Hoagland_85g_rep5	arf2-8(85g)	2x	ARF2	ARF22x	arf2-8 (85g)	aba	arf2 2x	0.991665	1.15113	1.13115	0.892175	0.834403	1.02499	1.05262	1.18501	1.00182	0.957965	4.5954	0.911374	1.03848	0.658239	0.891475	1.08194	1.06023	0.553924	1.17693	0.470849	54.4694	583.647	4915.89	13105.1	10862.2	47974.5	33643.7	195.911	97.7835	0.191396	0.553239	8.65534	110.591	0.0499931	-0.43226	10.4867	52.1019	4.86121	0.482766	0.0806183
210617_tray22_yiffies_1/10Hoagland_85g_rep6	arf2-8(85g)	2x	ARF2	ARF22x	arf2-8 (85g)	aba	arf2 2x	1.07758	1.10187	0.83598	0.934298	1.03611	1.02899	1.01259	1.20582	0.897871	0.942123	0.874787	0.84029	0.881738	0.898505	-0.248687	0.937322	1.01589	1.11671	1.63873	1.22599	59.1883	558.673	3633.11	13723.8	13488.1	48161.6	32364.1	199.352	87.6375	0.188231	0.105315	7.98026	93.8994	0.0682412	0.120584	9.08503	49.9229	9.80021	0.67219	0.209913
210617_tray22_yiffies_1/10Hoagland_85g-1#1_rep1	arf2-8(85g-1#1)	4x	ARF2	ARF24x	arf2-8 (85g-1#1)	aba	arf2 4x	1.15329	1.44232	1.26335	0.870259	0.671121	1.11877	1.16834	1.01785	0.994945	0.93383	0.902193	1.00422	1.19984	0.752163	1.27363	1.29805	0.999686	0.255101	1.09315	1.73197	63.347	731.287	5490.41	12783.2	8736.63	52363.9	37342.2	168.276	97.1125	0.186574	0.108615	9.53714	127.775	0.0571266	-0.617559	12.5814	49.1268	2.23876	0.4484	0.296546
210617_tray22_yiffies_1/10Hoagland_85g-1#1_rep2	arf2-8(85g-1#1)	4x	ARF2	ARF24x	arf2-8 (85g-1#1)	aba	arf2 4x	1.10309	1.53736	1.33797	0.861145	0.647211	1.18784	1.15165	1.02682	0.903997	1.28725	1.22936	0.967366	1.52482	0.62271	-0.723311	1.19784	1.1095	0.347724	2.74481	5.10599	60.5896	779.473	5814.71	12649.3	8425.37	55596.9	36808.7	169.759	88.2355	0.257185	0.148002	9.1871	162.384	0.0472947	0.350721	11.6101	54.5233	3.05161	1.12589	0.874243
210617_tray22_yiffies_1/10Hoagland_85g-1#1_rep3	arf2-8(85g-1#1)	4x	ARF2	ARF24x	arf2-8 (85g-1#1)	aba	arf2 4x	0.912419	1.11574	1.10195	0.984974	0.897337	1.24857	0.911847	0.908599	1.04108	1.06398	0.889438	1.24767	1.39795	1.02847	0.529706	1.21899	0.895787	0.840732	1.07229	1.37074	50.1166	565.704	4789.01	14468.2	11681.5	58439.5	29144.2	150.214	101.616	0.212577	0.107079	11.8491	148.873	0.0781118	-0.256845	11.8151	44.021	7.37823	0.439845	0.234697
210617_tray22_yiffies_1/10Hoagland_85g-1#1_rep4	arf2-8(85g-1#1)	4x	ARF2	ARF24x	arf2-8 (85g-1#1)	aba	arf2 4x	1.38498	1.46131	1.3188	0.829693	0.662538	0.805036	1.24598	0.958185	0.934814	0.657883	2.21999	1.05713	1.0969	2.49564	-5.26445	1.03607	1.03221	0.234484	1.30848	4.93595	76.0731	740.913	5731.42	12187.3	8624.9	37679.7	39823.5	158.412	91.2434	0.131441	0.267264	10.0396	116.813	0.189543	2.55264	10.0421	50.7251	2.05782	0.536727	0.845128
210617_tray22_yiffies_1/10Hoagland_85g-1#1_rep5	arf2-8(85g-1#1)	4x	ARF2	ARF24x	arf2-8 (85g-1#1)	aba	arf2 4x	0.986665	1.31824	1.15629	0.847981	0.706786	1.05476	1.12626	1.30509	0.842919	0.614077	0.60123	0.892671	1.10832	0.347516	0.769441	1.08892	1.13032	0.962551	1.23272	0.99664	54.1947	668.373	5025.17	12455.9	9200.92	49367.9	35997.2	215.763	82.2739	0.122689	0.0723819	8.47772	118.029	0.0263937	-0.373088	10.5543	55.5464	8.4473	0.505648	0.170644
210617_tray22_yiffies_1/10Hoagland_85g-1#1_rep6	arf2-8(85g-1#1)	4x	ARF2	ARF24x	arf2-8 (85g-1#1)	aba	arf2 4x	1.15495	1.12415	0.998991	1.02211	1.24077	1.53842	0.783102	0.672713	1.10576	1.33371	0.936743	1.18016	1.33068	0.858408	3.58054	1.64179	0.789129	1.51681	1.23086	0.559807	63.4379	569.967	4341.54	15013.6	16152.4	72005.8	25029.3	111.216	107.929	0.266467	0.112774	11.2081	141.709	0.0651959	-1.73614	15.9131	38.7796	13.3115	0.504886	0.0958496
210617_tray22_yiffies_1/10Hoagland_85g-5#1_rep1	arf2-8(85g-5#1)	4x	ARF2	ARF24x	arf2-8 (85g-5#1)	aba	arf2 4x	1.09827	1.00327	1.05494	1.03846	1.05759	1.15489	1.01887	1.76137	0.907028	0.800447	0.669797	0.962124	1.00238	1.39203	1.98116	1.08164	0.972458	0.485162	0.866876	2.92608	60.3249	508.679	4584.68	15253.9	13767.7	54054.7	32565	291.198	88.5313	0.159925	0.0806367	9.13732	106.747	0.105725	-0.96063	10.4838	47.7888	4.25776	0.355584	0.501001
210617_tray22_yiffies_1/10Hoagland_85g-5#1_rep2	arf2-8(85g-5#1)	4x	ARF2	ARF24x	arf2-8 (85g-5#1)	aba	arf2 4x	1.13053	1.39165	0.935769	0.85199	0.793477	1.02187	1.05848	1.05824	0.939073	0.603806	0.655499	1.00192	1.1129	1.05092	-1.41119	0.953342	1.04132	0.820996	2.5083	2.49436	62.0971	705.595	4066.78	12514.8	10329.5	47828.6	33830.9	174.953	91.6591	0.120637	0.0789154	9.51528	118.516	0.0798173	0.68426	9.24029	51.1728	7.20502	1.02888	0.427081
210617_tray22_yiffies_1/10Hoagland_85g-5#1_rep3	arf2-8(85g-5#1)	4x	ARF2	ARF24x	arf2-8 (85g-5#1)	aba	arf2 4x	0.792869	0.828863	0.900223	1.07313	1.12822	1.10187	0.905156	0.921044	1.05417	0.938629	3.3516	1.10073	1.8516	1.0209	-27.5642	1.04931	0.899544	0.661162	0.763465	1.65261	43.55	420.251	3912.3	15763.1	14687.1	51572.8	28930.3	152.271	102.894	0.187533	0.403499	10.4537	197.183	0.0775374	13.3654	10.1704	44.2056	5.80233	0.313166	0.282959
210617_tray22_yiffies_1/10Hoagland_85g-5#1_rep4	arf2-8(85g-5#1)	4x	ARF2	ARF24x	arf2-8 (85g-5#1)	aba	arf2 4x	1.09618	1.42566	1.36708	0.856272	0.6595	1.18749	1.18804	1.06834	0.859346	1.27422	1.5748	0.947916	1.16048	0.781514	-5.38385	1.33429	1.18953	0.320401	1.32051	0.666541	60.21	722.841	5941.25	12577.7	8585.36	55580.4	37971.8	176.623	83.8773	0.254581	0.189589	9.00239	123.584	0.0593558	2.61053	12.9326	58.4563	2.81183	0.541662	0.114124
210617_tray22_yiffies_1/10Hoagland_85g-5#1_rep5	arf2-8(85g-5#1)	4x	ARF2	ARF24x	arf2-8 (85g-5#1)	aba	arf2 4x	1.00673	1.30323	1.09565	0.961463	0.815211	1.2986	1.02036	0.991675	1.00238	1.83529	0.812023	0.977881	0.963544	0.861106	1.55992	1.63023	1.02738	0.475578	1.12939	1.47593	55.2966	660.767	4761.61	14122.9	10612.4	60780.7	32612.5	163.948	97.8387	0.36668	0.0977592	9.28696	102.611	0.0654008	-0.756377	15.8011	50.4879	4.17365	0.463264	0.252707
210617_tray22_yiffies_1/10Hoagland_85g-5#1_rep6	arf2-8(85g-5#1)	4x	ARF2	ARF24x	arf2-8 (85g-5#1)	aba	arf2 4x	0.935717	0.984963	0.738693	1.11455	1.24656	1.3049	0.779028	0.886548	1.03647	1.37812	5.91624	1.06992	0.860166	1.17093	-0.280816	1.50813	0.78302	1.03781	0.98014	0.411592	51.3963	499.397	3210.3	16371.5	16227.7	61076	24899.1	146.568	101.165	0.275341	0.712255	10.1611	91.6022	0.0889318	0.136163	14.6176	38.4793	9.10776	0.402044	0.0704723
191119_tray20_yiffies_1/10Hoagland_atl31-1(101b)_rep1	atl31-1(101b)	2x	ATL31	ATL312x	atl31-1(101b)	aba	atl31 2x	0.896072	0.776534	1.20381	1.02508	1.12978	1.0387	1.03879	0.951071	0.994909	0.239277	0.00808466	0.895824	0.479647	0.924192	5.00556	1.06324	1.11739	1.32709	0.377617	0.724953	33.1995	843.742	2293.4	11301.7	10191.6	33683.5	21261.2	124.637	76.06	0.022716	0.000215796	6.41618	43.7311	0.0374927	1.51683	6.31532	29.9479	10.0331	0.205707	0.0684309
191119_tray20_yiffies_1/10Hoagland_atl31-1(101b)_rep2	atl31-1(101b)	2x	ATL31	ATL312x	atl31-1(101b)	aba	atl31 2x	0.734377	0.613763	0.75862	1.09723	1.29457	1.14656	0.744388	0.707606	1.0077	0.768818	0.577157	1.07452	0.606545	1.94535	-0.0784908	1.22512	0.746893	0.79369	0.579917	0.194041	27.2087	666.884	1445.26	12097.2	11678.2	37181.2	15235.5	92.7308	77.0375	0.0729887	0.0154055	7.69606	55.3007	0.0789193	-0.023785	7.27681	20.0179	6.00047	0.31591	0.0183162
191119_tray20_yiffies_1/10Hoagland_atl31-1(101b)_rep3	atl31-1(101b)	2x	ATL31	ATL312x	atl31-1(101b)	aba	atl31 2x	0.8431	0.627512	0.596706	0.846781	0.907977	1.08835	0.807202	1.24219	1.1659	0.983369	0.886949	0.925109	0.851726	1.25929	-7.54478	1.04621	0.792407	0.639674	1.30944	0.639553	31.2369	681.823	1136.79	9335.92	8190.75	35293.5	16521.2	162.787	89.132	0.0933574	0.0236745	6.62593	77.6547	0.0510872	-2.28629	6.21416	21.2378	4.83608	0.713319	0.0603696
191119_tray20_yiffies_1/10Hoagland_atl31-1(101b)_rep4	atl31-1(101b)	2x	ATL31	ATL312x	atl31-1(101b)	aba	atl31 2x	0.761171	0.698956	0.623626	0.831608	1.07831	1.06241	0.76616	1.32671	0.903191	1.26819	46.9248	1.07186	1.28326	0.942046	-1.15161	1.14861	0.748764	0.758105	1.05933	0.515013	28.2014	759.45	1188.08	9168.63	9727.33	34452.6	15681.1	173.864	69.0482	0.120397	1.25252	7.67699	116.999	0.038217	-0.348972	6.82238	20.0681	5.73144	0.57707	0.0486138
191119_tray20_yiffies_1/10Hoagland_atl31-1(101b)_rep5	atl31-1(101b)	2x	ATL31	ATL312x	atl31-1(101b)	aba	atl31 2x	0.945024	0.807976	0.877571	1.01398	1.09261	1.0508	0.890686	0.717618	1.07257	0.618774	0.562711	1.0425	0.589575	1.85266	-0.820973	1.18694	0.918727	0.61957	0.633087	0.507505	35.0131	877.906	1671.87	11179.3	9856.33	34075.9	18229.8	94.0429	81.9971	0.0587441	0.0150199	7.46675	53.7535	0.0751591	-0.248779	7.05005	24.6234	4.68409	0.344875	0.0479052
191119_tray20_yiffies_1/10Hoagland_atl31-1(101b)_rep6	atl31-1(101b)	2x	ATL31	ATL312x	atl31-1(101b)	aba	atl31 2x	0.766307	0.626191	1.10287	1.21675	1.26168	1.12543	0.933687	0.675894	0.962815	0.716667	0.962651	1.12857	0.757991	1.34539	-0.260165	1.26881	0.92262	1.37942	0.598183	0.68851	28.3917	680.387	2101.09	13414.9	11381.5	36496	19109.9	88.575	73.6065	0.0680377	0.0256951	8.08319	69.1086	0.0545801	-0.0788375	7.53636	24.7277	10.4288	0.325861	0.0649909
191119_tray20_yiffies_1/10Hoagland_atl31-1(101b-1#1)_rep1	atl31-1(101b-1#1)	4x	ATL31	ATL314x	atl31-1(101b-1#1)	aba	atl31 4x	0.856224	1.02783	1.53695	0.82658	1.00899	1.42049	1.00727	0.794735	1.00748	2.14967	1.80776	0.913229	1.07785	1.19706	3.21407	1.52247	1.01342	0.626925	1.89021	0.426564	31.7231	1116.79	2928.06	9113.2	9101.99	46064.5	20616.1	104.149	77.0213	0.204082	0.0482527	6.54084	98.2716	0.0485625	0.973957	9.04298	27.1612	4.73969	1.0297	0.0402649
191119_tray20_yiffies_1/10Hoagland_atl31-1(101b-1#1)_rep2	atl31-1(101b-1#1)	4x	ATL31	ATL314x	atl31-1(101b-1#1)	aba	atl31 4x	0.713598	1.00809	1.545	0.876482	1.16075	1.11106	1.01886	0.638512	1.27199	0.851542	1.36107	1.09106	0.97703	2.23996	-2.27677	1.13762	0.969921	0.413715	0.84469	0.55256	26.4388	1095.34	2943.4	9663.38	10471	36030.1	20853.3	83.6761	97.2429	0.0808422	0.0363298	7.8145	89.0791	0.0908711	-0.689928	6.75713	25.9955	3.12778	0.460146	0.0521581
191119_tray20_yiffies_1/10Hoagland_atl31-1(101b-1#1)_rep3	atl31-1(101b-1#1)	4x	ATL31	ATL314x	atl31-1(101b-1#1)	aba	atl31 4x	0.875399	1.06114	1.52752	0.897403	1.28361	0.925334	1.04775	0.785733	1.14927	0.638662	0.937356	0.810102	0.963079	1.43591	-0.555924	1.16546	1.12911	0.44238	0.67896	0.265001	32.4335	1152.98	2910.09	9894.03	11579.3	30007.3	21444.6	102.969	87.8608	0.0606321	0.02502	5.80221	87.8072	0.0582523	-0.168461	6.92247	30.2621	3.34449	0.369864	0.0250144
191119_tray20_yiffies_1/10Hoagland_atl31-1(101b-1#1)_rep4	atl31-1(101b-1#1)	4x	ATL31	ATL314x	atl31-1(101b-1#1)	aba	atl31 4x	0.74257	0.687994	0.81778	0.954729	1.06953	1.1784	0.668814	0.859076	1.1757	0.623978	1.28328	1.10468	0.757386	0.511716	52.1059	1.3483	0.685709	0.70301	0.824375	1.81726	27.5122	747.54	1557.96	10526.1	9648.08	38213.8	13688.7	112.581	89.881	0.0592381	0.0342534	7.91205	69.0535	0.0207593	15.7896	8.00845	18.3781	5.31491	0.449079	0.171537
191119_tray20_yiffies_1/10Hoagland_atl31-1(101b-1#1)_rep5	atl31-1(101b-1#1)	4x	ATL31	ATL314x	atl31-1(101b-1#1)	aba	atl31 4x	0.75234	1.27655	1.41697	0.679954	0.884148	1.05805	0.956717	0.862399	1.48864	0.688583	2.32512	0.960126	1.10193	1.65206	2.21518	1.36444	0.93045	0.215532	1.19772	10.7293	27.8742	1387.03	2699.49	7496.61	7975.79	34310.9	19581.3	113.016	113.805	0.0653715	0.0620623	6.87673	100.466	0.0670209	0.671263	8.10436	24.9376	1.62947	0.65246	1.01277
191119_tray20_yiffies_1/10Hoagland_atl31-1(101b-1#1)_rep6	atl31-1(101b-1#1)	4x	ATL31	ATL314x	atl31-1(101b-1#1)	aba	atl31 4x	1.40274	1.12679	1.46964	0.677198	0.832204	1.33019	0.876262	0.721501	0.974314	0.874623	1.64628	0.663876	0.688373	1.27907	0.710519	1.56618	0.846926	0.255034	1.09438	3.8138	51.9714	1224.31	2799.82	7466.23	7507.21	43136.3	17934.6	94.5518	74.4856	0.0830334	0.0439425	4.7549	62.7613	0.0518896	0.215308	9.30263	22.699	1.92811	0.596166	0.359998
190512_tray21_yiffies_1/10Hoagland_atl31-2(89g)_rep1	atl31-2(89g)	2x	ATL31	ATL312x	atl31-2(89g)	aba	atl31 2x	1.26323	1.25006	2.28919	1.13821	0.943064	0.931443	1.69987	1.06018	0.926685	2.64375	0.276436	0.88951	0.976678	0.331721	0.437123	1.058	1.78806	0.797909	0.906055	0.192061	49.2015	974.793	3344.36	11235.9	9481.67	29639.4	28923.9	131.532	67.1972	0.240021	0.0154304	5.75482	78.0264	0.0275329	-0.034095	6.07646	39.1194	7.9976	0.541467	0.0749891
190512_tray21_yiffies_1/10Hoagland_atl31-2(89g)_rep2	atl31-2(89g)	2x	ATL31	ATL312x	atl31-2(89g)	aba	atl31 2x	0.866844	0.851046	0.659579	0.828109	0.797193	1.1101	0.810429	0.99537	1.16846	0.650615	0.655988	1.06286	1.08791	0.889982	0.148925	1.21534	0.740854	0.737293	0.797182	11.6795	33.7626	663.645	963.602	8174.73	8015.07	35324.3	13789.8	123.492	84.7288	0.059068	0.0366168	6.87632	86.913	0.0738688	-0.011616	6.98011	16.2085	7.39003	0.476403	4.56021
190512_tray21_yiffies_1/10Hoagland_atl31-2(89g)_rep3	atl31-2(89g)	2x	ATL31	ATL312x	atl31-2(89g)	aba	atl31 2x	0.889751	0.943509	0.740104	0.926052	0.861524	1.02194	0.83049	1.15309	1.13949	0.818476	1.06494	1.0034	0.942835	0.8343	-0.133268	1.08999	0.797043	0.44986	0.804835	1.06228	34.6549	735.748	1081.24	9141.58	8661.86	32519	14131.1	143.06	82.6286	0.0743079	0.0594443	6.49168	75.3227	0.0692472	0.0103947	6.26018	17.4378	4.50904	0.480977	0.414761
190512_tray21_yiffies_1/10Hoagland_atl31-2(89g)_rep4	atl31-2(89g)	2x	ATL31	ATL312x	atl31-2(89g)	aba	atl31 2x	0.981997	0.882672	0.771089	1.02114	0.89972	1.00688	0.825427	0.961101	1.16063	0.692302	0.837564	0.97366	0.849334	1.15655	0.0518582	1.04353	0.863901	0.395288	0.511926	0.578876	38.2477	688.307	1126.51	10080.2	9045.89	32039.8	14045	119.24	84.1617	0.0628527	0.0467522	6.29924	67.853	0.0959939	-0.00404488	5.99336	18.9005	3.96205	0.305932	0.226019
190512_tray21_yiffies_1/10Hoagland_atl31-2(89g)_rep5	atl31-2(89g)	2x	ATL31	ATL312x	atl31-2(89g)	aba	atl31 2x	0.939144	0.749355	0.735535	0.918215	0.897876	1.09264	0.789907	1.04905	1.12401	0.545323	0.909093	1.09224	0.900862	0.828646	1.51798	1.11716	0.809549	0.702165	0.759215	0.818849	36.5787	584.347	1074.57	9064.21	9027.35	34768.8	13440.6	130.151	81.506	0.0495089	0.0507449	7.0664	71.9696	0.0687779	-0.118401	6.41626	17.7114	7.03794	0.453713	0.319715
190512_tray21_yiffies_1/10Hoagland_atl31-2(89g)_rep6	atl31-2(89g)	2x	ATL31	ATL312x	atl31-2(89g)	aba	atl31 2x	2.19425	0.587574	1.2112	1.13366	1.15492	1.02896	0.934579	0.831416	1.03245	0.663414	0.358856	1.08201	0.816922	0.466333	19.3263	1.09742	1.0106	0.511663	0.474556	0.281896	85.4637	458.19	1769.48	11191	11611.7	32742.5	15902.3	103.15	74.8669	0.0602301	0.0200311	7.00024	65.2636	0.0387058	-1.50743	6.30286	22.11	5.1285	0.283599	0.110065
190512_tray21_yiffies_1/10Hoagland_atl31-2(89g-1#2)_rep1	atl31-2(89g-1#2)	4x	ATL31	ATL314x	atl31-2(89g-1#2)	aba	atl31 4x	0.765643	0.637336	0.778652	1.00141	1.0364	1.23105	0.836252	0.979318	0.942175	0.440025	0.403744	0.915072	0.967521	0.928277	0.366615	1.30699	0.721477	0.768719	0.742256	0.468188	29.821	496.994	1137.56	9885.51	10420.1	39173.2	14229.2	121.5	68.3204	0.039949	0.0225367	5.9202	77.2949	0.0770473	-0.0285955	7.50653	15.7846	7.70502	0.443579	0.182802
190512_tray21_yiffies_1/10Hoagland_atl31-2(89g-1#2)_rep2	atl31-2(89g-1#2)	4x	ATL31	ATL314x	atl31-2(89g-1#2)	aba	atl31 4x	0.939165	0.841598	1.34497	1.07638	0.965281	1.12335	0.977121	0.899621	1.02469	0.540553	6.27047	0.966161	1.09265	0.538915	-0.342556	1.29381	1.038	0.881991	1.03037	0.846603	36.5795	656.278	1964.91	10625.6	9705.04	35746	16626.1	111.612	74.3041	0.0490758	0.350013	6.25073	87.2914	0.0447301	0.0267189	7.43081	22.7094	8.84037	0.615755	0.330552
190512_tray21_yiffies_1/10Hoagland_atl31-2(89g-1#2)_rep3	atl31-2(89g-1#2)	4x	ATL31	ATL314x	atl31-2(89g-1#2)	aba	atl31 4x	0.948156	0.924532	0.969241	0.990096	0.968847	1.10212	0.905251	0.924822	1.36091	1.10252	1.25576	1.11016	0.891759	0.625675	2.48193	1.08001	0.923313	1.42682	0.819277	0.417058	36.9297	720.949	1416	9773.79	9740.9	35070.6	15403.2	114.739	98.684	0.100095	0.0700957	7.18235	71.2423	0.0519312	-0.193588	6.2029	20.2004	14.3013	0.489607	0.162838
190512_tray21_yiffies_1/10Hoagland_atl31-2(89g-1#2)_rep4	atl31-2(89g-1#2)	4x	ATL31	ATL314x	atl31-2(89g-1#2)	aba	atl31 4x	0.903801	0.879281	0.939929	1.12648	0.767713	1.17118	1.01831	0.93158	1.02937	1.03257	0.729819	0.902488	1.1323	0.993293	-0.228894	1.32292	1.0564	0.865418	1.18946	0.901334	35.2021	685.662	1373.17	11120.1	7718.67	37268	17327	115.577	74.6436	0.0937446	0.0407379	5.83878	90.4591	0.0824437	0.0178534	7.59802	23.112	8.67425	0.710834	0.351921
190512_tray21_yiffies_1/10Hoagland_atl31-2(89g-1#2)_rep5	atl31-2(89g-1#2)	4x	ATL31	ATL314x	atl31-2(89g-1#2)	aba	atl31 4x	0.903421	1.04954	1.26949	1.07485	0.86308	1.14423	1.02221	0.890778	1.01492	0.694444	0.245939	1.0945	0.880314	0.45519	-0.105945	1.19345	1.08452	0.578371	0.610614	0.21583	35.1873	818.433	1854.64	10610.5	8677.5	36410.5	17393.4	110.515	73.5958	0.0630473	0.0137281	7.08104	70.328	0.0377809	0.00826355	6.85439	23.7272	5.79712	0.364908	0.0842699
190512_tray21_yiffies_1/10Hoagland_atl31-2(89g-1#2)_rep6	atl31-2(89g-1#2)	4x	ATL31	ATL314x	atl31-2(89g-1#2)	aba	atl31 4x	1.01691	1.03189	1.31571	0.946225	0.953349	1.1787	1.02094	0.854087	0.940725	0.927659	0.481174	1.09177	0.901524	0.546791	1.1633	1.27768	1.06737	0.86832	0.722886	0.769339	39.6074	804.668	1922.17	9340.71	9585.07	37507.4	17371.8	105.963	68.2153	0.0842203	0.0268587	7.0634	72.0225	0.0453838	-0.0907362	7.33817	23.352	8.70334	0.432003	0.300384
210617_tray22_yiffies_1/10Hoagland_87d_rep1	azf2-1(87d)	2x	AZF2	AZF22x	azf2-1 (87d)	aba	azf2 2x	1.03145	1.17209	1.01125	1.04964	1.03181	0.945605	0.888078	1.30266	1.00831	0.640275	0.818269	0.84586	1.03069	0.640591	0.466684	1.01417	0.720522	0.775407	1.10548	1.83668	56.6545	594.271	4394.83	15418.1	13432	44259	28384.5	215.362	98.4166	0.127923	0.0985113	8.03315	109.761	0.0486527	-0.226287	9.82988	35.4081	6.80493	0.453455	0.314475
210617_tray22_yiffies_1/10Hoagland_87d_rep2	azf2-1(87d)	2x	AZF2	AZF22x	azf2-1 (87d)	aba	azf2 2x	1.52936	0.977975	0.865336	1.07127	1.11372	1.04424	1.0282	0.855379	1.00931	0.509464	0.628206	0.894779	0.924455	3.01955	2.61622	0.908752	1.02658	0.957872	1.36892	0.648363	84.0035	495.854	3760.68	15735.9	14498.4	48875.5	32863	141.415	98.5146	0.101788	0.0756295	8.49773	98.4484	0.229334	-1.26856	8.80811	50.4484	8.40624	0.561515	0.111012
210617_tray22_yiffies_1/10Hoagland_87d_rep3	azf2-1(87d)	2x	AZF2	AZF22x	azf2-1 (87d)	aba	azf2 2x	1.14536	1.35419	1.2783	0.88815	0.697431	0.844206	1.2565	1.00495	0.842915	0.51912	0.649583	0.90047	1.02196	1.54577	0.726887	0.90146	1.23807	0.670916	1.17377	1.62865	62.9116	686.6	5555.37	13046	9079.13	39513	40159.8	166.144	82.2735	0.103717	0.0782031	8.55178	108.832	0.117401	-0.352455	8.73743	60.8413	5.88793	0.481468	0.278855
210617_tray22_yiffies_1/10Hoagland_87d_rep4	azf2-1(87d)	2x	AZF2	AZF22x	azf2-1 (87d)	aba	azf2 2x	0.926571	1.17337	1.08057	0.978794	1.00199	1.07997	0.925176	1.09844	1.04143	0.582843	1.66756	0.891492	0.873597	1.1708	1.70414	0.971527	0.923501	0.753826	0.988074	2.44486	50.8939	594.922	4696.06	14377.4	13043.9	50547.7	29570.2	181.599	101.65	0.116449	0.200757	8.46652	93.0324	0.0889216	-0.826307	9.41656	45.3829	6.61554	0.405298	0.418606
210617_tray22_yiffies_1/10Hoagland_87d_rep5	azf2-1(87d)	2x	AZF2	AZF22x	azf2-1 (87d)	aba	azf2 2x	1.05398	1.56978	1.19214	0.761987	0.613869	1.11248	1.17112	1.14894	0.975546	2.22947	2.25461	0.816947	0.955554	0.571868	0.253674	1.28291	1.18664	0.208397	1.25442	1.24562	57.892	795.912	5180.94	11192.8	7991.32	52069.8	37431.1	189.949	95.2191	0.445436	0.271433	7.75856	101.76	0.0434332	-0.123002	12.4347	58.314	1.82888	0.514552	0.213273
210617_tray22_yiffies_1/10Hoagland_87d_rep6	azf2-1(87d)	2x	AZF2	AZF22x	azf2-1 (87d)	aba	azf2 2x	0.974358	1.13456	1.11319	0.912581	0.859601	1.1001	1.04271	1.03134	1.03116	1.30632	3.31712	0.98493	0.892106	0.992557	-1.00781	1.11592	1.07001	0.694212	1.05394	0.723394	53.5187	575.245	4837.82	13404.8	11190.3	51490	33326.8	170.506	100.647	0.260995	0.399348	9.3539	95.0035	0.0753844	0.488671	10.8161	52.5825	6.09237	0.432318	0.123859
210617_tray22_yiffies_1/10Hoagland_87d-2#1_rep1	azf2-1(87d-2#1)	4x	AZF2	AZF24x	azf2-1 (87d-2#1)	aba	azf2 4x	0.891233	1.25809	1.0935	0.893576	0.895091	1.11232	0.991915	1.11101	0.903753	0.530862	0.490226	1.00944	1.03451	0.919708	-0.035514	1.08121	1.022	0.636992	1.34133	0.864405	48.9529	637.88	4752.27	13125.7	11652.3	52062	31703.3	183.678	88.2116	0.106063	0.0590182	9.58667	110.169	0.0698516	0.0172201	10.4796	50.2232	5.59021	0.550199	0.148003
210617_tray22_yiffies_1/10Hoagland_87d-2#1_rep2	azf2-1(87d-2#1)	4x	AZF2	AZF24x	azf2-1 (87d-2#1)	aba	azf2 4x	1.00305	1.85171	1.20374	0.913224	0.740028	1.27727	1.0629	0.634047	1.00098	0.703554	0.78851	0.917806	1.08638	2.17528	3.09583	1.45607	1.10374	0.40269	1.67606	0.655225	55.0947	938.853	5231.37	13414.3	9633.66	59782.6	33972.1	104.824	97.7018	0.140566	0.0949285	8.71642	115.693	0.165212	-1.50111	14.113	54.2402	3.53399	0.687505	0.112187
210617_tray22_yiffies_1/10Hoagland_87d-2#1_rep3	azf2-1(87d-2#1)	4x	AZF2	AZF24x	azf2-1 (87d-2#1)	aba	azf2 4x	0.947996	1.39008	0.882884	1.01269	1.06897	1.22963	0.863682	0.83672	1.02491	0.62372	0.962119	0.961159	1.07654	0.288051	0.455482	1.33881	0.881968	1.12196	1.11757	0.854722	52.0707	704.798	3836.95	14875.3	13915.8	57552.9	27604.8	138.331	100.037	0.124616	0.115829	9.12815	114.644	0.0218774	-0.220855	12.9764	43.3419	9.84631	0.458416	0.146345
210617_tray22_yiffies_1/10Hoagland_87d-2#1_rep4	azf2-1(87d-2#1)	4x	AZF2	AZF24x	azf2-1 (87d-2#1)	aba	azf2 4x	1.01681	1.29653	1.13459	1.00071	0.863502	1.16167	1.01856	0.91168	0.933666	0.538417	0.647052	1.06073	1.27937	0.532664	0.343064	1.30897	0.992367	0.608968	0.949268	2.4885	55.8503	657.369	4930.83	14699.4	11241	54371.9	32555	150.723	91.1313	0.107573	0.0778984	10.0737	136.244	0.0404557	-0.166346	12.6873	48.7671	5.34427	0.38938	0.426078
210617_tray22_yiffies_1/10Hoagland_87d-2#1_rep5	azf2-1(87d-2#1)	4x	AZF2	AZF24x	azf2-1 (87d-2#1)	aba	azf2 4x	0.913814	1.03851	1.07991	1.001	0.87382	1.1233	0.988497	1.22928	0.906904	1.04559	0.780049	1.01088	1.05971	1.03054	14.3888	1.14473	0.990228	0.605553	0.847627	1.03662	50.1932	526.548	4693.21	14703.6	11375.4	52576.2	31594.1	203.23	88.5192	0.208902	0.0939099	9.60034	112.853	0.0782694	-6.97685	11.0954	48.662	5.3143	0.347688	0.177489
210617_tray22_yiffies_1/10Hoagland_87d-2#1_rep6	azf2-1(87d-2#1)	4x	AZF2	AZF24x	azf2-1 (87d-2#1)	aba	azf2 4x	1.05558	1.38126	1.11453	0.920929	0.803085	1.43985	0.93044	0.862513	1.20182	1.90841	2.43094	1.03831	1.23141	0.90979	-5.65312	1.81779	0.951643	0.359089	1.76241	0.611018	57.9799	700.329	4843.67	13527.5	10454.5	67392.2	29738.5	142.595	117.305	0.381288	0.292661	9.86088	131.137	0.0690984	2.7411	17.619	46.7659	3.15135	0.722925	0.104618
191107_tray18_yiffies_1/10Hoagland_azf2-1(87d)_rep1	azf2-1(87d)	2x	AZF2	AZF22x	azf2-1(87d)	aba	azf2 2x	1.32204	1.25019	1.04304	0.886753	1.06914	0.807592	1.22763	1.12746	0.988283	2.06228	2.42522	0.658476	0.887821	1.20102	-0.849513	0.7526	1.23249	1.05787	1.26012	2.5827	53.7269	1211.01	1718.57	8799.8	11300.3	26920.5	21635.6	131.695	92.2649	0.257949	0.112952	3.81441	73.3925	0.0967971	0.0912684	4.37918	27.0178	7.82507	0.562012	0.518823
191107_tray18_yiffies_1/10Hoagland_azf2-1(87d)_rep2	azf2-1(87d)	2x	AZF2	AZF22x	azf2-1(87d)	aba	azf2 2x	1.04919	0.937875	0.871036	0.856911	0.863262	0.933292	0.869295	1.11311	0.980407	0.670279	0.924851	0.92627	0.92207	0.800794	-1.80113	0.973167	0.812684	0.547985	1.11987	1.03042	42.6385	908.484	1435.18	8503.66	9124.23	31110.7	15320.3	130.018	91.5296	0.0838381	0.043074	5.36568	76.2238	0.0645404	0.193507	5.6626	17.8152	4.05346	0.499457	0.206995
191107_tray18_yiffies_1/10Hoagland_azf2-1(87d)_rep3	azf2-1(87d)	2x	AZF2	AZF22x	azf2-1(87d)	aba	azf2 2x	1.00414	0.822539	0.815944	0.858581	0.988637	0.910462	0.883257	1.17882	0.943721	0.440827	3.00172	1.04343	0.88865	1.05599	1.78016	0.910458	0.785774	0.378083	0.354698	1.20183	40.8076	796.762	1344.4	8520.23	10449.4	30349.7	15566.4	137.693	88.1047	0.0551384	0.139802	6.04436	73.4611	0.0851085	-0.191253	5.29771	17.2253	2.7967	0.158194	0.241429
191107_tray18_yiffies_1/10Hoagland_azf2-1(87d)_rep4	azf2-1(87d)	2x	AZF2	AZF22x	azf2-1(87d)	aba	azf2 2x	0.903338	0.771557	0.937511	1.00005	1.00023	0.910792	0.842527	1.04622	1.01024	1.66816	1.11022	1.0183	0.902814	0.72693	-1.29058	1.10696	0.764269	0.536899	0.84529	1.85294	36.7111	747.378	1544.7	9924.07	10571.9	30360.7	14848.6	122.206	94.3147	0.208653	0.0517074	5.89877	74.632	0.0585873	0.138655	6.44109	16.7538	3.97146	0.376997	0.372226
191107_tray18_yiffies_1/10Hoagland_azf2-1(87d)_rep5	azf2-1(87d)	2x	AZF2	AZF22x	azf2-1(87d)	aba	azf2 2x	0.730793	0.454557	0.970718	1.00859	1.13948	0.985604	0.813044	0.94855	1.02536	1.4456	2.54144	1.35668	1.01307	1.21149	-0.281802	1.15177	0.701163	0.490849	0.696303	1.04751	29.699	440.312	1599.42	10008.9	12043.7	32854.5	14329	110.797	95.7259	0.180815	0.118365	7.85896	83.7462	0.0976408	0.0302757	6.70187	15.3705	3.63082	0.310549	0.210427
191107_tray18_yiffies_1/10Hoagland_azf2-1(87d)_rep6	azf2-1(87d)	2x	AZF2	AZF22x	azf2-1(87d)	aba	azf2 2x	0.931054	0.716289	1.11099	0.916456	0.980474	1.10312	1.1222	1.07424	0.701757	1.45086	0.831115	0.956243	0.722019	0.377167	-0.377881	1.11973	1.26035	1.51871	0.766473	1.09022	37.8375	693.842	1830.53	9094.56	10363.1	36771.7	19777.4	125.478	65.5151	0.181473	0.0387084	5.5393	59.6864	0.030398	0.0405981	6.51541	27.6287	11.2339	0.341845	0.219007
191107_tray18_yiffies_1/10Hoagland_azf2-1(87d-1#2)_rep1	azf2-1(87d-1#2)	4x	AZF2	AZF24x	azf2-1(87d-1#2)	aba	azf2 4x	0.957274	1.08945	1.04156	1.15002	0.849874	1.09674	1.10687	1.014	0.962096	1.22417	0.561172	0.923948	0.97359	0.461063	4.14128	0.997293	1.13024	1.89062	1.11072	0.602985	38.9031	1055.31	1716.14	11412.3	8982.73	36559.2	19507.3	118.442	89.8201	0.153118	0.026136	5.35223	80.4827	0.0371596	-0.444923	5.80298	24.7766	13.985	0.495379	0.12113
191107_tray18_yiffies_1/10Hoagland_azf2-1(87d-1#2)_rep2	azf2-1(87d-1#2)	4x	AZF2	AZF24x	azf2-1(87d-1#2)	aba	azf2 4x	0.996135	0.822841	0.777333	0.862982	0.933039	0.962988	1.21741	1.13079	1.03072	1.12473	3.06565	0.872128	11.2808	1.38802	3.20191	0.915382	1.03556	0.798597	1.58514	11.0089	40.4823	797.055	1280.79	8563.91	9861.73	32100.6	21455.4	132.084	96.2267	0.14068	0.14278	5.05205	932.537	0.111869	-0.344	5.32637	22.7009	5.90725	0.706969	2.21151
191107_tray18_yiffies_1/10Hoagland_azf2-1(87d-1#2)_rep3	azf2-1(87d-1#2)	4x	AZF2	AZF24x	azf2-1(87d-1#2)	aba	azf2 4x	1.01349	0.965534	0.968007	0.929697	0.873285	1.06661	0.776373	0.874044	1.02953	0.598036	0.519937	1.12055	1.00563	0.352333	-0.226326	1.07041	0.679686	0.317625	1.00395	0.324626	41.1878	935.276	1594.95	9225.96	9230.17	35554.8	13682.7	102.094	96.116	0.074802	0.0242155	6.49108	83.1312	0.0283965	0.0243156	6.2284	14.8997	2.34948	0.447759	0.0652122
191107_tray18_yiffies_1/10Hoagland_azf2-1(87d-1#2)_rep4	azf2-1(87d-1#2)	4x	AZF2	AZF24x	azf2-1(87d-1#2)	aba	azf2 4x	0.530955	0.627384	1.10646	1.34522	1.12688	0.996623	0.795632	1.00349	1.66298	0.411125	0.574994	1.64533	1.9786	0.254974	-0.637826	0.927695	0.799255	0.498925	1.21286	0.859676	21.5777	607.724	1823.07	13349.5	11910.5	33221.8	14022.1	117.215	155.253	0.0514233	0.0267798	9.53101	163.563	0.0205498	0.0685255	5.39801	17.5208	3.69057	0.540934	0.172695
191107_tray18_yiffies_1/10Hoagland_azf2-1(87d-1#2)_rep5	azf2-1(87d-1#2)	4x	AZF2	AZF24x	azf2-1(87d-1#2)	aba	azf2 4x	1.217	1.10143	0.871111	0.948593	0.79013	1.00196	0.9202	0.978998	0.942133	0.603801	1.55986	0.862895	1.10285	1.0791	-3.37561	1.0992	1.02303	1.6123	1.29456	0.488192	49.4582	1066.92	1435.3	9413.47	8351.26	33399.6	16217.5	114.353	87.9564	0.0755231	0.0726489	4.99856	91.168	0.0869709	0.362663	6.39596	22.4264	11.9262	0.577372	0.09807
191107_tray18_yiffies_1/10Hoagland_azf2-1(87d-1#2)_rep6	azf2-1(87d-1#2)	4x	AZF2	AZF24x	azf2-1(87d-1#2)	aba	azf2 4x	1.14305	0.381741	0.691367	0.801327	1.02769	1.0504	0.769891	0.86124	0.750593	1.66669	1.1309	1.09636	0.82291	0.823115	0.786879	1.32238	0.791025	0.328364	0.55333	0.933194	46.4528	369.778	1139.14	7952.06	10862.2	35014.5	13568.5	100.599	70.0744	0.208469	0.0526705	6.35096	68.0266	0.0663394	-0.0845392	7.69461	17.3404	2.42892	0.246784	0.187464
210617_tray22_yiffies_1/10Hoagland_91c_rep1	cpk29-1(91c)	2x	CPK29	CPK292x	cpk29-1 (91c)	aba	cpk29 2x	1.09696	1.02172	1.00965	1.03414	1.03319	0.911516	1.07457	1.79932	0.937642	0.758952	0.587728	0.854209	1.08183	2.28132	-2.42808	0.876341	1.02821	0.612278	1.29394	1.24117	60.2527	518.035	4387.84	15190.4	13450	42663.5	34345.1	297.472	91.5194	0.151634	0.0707565	8.11244	115.208	0.173265	1.17733	8.49397	50.5284	5.37332	0.53076	0.212511
210617_tray22_yiffies_1/10Hoagland_91c_rep2	cpk29-1(91c)	2x	CPK29	CPK292x	cpk29-1 (91c)	aba	cpk29 2x	0.984662	0.751243	0.815224	1.1679	1.25944	1.07504	0.833011	1.11948	0.967377	0.319838	0.347734	0.965713	0.981016	2.18636	1.91026	0.908441	0.810572	0.713631	1.02501	1.68736	54.0847	380.896	3542.9	17155.2	16395.3	50317.2	26624.5	185.077	94.4217	0.0639017	0.0418636	9.1714	104.472	0.166053	-0.926251	8.80509	39.8333	6.2628	0.420447	0.288908
210617_tray22_yiffies_1/10Hoagland_91c_rep3	cpk29-1(91c)	2x	CPK29	CPK292x	cpk29-1 (91c)	aba	cpk29 2x	0.924594	0.820768	0.96716	1.04981	1.16607	1.1782	0.938726	0.949751	1.04942	1.26322	0.790384	1.05525	0.992914	0.659001	0.422501	1.11501	0.880987	0.539806	0.892649	1.57849	50.7853	416.146	4203.21	15420.5	15179.9	55145.5	30003.3	157.017	102.429	0.252384	0.0951542	10.0217	105.739	0.050051	-0.204863	10.8072	43.2937	4.73731	0.366156	0.270268
210617_tray22_yiffies_1/10Hoagland_91c_rep4	cpk29-1(91c)	2x	CPK29	CPK292x	cpk29-1 (91c)	aba	cpk29 2x	0.931695	1.03562	0.874081	0.954615	0.944113	0.884285	0.903783	1.14716	1.25002	1.33074	1.13896	0.883791	0.892918	1.83024	18.0823	0.99237	0.890015	0.402146	0.86494	0.955318	51.1754	525.079	3798.69	14022.3	12290.4	41388.9	28886.5	189.654	122.009	0.265875	0.13712	8.39339	95.09	0.139006	-8.76779	9.61858	43.7373	3.52922	0.35479	0.163569
210617_tray22_yiffies_1/10Hoagland_91c_rep5	cpk29-1(91c)	2x	CPK29	CPK292x	cpk29-1 (91c)	aba	cpk29 2x	0.890333	0.759921	0.779137	1.09196	1.21709	1.06941	0.763354	1.24067	1.08105	0.442627	1.21938	0.984267	0.970387	0.747804	3.12556	1.08971	0.738943	0.569509	0.812213	0.553217	48.9035	385.296	3386.07	16039.7	15844	50053.8	24398.1	205.114	105.517	0.0884342	0.146801	9.3476	103.34	0.0567955	-1.51553	10.5621	36.3133	4.99798	0.333161	0.0947213
210617_tray22_yiffies_1/10Hoagland_91c_rep6	cpk29-1(91c)	2x	CPK29	CPK292x	cpk29-1 (91c)	aba	cpk29 2x	1.09847	1.14876	1.2858	0.858054	0.743079	1.00915	1.24822	1.01277	0.937949	1.47404	1.1359	0.929593	0.940126	0.841039	7.10648	1.08769	1.25272	0.61605	1.17993	0.261477	60.336	582.444	5588	12603.9	9673.38	47233.3	39895.3	167.436	91.5494	0.294504	0.136751	8.82837	100.117	0.0638767	-3.44581	10.5425	61.5613	5.40642	0.483996	0.0447698
210617_tray22_yiffies_1/10Hoagland_91c-2#1_rep1	cpk29-1(91c-2#1)	4x	CPK29	CPK294x	cpk29-1 (91c-2#1)	aba	cpk29 4x	1.71632	1.84744	1.29533	0.835035	0.886726	1.44737	0.98356	0.833289	1.08891	0.658938	1.76925	0.858225	1.05546	0.90778	21.591	1.56611	0.855618	0.39078	1.5499	2.34562	94.2726	936.692	5629.4	12265.8	11543.4	67744.2	31436.3	137.763	106.284	0.131652	0.213	8.15058	112.4	0.0689457	-10.4691	15.1796	42.047	3.42947	0.635755	0.401615
210617_tray22_yiffies_1/10Hoagland_91c-2#1_rep2	cpk29-1(91c-2#1)	4x	CPK29	CPK294x	cpk29-1 (91c-2#1)	aba	cpk29 4x	0.907505	0.730753	0.712137	1.13889	1.43353	1.35446	0.631817	0.93898	1.17495	0.390756	1.17212	1.36451	1.21227	0.683694	-0.476695	1.27803	0.47508	0.716244	1.11421	0.657864	49.8467	370.507	3094.89	16729.1	18661.6	63395.4	20194	155.237	114.682	0.0780708	0.141112	12.9588	129.099	0.0519264	0.231141	12.3873	23.3465	6.28572	0.457038	0.112639
210617_tray22_yiffies_1/10Hoagland_91c-2#1_rep3	cpk29-1(91c-2#1)	4x	CPK29	CPK294x	cpk29-1 (91c-2#1)	aba	cpk29 4x	0.831789	0.975106	0.849031	0.934441	1.01947	1.33347	0.899205	1.13507	0.970325	1.16943	0.832364	0.937858	1.76514	1.25632	-17.6868	1.59192	1.13675	1.0133	5.17778	0.486808	45.6878	494.399	3689.82	13725.9	13271.4	62413.2	28740.1	187.656	94.7094	0.233644	0.100208	8.90686	187.976	0.0954169	8.576	15.4298	55.8626	8.89265	2.12387	0.0833509
210617_tray22_yiffies_1/10Hoagland_91c-2#1_rep4	cpk29-1(91c-2#1)	4x	CPK29	CPK294x	cpk29-1 (91c-2#1)	aba	cpk29 4x	0.999254	1.05114	1.11071	0.928176	0.817911	1.03658	1.0622	1.29218	0.877923	1.17448	0.799215	0.964775	1.14579	0.600506	3.26031	1.13226	1.08195	0.58445	0.904663	0.822102	54.8862	532.948	4827.07	13633.9	10647.5	48517.2	33949.8	213.63	85.6905	0.234654	0.0962174	9.16249	122.019	0.0456083	-1.58087	10.9745	53.1697	5.1291	0.371084	0.140759
210617_tray22_yiffies_1/10Hoagland_91c-2#1_rep5	cpk29-1(91c-2#1)	4x	CPK29	CPK294x	cpk29-1 (91c-2#1)	aba	cpk29 4x	0.957995	1.23925	1.06125	0.962768	1.08739	1.51651	0.855817	0.819498	1.06377	1.6434	0.96628	1.10612	0.975053	0.965203	-0.767739	1.63557	0.860891	0.489415	0.833893	0.662578	52.6199	628.325	4612.12	14142	14155.6	70980.1	27353.4	135.483	103.831	0.328342	0.11633	10.5049	103.837	0.0733069	0.372263	15.8528	42.3061	4.29508	0.342054	0.113446
210617_tray22_yiffies_1/10Hoagland_91c-2#1_rep6	cpk29-1(91c-2#1)	4x	CPK29	CPK294x	cpk29-1 (91c-2#1)	aba	cpk29 4x	1.06855	1.32373	1.19653	0.939735	1.01015	1.88786	0.948735	0.786622	1.05976	2.44973	1.34193	0.998283	1.25449	0.72116	-0.349816	2.17261	0.983816	0.59944	1.16366	0.553817	58.6925	671.156	5200.03	13803.7	13150.1	88361.1	30323.2	130.048	103.439	0.489442	0.161555	9.48071	133.595	0.0547719	0.16962	21.0581	48.3469	5.26066	0.477323	0.0948241
210617_tray22_yiffies_1/10Hoagland_91c-8#1_rep1	cpk29-1(91c-8#1)	4x	CPK29	CPK294x	cpk29-1 (91c-8#1)	aba	cpk29 4x	0.982502	1.3269	1.0586	0.950568	0.780611	1.06806	0.957617	1.31806	0.884819	0.503629	0.97871	0.948067	1.02627	0.880561	-0.117544	1.03356	0.953032	0.788632	1.07582	1.77281	53.966	672.767	4600.61	13962.8	10162	49990.6	30607.1	217.909	86.3636	0.100622	0.117827	9.00382	109.291	0.0668784	0.0569951	10.0178	46.8341	6.921	0.441292	0.303538
210617_tray22_yiffies_1/10Hoagland_91c-8#1_rep2	cpk29-1(91c-8#1)	4x	CPK29	CPK294x	cpk29-1 (91c-8#1)	aba	cpk29 4x	1.04922	1.35066	1.16916	0.854506	0.681326	0.991606	1.09525	1.25198	0.881176	0.828072	0.414708	0.969499	1.10376	0.634024	0.711027	1.04119	1.08079	0.522355	1.08724	2.06001	57.6308	684.815	5081.1	12551.8	8869.48	46412.1	35005.9	206.983	86.008	0.165444	0.0499266	9.20735	117.543	0.048154	-0.344764	10.0918	53.1124	4.58416	0.445974	0.352712
210617_tray22_yiffies_1/10Hoagland_91c-8#1_rep3	cpk29-1(91c-8#1)	4x	CPK29	CPK294x	cpk29-1 (91c-8#1)	aba	cpk29 4x	0.994582	1.48165	1.09803	0.836237	0.743673	1.14671	1.05543	1.09762	0.957975	0.483251	0.45485	0.933614	1.06616	0.59124	-41.565	1.1877	1.06485	0.506203	1.50342	1.15063	54.6295	751.229	4771.94	12283.4	9681.12	53671.5	33733.2	181.463	93.504	0.0965507	0.0547593	8.86656	113.539	0.0449045	20.1541	11.5118	52.3289	4.44242	0.616689	0.19701
210617_tray22_yiffies_1/10Hoagland_91c-8#1_rep4	cpk29-1(91c-8#1)	4x	CPK29	CPK294x	cpk29-1 (91c-8#1)	aba	cpk29 4x	0.93204	1.07692	0.949809	1.01165	0.998622	1.20112	0.833262	0.862224	1.13814	0.39338	6.73198	1.20401	1.01705	0.632955	2.87718	1.29085	0.838233	0.973237	0.931329	0.45576	51.1943	546.021	4127.8	14860	13000	56218.5	26632.5	142.547	111.089	0.078595	0.810461	11.4345	108.309	0.0480728	-1.39509	12.5116	41.1926	8.54108	0.382022	0.0780349
210617_tray22_yiffies_1/10Hoagland_91c-8#1_rep5	cpk29-1(91c-8#1)	4x	CPK29	CPK294x	cpk29-1 (91c-8#1)	aba	cpk29 4x	0.918223	1.21813	1.12253	0.88904	0.737099	1.13179	1.09672	1.0517	0.903263	1.14118	4.56905	1.11153	1.0022	0.82887	-0.345884	1.20968	1.10163	0.775037	1.1506	0.631232	50.4354	617.618	4878.42	13059	9595.54	52973.4	35053	173.873	88.1639	0.228002	0.550067	10.5562	106.728	0.0629524	0.167713	11.7249	54.1365	6.80169	0.471964	0.108079
210617_tray22_yiffies_1/10Hoagland_91c-8#1_rep6	cpk29-1(91c-8#1)	4x	CPK29	CPK294x	cpk29-1 (91c-8#1)	aba	cpk29 4x	1.05905	1.33624	1.19408	0.936689	0.772876	1.41091	1.05206	1.05577	1.03328	1.72732	5.85133	0.887231	1.36468	0.874463	3.7951	1.51243	1.05382	0.448316	1.68695	3.33653	58.1708	677.5	5189.38	13759	10061.3	66037.8	33625.6	174.545	100.854	0.345108	0.70444	8.42605	145.33	0.0664152	-1.84017	14.6593	51.7872	3.9344	0.691969	0.571278
191114_tray19_yiffies_1/10Hoagland_cml24(95d)_rep1	cml24(95d)	2x	CML24	CML242x	cml24(95d)	aba	cml24 2x	1.04453	1.4562	0.982855	0.934851	0.778849	0.905724	1.10649	1.1647	0.890492	1.31372	1.3112	0.906416	0.936633	1.06249	-1.14744	0.927006	1.10926	1.11186	1.24907	0.56246	44.2283	1023.77	1281.78	8621.03	8501.78	33576.5	17023.8	155.884	62.6005	0.106946	0.0382077	5.73936	74.6188	0.0606888	0.279619	5.66107	19.6579	6.42616	0.499683	0.114139
191114_tray19_yiffies_1/10Hoagland_cml24(95d)_rep2	cml24(95d)	2x	CML24	CML242x	cml24(95d)	aba	cml24 2x	0.855736	1.19855	0.987398	0.929393	0.919444	0.939847	0.972145	1.07813	1.11881	0.772334	0.808037	0.976727	0.86827	0.499167	0.216799	1.01243	1.05835	0.657164	0.868543	0.289567	36.2341	842.636	1287.7	8570.69	10036.5	34841.5	14956.8	144.297	78.6512	0.0628734	0.0235458	6.18457	69.1726	0.0285122	-0.0528316	6.18275	18.7557	3.79819	0.347455	0.0587615
191114_tray19_yiffies_1/10Hoagland_cml24(95d)_rep3	cml24(95d)	2x	CML24	CML242x	cml24(95d)	aba	cml24 2x	0.933673	0.90287	0.801446	0.829387	0.964456	0.873161	0.934629	1.28695	1.01521	0.68053	1.20495	1.0896	1.28369	1.15595	-0.022462	0.892016	0.886207	0.759798	1.33842	1.45069	39.5342	634.76	1045.19	7648.46	10527.8	32369.3	14379.6	172.246	71.3679	0.0553999	0.0351116	6.89928	102.268	0.0660275	0.00547376	5.44739	15.705	4.39138	0.535425	0.294387
191114_tray19_yiffies_1/10Hoagland_cml24(95d)_rep4	cml24(95d)	2x	CML24	CML242x	cml24(95d)	aba	cml24 2x	0.6308	1.28586	0.813058	1.19776	0.962098	1.03	0.886086	1.05365	1.07891	0.628246	0.796706	1.19489	1.24819	0.551752	-0.802057	1.04738	0.906373	0.967592	2.01799	0.468753	26.7098	904.021	1060.34	11045.6	10502.1	38183.4	13632.8	141.021	75.8459	0.0511436	0.0232157	7.56596	99.4396	0.0315158	0.195453	6.39618	16.0624	5.59236	0.807284	0.0951233
191114_tray19_yiffies_1/10Hoagland_cml24(95d)_rep5	cml24(95d)	2x	CML24	CML242x	cml24(95d)	aba	cml24 2x	0.844482	1.14156	0.836383	0.894643	0.923216	0.899383	0.942053	1.02559	1.17324	1.07269	0.665665	0.896467	0.846471	0.718603	1.24044	0.904056	0.872672	0.815663	0.99035	0.603559	35.7576	802.569	1090.76	8250.24	10077.7	33341.4	14493.9	137.264	82.4775	0.0873248	0.0193972	5.67636	67.4359	0.0410462	-0.302283	5.52091	15.4651	4.71426	0.396183	0.122479
191114_tray19_yiffies_1/10Hoagland_cml24(95d)_rep6	cml24(95d)	2x	CML24	CML242x	cml24(95d)	aba	cml24 2x	0.657653	0.790904	1.06465	1.24721	0.913034	1.03936	0.894209	0.716774	1.17539	0.889539	1.30471	1.30131	2.93574	0.289662	-1.74551	1.2578	1.01448	1.4388	0.75353	4.20484	27.8468	556.042	1388.45	11501.5	9966.52	38530.4	13757.8	95.933	82.6285	0.0724147	0.0380187	8.23981	233.882	0.0165453	0.425361	7.68119	17.9783	8.31578	0.301445	0.853283
191114_tray19_yiffies_1/10Hoagland_cml24(95d-1#2)_rep1	cml24(95d-1#2)	4x	CML24	CML244x	cml24(95d-1#2)	aba	cml24 4x	0.92514	1.69934	1.35862	1.25084	0.829632	1.0339	1.0727	0.942968	0.932933	1.37839	1.40415	0.844735	0.755347	0.753605	-1.29406	1.11205	1.08155	0.618298	0.946091	0.701315	39.1729	1194.72	1771.82	11535.1	9056.12	38328.3	16504	126.207	65.584	0.112211	0.0409164	5.3488	60.1763	0.0430455	0.315348	6.79112	19.1668	3.57356	0.378478	0.142317
191114_tray19_yiffies_1/10Hoagland_cml24(95d-1#2)_rep2	cml24(95d-1#2)	4x	CML24	CML244x	cml24(95d-1#2)	aba	cml24 4x	0.856962	1.0946	0.833575	1.09867	0.768961	1.06943	0.883889	1.04769	1.0253	1.27196	1.02548	0.914073	1.13416	0.648648	0.0712559	1.14507	0.789346	0.783407	1.78727	0.56787	36.2861	769.558	1087.09	10131.8	8393.85	39645.4	13599	140.223	72.0772	0.103546	0.0298822	5.78784	90.3556	0.0370504	-0.0173643	6.99273	13.9885	4.52783	0.714984	0.115237
191114_tray19_yiffies_1/10Hoagland_cml24(95d-1#2)_rep3	cml24(95d-1#2)	4x	CML24	CML244x	cml24(95d-1#2)	aba	cml24 4x	0.917894	0.916072	0.83557	1.02501	0.825221	1.09462	0.973494	0.965771	1.09364	0.655415	0.897692	1.00375	1.08489	0.786226	0.66702	1.07757	0.847519	0.781587	1.15834	0.475964	38.8661	644.041	1089.7	9452.45	9007.97	40579.3	14977.6	129.259	76.8819	0.0533553	0.0261583	6.35569	86.4301	0.0449088	-0.162546	6.58051	15.0194	4.51731	0.463387	0.0965867
191114_tray19_yiffies_1/10Hoagland_cml24(95d-1#2)_rep4	cml24(95d-1#2)	4x	CML24	CML244x	cml24(95d-1#2)	aba	cml24 4x	0.704618	1.12386	0.870185	1.13583	0.957783	1.07791	0.76309	0.826674	1.17671	0.94004	2.21605	1.2143	1.27912	0.726566	1.16593	1.09721	0.703831	0.852907	1.32355	0.349377	29.8354	790.13	1134.84	10474.4	10455	39959.5	11740.4	110.642	82.7212	0.0765258	0.0645746	7.68885	101.904	0.0415011	-0.284124	6.70045	12.473	4.92952	0.529476	0.0708986
191114_tray19_yiffies_1/10Hoagland_cml24(95d-1#2)_rep5	cml24(95d-1#2)	4x	CML24	CML244x	cml24(95d-1#2)	aba	cml24 4x	0.868635	0.683206	0.898474	0.966526	1.2713	1.03588	0.863289	0.87317	0.904848	0.594368	5.26943	1.07771	1.04984	0.741312	1.74825	1.09538	0.790738	0.68173	0.676685	1.7651	36.7803	480.326	1171.73	8913.12	13877.3	38401.4	13282	116.865	63.6097	0.0483857	0.153549	6.82397	83.6378	0.0423433	-0.42603	6.68928	14.0131	3.94017	0.270704	0.35819
191114_tray19_yiffies_1/10Hoagland_cml24(95d-1#2)_rep6	cml24(95d-1#2)	4x	CML24	CML244x	cml24(95d-1#2)	aba	cml24 4x	0.935423	0.782264	0.786046	0.956938	0.920696	0.899018	1.00687	1.19809	1.0143	0.733762	0.91848	1.05524	0.890115	1.13138	-1.43781	0.99076	1.0988	1.07415	1.10933	0.254881	39.6083	549.968	1025.11	8824.71	10050.2	33327.9	15491.2	160.353	71.304	0.0597333	0.0267641	6.68173	70.9129	0.0646238	0.350379	6.0504	19.4725	6.20822	0.443782	0.0517226
191114_tray19_yiffies_1/10Hoagland_cpk28-1(99f)_rep1	cpk28-1(99f)	2x	CPK28	CPK282x	cpk28-1(99f)	aba	cpk28 2x	1.04935	1.25742	1.14469	1.10138	0.99885	0.920928	1.10225	0.7483	0.849975	0.994489	0.665029	0.967136	0.694512	1.28655	-1.13198	0.990951	1.15714	0.797598	1.06545	0.377109	44.4321	884.029	1492.83	10156.7	10903.3	34140.1	16958.5	100.152	59.7522	0.0809583	0.0193786	6.12383	55.3298	0.0734868	0.275851	6.05157	20.5063	4.60985	0.426225	0.0765263
191114_tray19_yiffies_1/10Hoagland_cpk28-1(99f)_rep2	cpk28-1(99f)	2x	CPK28	CPK282x	cpk28-1(99f)	aba	cpk28 2x	1.01551	1.16283	0.784311	0.936431	0.886739	0.871176	1.12704	1.44662	1.00737	1.31721	1.87199	1.02433	1.09655	0.966186	0.590365	1.0139	1.03227	0.515326	1.36347	0.888984	42.9994	817.521	1022.85	8635.6	9679.49	32295.7	17339.9	193.616	70.8171	0.10723	0.054549	6.48598	87.3593	0.055188	-0.143866	6.19173	18.2935	2.97841	0.545448	0.1804
191114_tray19_yiffies_1/10Hoagland_cpk28-1(99f)_rep3	cpk28-1(99f)	2x	CPK28	CPK282x	cpk28-1(99f)	aba	cpk28 2x	0.743126	0.894079	0.974959	1.20056	1.12992	0.815971	1.02459	0.881856	1.27414	1.73484	1.07491	1.1234	0.975455	1.74041	-1.10028	0.867129	1.087	0.730486	1.0894	0.789048	31.4659	628.579	1271.48	11071.4	12334	30249.2	15763.7	118.028	89.5706	0.141228	0.0313224	7.11326	77.7117	0.0994112	0.268127	5.29541	19.2633	4.22197	0.435806	0.16012
191114_tray19_yiffies_1/10Hoagland_cpk28-1(99f)_rep4	cpk28-1(99f)	2x	CPK28	CPK282x	cpk28-1(99f)	aba	cpk28 2x	0.701295	0.811868	0.856241	1.10264	0.987809	1.02402	0.810664	1.12556	1.10786	0.822659	1.56276	1.15774	1.17093	0.103405	-0.828406	0.990323	0.766719	0.783452	1.88135	0.56573	29.6947	570.781	1116.65	10168.3	10782.7	37961.9	12472.4	150.645	77.8814	0.0669701	0.0455382	7.33074	93.2848	0.00590646	0.201874	6.04773	13.5875	4.52809	0.752622	0.114803
191114_tray19_yiffies_1/10Hoagland_cpk28-1(99f)_rep5	cpk28-1(99f)	2x	CPK28	CPK282x	cpk28-1(99f)	aba	cpk28 2x	0.9876	0.770228	0.687958	0.793233	0.73023	0.950968	0.971905	1.17731	0.889817	0.699146	1.4145	1.22452	1.21071	0.781982	11.6104	0.987394	0.952187	0.874879	0.776626	0.840548	41.8176	541.506	897.19	7315.05	7971.07	35253.7	14953.1	157.571	62.553	0.0569153	0.0412178	7.75359	96.454	0.0446664	-2.82934	6.02985	16.8743	5.05651	0.310684	0.170571
191114_tray19_yiffies_1/10Hoagland_cpk28-1(99f)_rep6	cpk28-1(99f)	2x	CPK28	CPK282x	cpk28-1(99f)	aba	cpk28 2x	0.981518	0.572734	0.718019	0.768448	0.876652	0.957428	0.932739	1.12463	0.73005	0.690332	0.859415	0.927351	0.933291	0.72696	2.00986	1.11017	0.919503	1.34973	0.896933	0.330787	41.5601	402.659	936.394	7086.49	9569.38	35493.2	14350.6	150.521	51.3216	0.0561978	0.025043	5.87192	74.3526	0.0415236	-0.489782	6.77963	16.295	7.80099	0.358812	0.0671261
191114_tray19_yiffies_1/10Hoagland_cpk28-1(99f-1#1)_rep1	cpk28-1(99f-1#1)	4x	CPK28	CPK284x	cpk28-1(99f-1#1)	aba	cpk28 4x	0.897329	1.25247	1.03644	1.18201	0.891601	0.988768	0.95587	0.692644	1.12381	1.14293	0.882922	1.25989	0.573139	0.947449	-67.0992	1.00909	0.879933	0.541263	0.723198	0.170552	37.9953	880.548	1351.65	10900.3	9732.57	36655	14706.4	92.7034	79.0028	0.0930422	0.025728	7.97755	45.6603	0.0541178	16.3514	6.16233	15.5938	3.12832	0.289311	0.0346098
191114_tray19_yiffies_1/10Hoagland_cpk28-1(99f-1#1)_rep2	cpk28-1(99f-1#1)	4x	CPK28	CPK284x	cpk28-1(99f-1#1)	aba	cpk28 4x	0.802218	1.0603	0.807892	1.16193	0.85626	1.03343	0.824272	1.0058	1.00842	0.926697	0.620783	1.32365	1.20566	1.05381	1.46191	0.989551	0.734744	1.18148	1.44193	0.379874	33.9681	745.437	1053.6	10715.1	9346.78	38310.8	12681.8	134.617	70.8905	0.0754395	0.0180893	8.38123	96.0516	0.0601933	-0.356253	6.04302	13.0208	6.82858	0.576834	0.0770872
191114_tray19_yiffies_1/10Hoagland_cpk28-1(99f-1#1)_rep3	cpk28-1(99f-1#1)	4x	CPK28	CPK284x	cpk28-1(99f-1#1)	aba	cpk28 4x	0.822296	0.946829	0.769247	0.855085	0.869262	0.850049	0.916234	1.21544	1.28765	1.1308	0.882646	1.05685	1.16518	0.81556	-4.81053	0.964991	0.834189	0.536709	1.17487	0.518817	34.8182	665.665	1003.2	7885.44	9488.71	31512.5	14096.6	162.674	90.5202	0.0920548	0.0257199	6.69189	92.8266	0.0465844	1.17227	5.89303	14.7832	3.102	0.469999	0.105283
191114_tray19_yiffies_1/10Hoagland_cpk28-1(99f-1#1)_rep4	cpk28-1(99f-1#1)	4x	CPK28	CPK284x	cpk28-1(99f-1#1)	aba	cpk28 4x	0.84976	0.660331	0.850379	0.98469	1.00818	1.15309	0.765478	0.772355	0.959773	0.637145	0.865057	1.19413	0.825899	0.807222	-0.519905	1.20516	0.733941	0.912793	0.623463	0.590158	35.9811	464.243	1109.01	9080.63	11005.1	42746.7	11777.2	103.372	67.4708	0.051868	0.0252074	7.56114	65.797	0.0461081	0.126695	7.3597	13.0066	5.27564	0.249412	0.11976
191114_tray19_yiffies_1/10Hoagland_cpk28-1(99f-1#1)_rep5	cpk28-1(99f-1#1)	4x	CPK28	CPK284x	cpk28-1(99f-1#1)	aba	cpk28 4x	0.608309	0.742224	1.1787	1.28328	1.07274	0.985532	1.01611	0.757168	1.06733	0.846921	0.602609	0.955777	0.916787	0.563835	0.292297	1.11071	1.15594	0.869949	0.661885	0.642528	25.7574	521.819	1537.19	11834.2	11709.9	36535.1	15633.3	101.339	75.0319	0.0689453	0.0175597	6.05191	73.0377	0.0322059	-0.0712297	6.78293	20.485	5.02802	0.264783	0.130387
191114_tray19_yiffies_1/10Hoagland_cpk28-1(99f-1#1)_rep6	cpk28-1(99f-1#1)	4x	CPK28	CPK284x	cpk28-1(99f-1#1)	aba	cpk28 4x	2.42646	1.14483	0.863583	1.13859	0.823339	1.05227	0.971504	0.961353	0.879706	1.4431	0.707125	0.983492	0.880192	1.26748	-0.610749	1.11981	1.13231	1.46952	0.772218	0.258363	102.743	804.871	1126.23	10499.9	8987.43	39009	14947	128.667	61.8422	0.117478	0.0206053	6.2274	70.1223	0.0723976	0.148833	6.83846	20.0663	8.49335	0.308921	0.0524293
190512_tray21_yiffies_1/10Hoagland_cipk28-1(99n)_rep1	cpk28-1(99n)	2x	CPK28	CPK282x	cpk28-1(99n)	aba	cpk28 2x	1.73824	1.15826	1.95208	1.05171	0.854679	1.05752	1.25157	0.633036	1.12667	2.01081	0.767325	0.938608	0.918871	0.657771	4.80762	1.22711	1.37471	0.264725	0.900152	0.19875	67.7025	903.211	2851.86	10382.1	8593.03	33651.4	21296	78.5383	81.6987	0.182557	0.0428315	6.07247	73.4083	0.0545952	-0.374988	7.04773	30.076	2.65339	0.537939	0.0776009
190512_tray21_yiffies_1/10Hoagland_cipk28-1(99n)_rep2	cpk28-1(99n)	2x	CPK28	CPK282x	cpk28-1(99n)	aba	cpk28 2x	1.03775	0.71524	0.709914	0.993525	1.00484	1.07167	0.88971	1.14871	0.959383	1.47872	1.1607	0.958586	1.05803	1.02267	0.0635643	0.983756	0.735807	0.671624	1.5804	0.773483	40.4193	557.743	1037.14	9807.64	10102.8	34101.5	15138.8	142.516	69.5683	0.13425	0.0647892	6.20172	84.5258	0.0848823	-0.00495794	5.65006	16.0981	6.73182	0.944459	0.302002
190512_tray21_yiffies_1/10Hoagland_cipk28-1(99n)_rep3	cpk28-1(99n)	2x	CPK28	CPK282x	cpk28-1(99n)	aba	cpk28 2x	0.979537	0.845218	1.21141	1.18909	0.945272	0.937398	1.08852	0.910702	1.00234	0.710694	1.6074	1.05246	0.854953	0.566399	1.67725	1.01054	1.07515	0.973738	0.757722	0.525659	38.1519	659.1	1769.79	11738.2	9503.87	29828.9	18521.6	112.987	72.6831	0.0645225	0.0897237	6.80904	68.3019	0.0470113	-0.130824	5.80389	23.5222	9.75996	0.452821	0.205241
190512_tray21_yiffies_1/10Hoagland_cipk28-1(99n)_rep4	cpk28-1(99n)	2x	CPK28	CPK282x	cpk28-1(99n)	aba	cpk28 2x	1.07975	1.05201	0.789835	0.981457	0.796015	0.833816	1.07508	1.20895	1.10946	0.648963	0.424706	1.00041	1.23072	0.865937	1.48182	0.814819	1.10405	0.945131	2.23253	0.242011	42.0551	820.358	1153.9	9688.51	8003.22	26532.8	18293	149.99	80.4507	0.0589181	0.0237067	6.47229	98.3217	0.071873	-0.11558	4.6798	24.1546	9.47324	1.33418	0.094492
190512_tray21_yiffies_1/10Hoagland_cipk28-1(99n)_rep5	cpk28-1(99n)	2x	CPK28	CPK282x	cpk28-1(99n)	aba	cpk28 2x	1.12784	1.09103	0.806959	1.00178	0.833625	1.06348	0.785467	0.8183	1.13335	0.358811	0.202903	1.2704	0.869512	0.662916	4.05739	1.01939	0.745081	0.630596	0.576355	0.345226	43.9282	850.785	1178.91	9889.08	8381.35	33840.8	13365.1	101.523	82.1833	0.0325758	0.0113259	8.21903	69.465	0.0550222	-0.316471	5.85469	16.301	6.32059	0.344435	0.134792
190512_tray21_yiffies_1/10Hoagland_cipk28-1(99n)_rep6	cpk28-1(99n)	2x	CPK28	CPK282x	cpk28-1(99n)	aba	cpk28 2x	1.40193	1.48354	2.07014	1.13929	0.868759	0.839122	1.4674	0.869349	1.02607	1.1998	0.558001	0.867847	0.776554	0.880155	-1.001	0.902957	1.66142	0.460638	0.56712	0.319057	54.6036	1156.87	3024.34	11246.6	8734.6	26701.7	24968.5	107.857	74.4038	0.108927	0.0311472	5.61467	62.0386	0.0730531	0.0780769	5.186	36.3488	4.61706	0.338916	0.124574
190512_tray21_yiffies_1/10Hoagland_cipk28-1(99n-1#1)_rep1	cpk28-1(99n-1#1)	4x	CPK28	CPK284x	cpk28-1(99n-1#1)	aba	cpk28 4x	1.2609	1.02321	1.13985	0.996295	1.03639	1.09514	1.04666	0.790257	0.786583	0.539307	0.706165	0.797924	0.689533	0.79604	4.82014	1.15925	1.08992	0.364572	0.348781	0.68558	49.1107	797.896	1665.25	9834.98	10420	34848.3	17809.4	98.0441	57.0379	0.0489626	0.0394176	5.16229	55.0865	0.0660716	-0.375965	6.65796	23.8454	3.65417	0.208434	0.267681
190512_tray21_yiffies_1/10Hoagland_cipk28-1(99n-1#1)_rep2	cpk28-1(99n-1#1)	4x	CPK28	CPK284x	cpk28-1(99n-1#1)	aba	cpk28 4x	0.83666	0.673221	0.771736	0.998871	0.997455	1.21487	0.734962	0.879295	1.05201	0.852688	0.805215	0.989848	0.841124	0.9624	5.70776	1.2688	0.635245	0.509808	0.676298	1.07265	32.587	524.977	1127.46	9860.41	10028.5	38658.4	12505.7	109.091	76.2851	0.0774139	0.0449465	6.40397	67.1971	0.0798795	-0.445198	7.28714	13.898	5.1099	0.404162	0.418812
190512_tray21_yiffies_1/10Hoagland_cipk28-1(99n-1#1)_rep3	cpk28-1(99n-1#1)	4x	CPK28	CPK284x	cpk28-1(99n-1#1)	aba	cpk28 4x	1.17904	0.801401	0.909159	1.00923	1.00455	1.1651	0.841918	0.885393	1.0295	0.567745	0.647061	1.02489	0.964154	0.774488	1.31847	1.1426	0.847621	1.04186	0.953466	0.453408	45.9224	624.932	1328.22	9962.64	10099.8	37074.5	14325.6	109.847	74.6529	0.0515444	0.0361185	6.6307	77.0259	0.0642827	-0.102839	6.56235	18.5444	10.4427	0.5698	0.177031
190512_tray21_yiffies_1/10Hoagland_cipk28-1(99n-1#1)_rep4	cpk28-1(99n-1#1)	4x	CPK28	CPK284x	cpk28-1(99n-1#1)	aba	cpk28 4x	0.884096	0.84271	1.26414	1.03301	0.979266	1.07814	1.1299	0.788917	1.13944	1.13495	0.701921	1.21321	0.760888	0.771705	0.73373	1.11387	1.19481	0.73109	0.574312	1.10602	34.4346	657.145	1846.82	10197.5	9845.64	34307.6	19225.6	97.8778	82.625	0.10304	0.0391807	7.84904	60.7871	0.0640517	-0.05723	6.39734	26.1402	7.32786	0.343214	0.431838
190512_tray21_yiffies_1/10Hoagland_cipk28-1(99n-1#1)_rep5	cpk28-1(99n-1#1)	4x	CPK28	CPK284x	cpk28-1(99n-1#1)	aba	cpk28 4x	1.20221	0.89937	1.30432	0.961373	0.942187	1.13158	1.2041	0.741653	0.954338	1.14427	3.27338	1.14202	7.88584	0.805299	-5.43764	1.21424	1.15574	0.873456	0.568244	8.10765	46.825	701.328	1905.52	9490.25	9472.85	36007.9	20488.3	92.0139	69.2024	0.103886	0.182718	7.38849	629.997	0.0668401	0.424129	6.97384	25.2853	8.75482	0.339587	3.16559
190512_tray21_yiffies_1/10Hoagland_cipk28-1(99n-1#1)_rep6	cpk28-1(99n-1#1)	4x	CPK28	CPK284x	cpk28-1(99n-1#1)	aba	cpk28 4x	0.84022	0.874696	1.06125	1.07255	1.15252	1.12457	1.00612	0.824611	1.06798	1.01741	1.86628	1.1615	6.01108	1.10735	1.2799	1.13762	0.941409	1.03001	0.977774	5.22113	32.7257	682.087	1550.42	10587.7	11587.5	35784.7	17119.5	102.306	77.4433	0.0923687	0.104174	7.5145	480.223	0.0919105	-0.0998308	6.53378	20.5963	10.324	0.584326	2.03856
191119_tray20_yiffies_1/10Hoagland_cpk28-2(98a)_rep1	cpk28-2(98a)	2x	CPK28	CPK282x	cpk28-2(98a)	aba	cpk28 2x	1.3093	1.34817	1.09842	1.01689	1.10207	0.799255	1.09677	0.937675	0.927421	1.2135	0.949321	0.898943	0.592465	1.84484	2.24905	0.80591	1.15212	0.87693	0.584998	0.481036	48.5097	1464.85	2092.62	11211.4	9941.67	25918.7	22447.7	122.881	70.9006	0.115205	0.0253393	6.43852	54.017	0.0748416	0.681527	4.78685	30.8786	6.62979	0.318678	0.0454066
191119_tray20_yiffies_1/10Hoagland_cpk28-2(98a)_rep2	cpk28-2(98a)	2x	CPK28	CPK282x	cpk28-2(98a)	aba	cpk28 2x	0.948701	0.777503	0.672634	1.0192	0.927332	0.961859	0.809277	1.04243	1.12859	0.968689	0.467548	0.875498	0.686875	0.626883	-0.265791	1.08207	0.800278	0.576858	0.847018	0.425091	35.1494	844.795	1281.44	11236.9	8365.35	31191.7	16563.6	136.61	86.28	0.0919637	0.0124798	6.2706	62.6247	0.0254315	-0.0805423	6.42712	21.4487	4.36118	0.461414	0.0401258
191119_tray20_yiffies_1/10Hoagland_cpk28-2(98a)_rep3	cpk28-2(98a)	2x	CPK28	CPK282x	cpk28-2(98a)	aba	cpk28 2x	0.779604	0.891325	0.775336	1.03677	1.07548	1.18726	0.725474	0.883458	1.08075	0.976518	2.29148	1.00614	0.731928	0.784438	-5.00267	1.14944	0.727397	0.930433	0.717429	0.216596	28.8844	968.469	1477.1	11430.6	9701.76	38501.1	14848.4	115.776	82.6222	0.0927069	0.0611642	7.20633	66.7324	0.0318232	-1.51596	6.82732	19.4954	7.03429	0.39082	0.0204453
191119_tray20_yiffies_1/10Hoagland_cpk28-2(98a)_rep4	cpk28-2(98a)	2x	CPK28	CPK282x	cpk28-2(98a)	aba	cpk28 2x	1.11512	0.648797	0.678307	1.03929	1.00429	1.07593	0.796615	0.897118	0.97914	1.09311	0.524284	0.947079	0.660743	1.33915	1.09114	1.0789	0.809628	0.473454	0.836811	2.83427	41.3152	704.95	1292.25	11458.4	9059.61	34891	16304.5	117.566	74.8545	0.103776	0.0139942	6.78329	60.2422	0.0543266	0.330648	6.40831	21.6993	3.57942	0.455853	0.267537
191119_tray20_yiffies_1/10Hoagland_cpk28-2(98a)_rep5	cpk28-2(98a)	2x	CPK28	CPK282x	cpk28-2(98a)	aba	cpk28 2x	0.822402	1.01563	0.721958	1.0335	1.03107	1.02471	0.860652	1.04119	1.06103	0.869317	1.3489	1.02567	0.782998	0.661166	-0.261496	1.05246	0.870553	0.912254	1.18838	0.994112	30.47	1103.53	1375.41	11394.5	9301.2	33229.8	17615.1	136.447	81.1153	0.0825297	0.0360048	7.3462	71.3886	0.0268223	-0.0792411	6.25125	23.3323	6.89684	0.647372	0.0938377
191119_tray20_yiffies_1/10Hoagland_cpk28-2(98a)_rep6	cpk28-2(98a)	2x	CPK28	CPK282x	cpk28-2(98a)	aba	cpk28 2x	1.01464	0.812945	1.31002	0.988559	1.14674	1.12961	1.12219	0.743667	0.951454	1.03233	1.1884	1.01063	0.691667	0.387511	-0.992542	1.06532	1.11795	1.11748	0.821584	2.84993	37.5923	883.305	2495.74	10899	10344.6	36631.5	22968.1	97.4566	72.7379	0.0980056	0.0317207	7.23843	63.0616	0.0157206	-0.300769	6.32765	29.9628	8.44842	0.447558	0.269014
191119_tray20_yiffies_1/10Hoagland_cpk28-2(98a-2#2)_rep1	cpk28-2(98a-2#2)	4x	CPK28	CPK284x	cpk28-2(98a-2#2)	aba	cpk28 4x	1.07142	1.33874	1.13682	1.11857	1.04569	1.09102	1.05831	0.78248	1.0259	1.69375	0.594901	0.951548	0.606296	1.0494	-0.452393	1.04092	1.04387	0.982902	0.64807	0.372889	39.6961	1454.61	2165.77	12332.4	9433.07	35380.2	21660.7	102.543	78.4293	0.160798	0.0158791	6.8153	55.278	0.0425722	-0.137088	6.18276	27.9775	7.43096	0.353037	0.0351983
191119_tray20_yiffies_1/10Hoagland_cpk28-2(98a-2#2)_rep2	cpk28-2(98a-2#2)	4x	CPK28	CPK284x	cpk28-2(98a-2#2)	aba	cpk28 4x	0.892801	0.761106	0.587444	0.925419	0.791406	1.20128	0.732835	1.00966	1.10366	1.06324	0.44763	1.00796	1.03556	0.755211	-0.340349	1.26567	0.72617	0.799116	1.68221	0.470942	33.0783	826.979	1119.15	10202.9	7139.18	38955.7	14999.1	132.315	84.3742	0.10094	0.0119482	7.2193	94.4151	0.0306375	-0.103136	7.51767	19.4626	6.0415	0.916385	0.0444538
191119_tray20_yiffies_1/10Hoagland_cpk28-2(98a-2#2)_rep3	cpk28-2(98a-2#2)	4x	CPK28	CPK284x	cpk28-2(98a-2#2)	aba	cpk28 4x	0.761622	0.608531	0.706133	0.971779	1.04858	1.18302	0.741483	0.900765	1.17141	0.514305	0.316601	1.01042	0.884619	1.09268	-0.0810186	1.17845	0.744781	0.630152	1.20725	0.205394	28.2181	661.199	1345.26	10714	9459.12	38363.6	15176.1	118.044	89.5532	0.0488262	0.00845074	7.23697	80.6537	0.0443278	-0.024551	6.99964	19.9613	4.76409	0.65765	0.0193879
191119_tray20_yiffies_1/10Hoagland_cpk28-2(98a-2#2)_rep4	cpk28-2(98a-2#2)	4x	CPK28	CPK284x	cpk28-2(98a-2#2)	aba	cpk28 4x	0.749093	0.916383	1.04264	1.17336	0.988148	1.27214	0.817063	0.685028	1.11304	0.510636	0.323211	0.99921	0.823395	0.84905	-3.03306	1.24138	0.884653	0.521863	0.904785	0.513445	27.7539	995.696	1986.35	12936.5	8913.97	41253.6	16723	89.772	85.0909	0.0484778	0.00862716	7.15667	75.0716	0.0344444	-0.919107	7.37342	23.7102	3.9454	0.492882	0.0484659
191119_tray20_yiffies_1/10Hoagland_cpk28-2(98a-2#2)_rep5	cpk28-2(98a-2#2)	4x	CPK28	CPK284x	cpk28-2(98a-2#2)	aba	cpk28 4x	0.967046	0.693667	0.743328	1.15668	1.01938	1.16365	0.780224	0.766502	1.02084	0.816662	2.65453	0.989682	0.587228	1.85377	-0.735655	1.15888	0.798015	0.806158	0.756964	1.31663	35.8291	753.703	1416.12	12752.6	9195.71	37735.6	15969	100.449	78.0427	0.0775308	0.0708548	7.08842	53.5395	0.075204	-0.222925	6.8834	21.3881	6.09473	0.412357	0.124281
191119_tray20_yiffies_1/10Hoagland_cpk28-2(98a-2#2)_rep6	cpk28-2(98a-2#2)	4x	CPK28	CPK284x	cpk28-2(98a-2#2)	aba	cpk28 4x	0.942581	0.712033	0.914981	1.02871	0.967717	1.13064	0.863091	0.795642	1.04268	0.856803	1.22631	1.02652	0.713627	1.58128	-1.02022	1.06149	0.845804	1.43894	1.01326	0.375053	34.9226	773.659	1743.14	11341.7	8729.66	36665.1	17665	104.268	79.7119	0.0813416	0.0327329	7.35229	65.0638	0.0641496	-0.309156	6.3049	22.6689	10.8787	0.551972	0.0354026
210617_tray22_yiffies_1/10Hoagland_100g_rep1	ger5-2(100g)	2x	GER5	GER52x	ger5-2 (100g)	aba	ger5 2x	1.0279	0.972171	0.821342	1.04839	1.15998	0.946914	0.820911	1.02946	1.0884	0.495195	0.879202	1.06697	0.862706	0.795674	8.24054	0.920623	0.736109	0.748136	1.03068	0.517728	56.4598	492.911	3569.49	15399.7	15100.6	44320.3	26237.7	170.195	106.234	0.0989371	0.105847	10.133	91.8726	0.0604313	-3.99569	8.92317	36.1741	6.56561	0.422776	0.0886449
210617_tray22_yiffies_1/10Hoagland_100g_rep2	ger5-2(100g)	2x	GER5	GER52x	ger5-2 (100g)	aba	ger5 2x	1.19335	1.38361	1.19793	0.78108	0.646511	0.857122	1.20711	1.29674	0.850305	0.514488	1.61523	0.852944	0.771931	1.37557	-0.307708	0.874617	1.19396	0.555774	1.40328	3.70836	65.5472	701.516	5206.12	11473.2	8416.27	40117.6	38581.3	214.383	82.9948	0.102792	0.194457	8.10042	82.2056	0.104474	0.149202	8.47726	58.6738	4.87745	0.57561	0.634942
210617_tray22_yiffies_1/10Hoagland_100g_rep3	ger5-2(100g)	2x	GER5	GER52x	ger5-2 (100g)	aba	ger5 2x	1.01218	1.15388	1.22791	0.920925	0.772886	0.911139	1.27	0.960915	0.870572	0.537994	0.613256	0.926911	0.76861	0.555764	1.80509	0.932935	1.24872	0.762973	1.26164	3.69583	55.5959	585.043	5336.38	13527.4	10061.4	42645.8	40591.4	158.863	84.973	0.107488	0.0738298	8.80289	81.852	0.0422102	-0.875258	9.04251	61.3647	6.69582	0.517513	0.632797
210617_tray22_yiffies_1/10Hoagland_100g_rep4	ger5-2(100g)	2x	GER5	GER52x	ger5-2 (100g)	aba	ger5 2x	0.967286	1.17213	1.1534	0.962963	0.877284	0.907842	1.13676	0.86736	0.966731	1.29243	1.50899	0.932096	0.777974	0.857307	0.356781	0.908271	1.16729	0.671321	0.921374	1.00382	53.1303	594.292	5012.57	14144.9	11420.5	42491.5	36332.9	143.396	94.3587	0.258219	0.181667	8.85213	82.8492	0.0651122	-0.172997	8.80345	57.3633	5.89148	0.377939	0.171873
210617_tray22_yiffies_1/10Hoagland_100g_rep5	ger5-2(100g)	2x	GER5	GER52x	ger5-2 (100g)	aba	ger5 2x	1.05912	1.2263	1.25001	0.892076	0.76784	1.11316	1.16746	0.974596	0.92414	1.37282	2.31049	1.00026	0.940294	0.733137	1.91245	1.22161	1.16793	0.438651	1.11595	0.536521	58.1747	621.76	5432.45	13103.6	9995.72	52101.3	37314	161.125	90.2016	0.274281	0.27816	9.49949	100.135	0.0556816	-0.92731	11.8405	57.3945	3.84958	0.457752	0.0918627
210617_tray22_yiffies_1/10Hoagland_100g_rep6	ger5-2(100g)	2x	GER5	GER52x	ger5-2 (100g)	aba	ger5 2x	0.949668	0.888545	1.05885	1.05693	1.06142	1.171	0.915777	0.914228	1.14552	0.975274	1.98879	1.01678	0.981684	0.647525	10.2237	1.17408	0.94274	0.795896	1.13647	1.31558	52.1625	450.511	4601.7	15525.2	13817.5	54808.6	29269.8	151.144	111.81	0.194854	0.239431	9.65637	104.543	0.0491794	-4.95731	11.3798	46.3284	6.98475	0.466168	0.225252
210617_tray22_yiffies_1/10Hoagland_100g-10#2_rep1	ger5-2(100g-10#2)	4x	GER5	GER54x	ger5-2 (100g-10#2)	aba	ger5 4x	1.10692	1.15706	1.41778	0.926411	0.83564	1.15662	1.06796	1.12824	0.940666	0.582024	0.698165	1.14971	1.05385	0.474852	3.56503	1.11329	0.850405	0.657946	1.50188	1.01754	60.7999	586.653	6161.55	13608	10878.3	54135.5	34134	186.526	91.8145	0.116285	0.0840519	10.9189	112.228	0.0360649	-1.72862	10.7906	41.7908	5.77411	0.616055	0.174222
210617_tray22_yiffies_1/10Hoagland_100g-10#2_rep2	ger5-2(100g-10#2)	4x	GER5	GER54x	ger5-2 (100g-10#2)	aba	ger5 4x	0.858079	1.13712	0.753372	1.13544	1.1947	1.14045	0.750918	0.779394	1.03881	0.306489	0.928088	1.16694	1.25548	2.7347	-0.658032	1.14643	0.716694	1.33716	0.898629	0.97817	47.1318	576.545	3274.1	16678.4	15552.6	53378.9	24000.6	128.853	101.394	0.0612347	0.111732	11.0825	133.701	0.2077	0.319068	11.1118	35.2199	11.7348	0.368609	0.167481
210617_tray22_yiffies_1/10Hoagland_100g-10#2_rep3	ger5-2(100g-10#2)	4x	GER5	GER54x	ger5-2 (100g-10#2)	aba	ger5 4x	1.14747	1.33098	1.26385	0.911036	0.680379	1.2279	1.20274	1.11039	0.89853	1.34069	0.873218	0.87718	1.09062	0.484807	0.870051	1.28528	1.16194	0.399658	0.989442	3.15592	63.0275	674.832	5492.6	13382.1	8857.15	57471.9	38441.6	183.574	87.7019	0.267863	0.105126	8.3306	116.144	0.036821	-0.421872	12.4576	57.1004	3.50738	0.405859	0.540353
210617_tray22_yiffies_1/10Hoagland_100g-10#2_rep4	ger5-2(100g-10#2)	4x	GER5	GER54x	ger5-2 (100g-10#2)	aba	ger5 4x	1.00693	1.08612	0.995699	0.919356	1.12393	1.21441	1.05444	1.05741	0.905566	0.56544	0.486388	0.860427	0.981615	1.1282	-61.7051	1.16454	1.01646	1.18256	2.24696	1.38028	55.3079	550.683	4327.23	13504.3	14631.3	56840.3	33701.7	174.816	88.3886	0.112972	0.0585561	8.1715	104.536	0.0856863	29.9197	11.2874	49.9511	10.3781	0.921679	0.23633
210617_tray22_yiffies_1/10Hoagland_100g-10#2_rep5	ger5-2(100g-10#2)	4x	GER5	GER54x	ger5-2 (100g-10#2)	aba	ger5 4x	1.03349	1.31847	1.09805	0.841413	0.69447	1.25725	1.04315	0.944763	0.96484	1.2109	5.86054	1.27649	1.06766	0.43433	1.83603	1.41631	1.02748	0.74122	1.35287	0.899265	56.7669	668.493	4772.03	12359.5	9040.6	58845.6	33341	156.193	94.1741	0.24193	0.70555	12.1229	113.699	0.0329873	-0.89026	13.7276	50.4928	6.50492	0.554935	0.153971
210617_tray22_yiffies_1/10Hoagland_100g-10#2_rep6	ger5-2(100g-10#2)	4x	GER5	GER54x	ger5-2 (100g-10#2)	aba	ger5 4x	1.02185	1.17588	1.05594	0.98855	1.12608	1.32657	0.905128	0.939203	0.950807	0.482543	0.933702	1.00181	0.848831	1.78167	-1.2359	1.30244	0.911488	1.49944	1.00983	1.04365	56.1276	596.194	4589.03	14520.7	14659.3	62090.2	28929.5	155.273	92.8044	0.0964092	0.112408	9.51425	90.395	0.135317	0.599264	12.6239	44.7926	13.159	0.414223	0.178693
210617_tray22_yiffies_1/10Hoagland_100g-13#1_rep1	ger5-2(100g-13#1)	4x	GER5	GER54x	ger5-2 (100g-13#1)	aba	ger5 4x	1.01403	0.725345	1.12591	0.837254	0.878488	0.815998	1.0172	1.30938	1.33479	0.531325	1.00997	1.00016	1.9774	1.13392	1.57728	0.844442	0.867393	0.790555	1.29373	1.87565	55.698	367.765	4893.1	12298.4	11436.1	38192.8	32511.4	216.473	130.283	0.106156	0.12159	9.49854	210.58	0.0861213	-0.764793	8.18478	42.6256	6.93788	0.530676	0.321146
210617_tray22_yiffies_1/10Hoagland_100g-13#1_rep2	ger5-2(100g-13#1)	4x	GER5	GER54x	ger5-2 (100g-13#1)	aba	ger5 4x	1.02712	1.50673	1.09145	0.934758	0.708974	1.17577	1.11027	0.809072	0.921094	0.505758	1.06228	1.02804	1.19582	3.02287	-0.0547598	1.34633	1.14965	0.850158	1.52312	2.80667	56.417	763.942	4743.38	13730.6	9229.41	55032.1	35486.3	133.76	89.9042	0.101047	0.127888	9.76336	127.347	0.229586	0.0265521	13.0494	56.4962	7.46095	0.624767	0.480555
210617_tray22_yiffies_1/10Hoagland_100g-13#1_rep3	ger5-2(100g-13#1)	4x	GER5	GER54x	ger5-2 (100g-13#1)	aba	ger5 4x	1.08267	1.35336	1.38144	0.890413	0.775117	1.12626	1.15746	1.04885	0.884731	0.407877	0.464649	0.870986	1.2201	0.692772	-1.7671	1.11694	1.17763	0.272629	1.62866	2.55986	59.4682	686.181	6003.62	13079.2	10090.4	52714.4	36994.5	173.401	86.355	0.0814914	0.055939	8.27178	129.932	0.0526159	0.856834	10.826	57.8715	2.39258	0.668059	0.438298
210617_tray22_yiffies_1/10Hoagland_100g-13#1_rep4	ger5-2(100g-13#1)	4x	GER5	GER54x	ger5-2 (100g-13#1)	aba	ger5 4x	0.897863	0.914493	0.777507	1.21098	1.12715	1.21945	0.762622	0.966522	1.05406	0.524787	0.524762	1.11694	0.937653	0.656561	-0.393805	1.2206	0.742566	1.05	1.17545	0.689966	49.3171	463.667	3378.99	17788	14673.3	57076.3	24374.7	159.79	102.883	0.104849	0.063176	10.6076	99.854	0.0498657	0.190949	11.8307	36.4914	9.21473	0.482156	0.118135
210617_tray22_yiffies_1/10Hoagland_100g-13#1_rep5	ger5-2(100g-13#1)	4x	GER5	GER54x	ger5-2 (100g-13#1)	aba	ger5 4x	1.07357	1.33562	1.15262	0.834915	0.7319	1.26993	1.07873	1.22409	0.922847	0.827196	7.7288	0.945231	0.981098	0.581099	-0.328526	1.43647	1.07925	0.593965	1.03652	0.511524	58.9679	677.187	5009.18	12264	9527.85	59438.8	34478	202.372	90.0753	0.165269	0.930468	8.97688	104.481	0.0441344	0.159296	13.923	53.0367	5.21261	0.42517	0.0875827
210617_tray22_yiffies_1/10Hoagland_100g-13#1_rep6	ger5-2(100g-13#1)	4x	GER5	GER54x	ger5-2 (100g-13#1)	aba	ger5 4x	1.06377	1.04573	1.08615	1.02015	0.96016	1.23236	0.976309	0.973845	1.04382	0.933595	1.04388	0.980051	0.967277	0.87481	3.46466	1.40114	1.01203	0.660315	0.943025	1.61302	58.43	530.209	4720.31	14985	12499.3	57680.3	31204.5	161.001	101.883	0.186527	0.125673	9.30756	103.009	0.0664416	-1.67995	13.5806	49.7333	5.7949	0.386819	0.276179
191114_tray19_yiffies_1/10Hoagland_mbf1c(94b)_rep1	mbf1c(94b)	2x	MBF1c	MBF1c2x	mbf1c(94b)	aba	mbf1c 2x	1.09009	1.42682	1.12608	0.983012	0.991642	0.887079	1.11745	1.19712	0.997472	1.37158	2.92214	0.665351	0.845188	1.92699	-0.684899	0.912733	1.07457	0.820777	1.0644	1.14258	46.1574	1003.12	1468.56	9065.16	10824.6	32885.3	17192.4	160.223	70.121	0.111656	0.0851499	4.21295	67.3337	0.110069	0.166903	5.5739	19.0431	4.74382	0.425807	0.231862
191114_tray19_yiffies_1/10Hoagland_mbf1c(94b)_rep2	mbf1c(94b)	2x	MBF1c	MBF1c2x	mbf1c(94b)	aba	mbf1c 2x	0.892304	0.875343	0.945022	0.890808	0.999659	0.898736	0.926656	1.05516	0.930136	0.862701	1.70236	0.924319	0.941889	0.920377	-0.124562	0.853149	0.822886	0.356311	0.889611	1.26702	37.7825	615.407	1232.44	8214.87	10912.1	33317.4	14257	141.222	65.3874	0.0702299	0.0496061	5.85272	75.0376	0.0525715	0.0303543	5.21003	14.5828	2.05936	0.355883	0.257114
191114_tray19_yiffies_1/10Hoagland_mbf1c(94b)_rep3	mbf1c(94b)	2x	MBF1c	MBF1c2x	mbf1c(94b)	aba	mbf1c 2x	0.813479	0.935317	0.910492	0.99766	1.05288	1.13754	0.808035	0.686613	1.24126	0.745401	0.627586	1.12227	0.865253	0.559429	-2.83622	1.16421	0.755039	0.683854	0.483393	0.594782	34.4449	657.571	1187.4	9200.24	11493	42170.2	12431.9	91.8962	87.2593	0.0606808	0.0182876	7.10614	68.9322	0.0319543	0.691157	7.10963	13.3805	3.95245	0.193378	0.120698
191114_tray19_yiffies_1/10Hoagland_mbf1c(94b)_rep4	mbf1c(94b)	2x	MBF1c	MBF1c2x	mbf1c(94b)	aba	mbf1c 2x	1.00128	0.794239	0.875913	0.871086	0.883992	0.928738	0.788135	1.18308	1.18052	0.996332	1.02038	1.01884	1.03946	0.81896	-14.4213	1.01469	0.787394	0.421291	1.25873	0.299032	42.3969	558.387	1142.31	8033	9649.5	34429.6	12125.8	158.343	82.9894	0.0811083	0.0297335	6.45123	82.8111	0.0467786	3.51432	6.19657	13.9539	2.43492	0.503547	0.0606821
191114_tray19_yiffies_1/10Hoagland_mbf1c(94b)_rep5	mbf1c(94b)	2x	MBF1c	MBF1c2x	mbf1c(94b)	aba	mbf1c 2x	0.817054	1.34444	0.976286	1.10789	0.959228	1.21866	0.885225	0.736575	0.832401	0.779534	0.584737	1.0064	1.40699	0.751679	0.96164	1.3449	0.870733	1.95649	1.31164	0.994814	34.5962	945.203	1273.21	10216.8	10470.8	45177.5	13619.5	98.5831	58.5168	0.0634595	0.017039	6.37243	112.09	0.0429355	-0.234341	8.21309	15.4308	11.3079	0.524713	0.201876
191114_tray19_yiffies_1/10Hoagland_mbf1c(94b)_rep6	mbf1c(94b)	2x	MBF1c	MBF1c2x	mbf1c(94b)	aba	mbf1c 2x	0.673025	0.513361	1.51863	1.15786	0.969131	0.946207	0.976324	0.79395	1.16074	0.821324	2.74888	1.53331	0.974378	0.957204	0.1467	1.10453	1.01991	0.937661	0.650545	0.346276	28.4977	360.917	1980.5	10677.5	10578.9	35077.2	15021.1	106.262	81.5987	0.0668614	0.0801012	9.7088	77.6259	0.054675	-0.0357492	6.74519	18.0743	5.41937	0.260246	0.0702694
191114_tray19_yiffies_1/10Hoagland_mbf1c(94b-1#2)_rep1	mbf1c(94b-1#2)	2x	MBF1c	MBF1c2x	mbf1c(94b-1#2)	aba	mbf1c 2x	0.976094	1.1116	1.04562	1.08351	1.03483	0.912625	1.07784	1.07482	0.940094	0.983463	1.29671	0.90034	0.875386	0.866918	-1.29355	0.832015	1.05894	1.0883	1.04042	1.13243	41.3304	781.506	1363.62	9991.92	11296	33832.3	16582.9	143.854	66.0875	0.0800607	0.0377856	5.70089	69.7395	0.0495179	0.315225	5.08097	18.766	6.28999	0.416214	0.229802
191114_tray19_yiffies_1/10Hoagland_mbf1c(94b-1#2)_rep2	mbf1c(94b-1#2)	2x	MBF1c	MBF1c2x	mbf1c(94b-1#2)	aba	mbf1c 2x	0.863634	0.805847	1.03128	1.0247	1.02524	0.955649	0.923279	0.906278	0.996753	0.860953	1.0429	0.958157	0.96923	1.40976	0.168088	1.00289	0.851472	1.04824	0.882843	1.10123	36.5686	566.548	1344.93	9449.63	11191.4	35427.3	14205	121.296	70.0705	0.0700875	0.0303897	6.06698	77.2157	0.0805248	-0.0409614	6.12445	15.0894	6.05848	0.353176	0.223472
191114_tray19_yiffies_1/10Hoagland_mbf1c(94b-1#2)_rep3	mbf1c(94b-1#2)	2x	MBF1c	MBF1c2x	mbf1c(94b-1#2)	aba	mbf1c 2x	1.10173	1.60757	1.05959	1.05478	0.844004	0.893388	1.17133	0.914509	0.923701	1.08885	0.900848	0.967451	0.674522	1.02811	0.425463	0.918835	1.21976	1.17082	0.596997	0.498838	46.6501	1130.19	1381.85	9727	9213	33119.2	18021.4	122.398	64.9351	0.0886398	0.0262503	6.12583	53.7372	0.0587253	-0.103681	5.61116	21.6161	6.76695	0.238825	0.101228
191114_tray19_yiffies_1/10Hoagland_mbf1c(94b-1#2)_rep4	mbf1c(94b-1#2)	2x	MBF1c	MBF1c2x	mbf1c(94b-1#2)	aba	mbf1c 2x	0.944284	2.08688	1.65227	1.05828	0.913012	0.954399	1.46052	0.80628	0.851041	0.879111	0.602539	1.04677	1.15359	0.155596	2.01408	1.01432	1.73216	1.97297	1.53418	0.781526	39.9835	1467.18	2154.78	9759.29	9966.28	35380.9	22470.7	107.912	59.8271	0.0715657	0.0175577	6.62809	91.9029	0.00888755	-0.49081	6.19427	30.6967	11.4031	0.613739	0.158594
191114_tray19_yiffies_1/10Hoagland_mbf1c(94b-1#2)_rep5	mbf1c(94b-1#2)	2x	MBF1c	MBF1c2x	mbf1c(94b-1#2)	aba	mbf1c 2x	1.16081	0.965216	0.602913	0.790203	0.818133	1.03993	0.913799	0.841225	0.968523	1.41609	1.06279	0.999151	0.643149	0.862503	2.22769	1.11163	0.861233	0.662269	1.07511	1.23961	49.1516	678.592	786.28	7287.1	8930.59	38551.9	14059.2	112.59	68.0859	0.115279	0.0309692	6.32655	51.2378	0.0492657	-0.542865	6.78851	15.2624	3.82769	0.43009	0.251553
191114_tray19_yiffies_1/10Hoagland_mbf1c(94b-1#2)_rep6	mbf1c(94b-1#2)	2x	MBF1c	MBF1c2x	mbf1c(94b-1#2)	aba	mbf1c 2x	0.768969	0.944521	0.877853	1.12353	0.757544	1.09049	0.811389	0.990757	0.985407	1.04105	5.28631	1.1486	1.06947	0.491475	0.252236	1.25998	0.797222	1.0791	1.07365	0.414482	32.5602	664.042	1144.84	10361	8269.22	40426.1	12483.5	132.603	69.2729	0.0847484	0.154041	7.27287	85.2014	0.0280728	-0.0614672	7.69449	14.128	6.23682	0.429507	0.0841102
191114_tray19_yiffies_1/10Hoagland_mbf1c(94b-2#2)_rep1	mbf1c(94b-2#2)	4x	MBF1c	MBF1c4x	mbf1c(94b-2#2)	aba	mbf1c 4x	0.873565	1.37656	0.911317	1.00798	0.926083	1.01921	1.10025	1.18118	0.939554	1.83481	1.08476	0.830136	1.13386	1.3547	-1.43338	1.07385	1.03684	0.912416	1.99347	0.38806	36.9891	967.785	1188.48	9295.39	10109	37783.6	16927.8	158.089	66.0495	0.149366	0.0316094	5.25636	90.3315	0.0773799	0.349301	6.55784	18.3744	5.27346	0.797477	0.0787486
191114_tray19_yiffies_1/10Hoagland_mbf1c(94b-2#2)_rep2	mbf1c(94b-2#2)	4x	MBF1c	MBF1c4x	mbf1c(94b-2#2)	aba	mbf1c 4x	0.856471	0.941833	0.930014	0.923681	0.786397	0.931406	0.895809	0.950041	1.09444	0.768879	1.19153	1.33763	0.972784	0.838037	-0.286288	1.05439	0.865147	0.638878	1.19011	0.617818	36.2653	662.153	1212.86	8518.02	8584.18	34528.5	13782.4	127.153	76.9379	0.0625921	0.0347205	8.46978	77.4989	0.0478682	0.0697654	6.43898	15.3318	3.6925	0.476095	0.125373
191114_tray19_yiffies_1/10Hoagland_mbf1c(94b-2#2)_rep3	mbf1c(94b-2#2)	4x	MBF1c	MBF1c4x	mbf1c(94b-2#2)	aba	mbf1c 4x	0.890845	1.11946	0.945279	1.15608	0.907534	0.922014	0.884927	0.937037	1.04619	0.666827	0.838719	1.30454	1.10838	0.84852	-0.292247	0.963046	0.912692	0.914234	1.26538	0.12423	37.7208	787.033	1232.77	10661.2	9906.48	34180.4	13615	125.413	73.5455	0.0542843	0.0244399	8.26027	88.3016	0.048467	0.0712175	5.88116	16.1743	5.28397	0.506208	0.0252099
191114_tray19_yiffies_1/10Hoagland_mbf1c(94b-2#2)_rep4	mbf1c(94b-2#2)	4x	MBF1c	MBF1c4x	mbf1c(94b-2#2)	aba	mbf1c 4x	0.850979	1.11245	0.945222	0.984371	0.805036	1.01989	1.00484	1.09227	1.05972	1.10819	1.02249	0.94489	1.26164	0.959738	-1.09276	1.04895	0.976805	0.31962	1.45037	0.713693	36.0327	782.107	1232.7	9077.69	8787.63	37808.7	15459.9	146.19	74.4973	0.0902146	0.029795	5.98298	100.511	0.0548197	0.266294	6.40579	17.3105	1.8473	0.580213	0.144829
191114_tray19_yiffies_1/10Hoagland_mbf1c(94b-2#2)_rep5	mbf1c(94b-2#2)	4x	MBF1c	MBF1c4x	mbf1c(94b-2#2)	aba	mbf1c 4x	0.819627	0.959473	0.792289	0.891043	0.903125	1.02285	0.930248	1.02257	1.19122	0.958008	1.08099	1.00051	0.961007	1.45427	-0.0689061	1.10498	0.893394	0.46546	1.04916	0.403988	34.7052	674.554	1033.25	8217.04	9858.35	37918.6	14312.2	136.861	83.741	0.0779885	0.0314996	6.33517	76.5606	0.0830669	0.0167917	6.74793	15.8323	2.6902	0.419709	0.0819807
191114_tray19_yiffies_1/10Hoagland_mbf1c(94b-2#2)_rep6	mbf1c(94b-2#2)	4x	MBF1c	MBF1c4x	mbf1c(94b-2#2)	aba	mbf1c 4x	1.04937	1.85073	1.24247	1.28728	0.920533	0.822487	1.35946	0.99549	0.972183	1.07832	1.29309	1.0173	0.975391	0.427667	-0.207259	0.847339	1.55267	1.8835	1.02179	1.14964	44.4331	1301.15	1620.35	11871.1	10048.4	30490.8	20915.8	133.236	68.3433	0.0877827	0.0376799	6.44144	77.7066	0.0244281	0.0505068	5.17455	27.5157	10.886	0.408761	0.233295
191114_tray19_yiffies_1/10Hoagland_rap2-11(97d)_rep1	rap2-11(97d)	2x	RAP2.11	RAP2.112x	rap2-11(97d)	aba	rap2.11 2x	1.35589	1.42653	1.47888	1.02311	0.882255	0.838214	1.5298	1.47096	0.828535	1.33465	1.47841	0.761705	1.35447	1.52366	-0.558281	0.806867	1.55829	2.19876	1.93405	0.625374	57.4119	1002.92	1928.66	9434.93	9630.54	31073.8	23536.5	196.873	58.2449	0.108649	0.0430802	4.82306	107.906	0.0870305	0.136047	4.9274	27.6153	12.7081	0.773704	0.126906
191114_tray19_yiffies_1/10Hoagland_rap2-11(97d)_rep2	rap2-11(97d)	2x	RAP2.11	RAP2.112x	rap2-11(97d)	aba	rap2.11 2x	0.826264	1.00694	0.811705	0.828576	0.855016	0.87694	1.05836	1.22459	1.08246	0.979321	1.09824	1.06393	1.26244	1.52003	-0.206558	0.984652	1.00652	0.723618	1.33628	0.560985	34.9862	707.924	1058.57	7640.98	9333.2	32509.4	16283.3	163.899	76.0953	0.0797235	0.0320022	6.73674	100.575	0.0868235	0.050336	6.0131	17.8372	4.18227	0.534571	0.11384
191114_tray19_yiffies_1/10Hoagland_rap2-11(97d)_rep3	rap2-11(97d)	2x	RAP2.11	RAP2.112x	rap2-11(97d)	aba	rap2.11 2x	0.800916	0.875471	1.02245	1.13024	1.05504	0.950085	0.831344	0.957774	1.09171	0.664381	1.05895	1.16201	1.34412	1.03889	-0.301428	1.00002	0.777741	1.11978	1.20526	0.946925	33.9129	615.497	1333.41	10422.9	11516.7	35221	12790.6	128.188	76.7456	0.0540852	0.0308574	7.35775	107.082	0.0593406	0.0734549	6.10695	13.7828	6.47194	0.482156	0.192158
191114_tray19_yiffies_1/10Hoagland_rap2-11(97d)_rep4	rap2-11(97d)	2x	RAP2.11	RAP2.112x	rap2-11(97d)	aba	rap2.11 2x	0.9218	0.943019	0.710375	0.892498	0.810044	1.03025	0.869756	1.06788	1.08758	1.11809	25.2634	1.04882	1.08338	0.574857	25.7104	1.11597	0.814308	0.30698	0.97795	3.93042	39.0315	662.987	926.425	8230.46	8842.3	38193	13381.5	142.925	76.4555	0.0910204	0.736163	6.64104	86.3101	0.0328355	-6.26536	6.81505	14.4308	1.77424	0.391223	0.797595
191114_tray19_yiffies_1/10Hoagland_rap2-11(97d)_rep5	rap2-11(97d)	2x	RAP2.11	RAP2.112x	rap2-11(97d)	aba	rap2.11 2x	0.820015	0.831336	0.881811	0.895836	0.920421	0.999668	0.891391	1.0843	1.25218	0.668071	2.4506	1.0144	1.17075	1.06851	-2.24664	0.951571	0.808397	0.784901	1.39794	0.751817	34.7216	584.468	1150	8261.24	10047.2	37059.1	13714.4	145.123	88.0269	0.0543856	0.0714094	6.42308	93.2705	0.0610328	0.547482	5.81108	14.3261	4.53646	0.559237	0.152565
191114_tray19_yiffies_1/10Hoagland_rap2-11(97d)_rep6	rap2-11(97d)	2x	RAP2.11	RAP2.112x	rap2-11(97d)	aba	rap2.11 2x	1.0209	0.915333	0.866103	0.878411	1.016	0.985787	1.00064	1.56039	1.0459	1.22116	1.49734	1.0317	1.28503	0.785288	-0.870753	0.947871	0.910104	0.672435	1.77087	0.641689	43.2274	643.522	1129.52	8100.55	11090.5	36544.5	15395.2	208.843	73.5253	0.0994111	0.0436317	6.53267	102.375	0.0448553	0.212193	5.78848	16.1285	3.88645	0.708426	0.130217
BigSoil_Dec2020_Jan2021_rap2-11(97d)2x	rap2-11(97d)	2x	RAP2.11	RAP2.112x	rap2-11(97d)	aba	rap2.11 2x	0.895026	1.01298	1.01235	1.01241	0.978762	1.05707	1.03158	1.0553	1.04494	0.524662	0.546838	1.03469	0.828019	0.731078	-0.385239	1.03682	1.03882	1.38093	1.01503	1.82513	46.9701	994.479	20577.6	10013.7	8914.63	47256.3	33697.2	332.556	81.0885	0.124786	0.109834	7.72513	104.175	0.0535725	0.107417	4.89514	67.5748	4.68531	0.35174	1.14708
BigSoil_Dec2020_Jan2021_rap2-11(97d)2x	rap2-11(97d)	2x	RAP2.11	RAP2.112x	rap2-11(97d)	aba	rap2.11 2x	1.06099	0.847115	1.09029	1.1012	0.831558	0.856408	1.08005	1.04388	1.13634	0.496918	0.4532	0.919045	0.98667	0.823608	3.33816	0.855213	1.05446	0.561463	1.09943	0.501485	55.6797	831.643	22161.9	10891.9	7573.88	38285.8	35280.6	328.956	88.1812	0.118187	0.0910266	6.86169	124.135	0.060353	-0.93079	4.03773	68.592	1.90497	0.380987	0.315182
BigSoil_Dec2020_Jan2021_rap2-11(97d)2x	rap2-11(97d)	2x	RAP2.11	RAP2.112x	rap2-11(97d)	aba	rap2.11 2x	1.01214	0.832725	0.963459	0.997633	0.925569	0.861907	1.03726	1.12577	0.967864	0.627502	0.505566	1.08354	0.967367	1.23151	0.455798	0.840123	1.00999	1.32779	1.18953	0.95494	53.1162	817.516	19583.8	9867.46	8430.14	38531.6	33882.6	354.763	75.1071	0.149246	0.101544	8.08985	121.707	0.0902439	-0.127092	3.96648	65.6994	4.50503	0.412209	0.600176
BigSoil_Dec2020_Jan2021_rap2-11(97d)2x	rap2-11(97d)	2x	RAP2.11	RAP2.112x	rap2-11(97d)	aba	rap2.11 2x	0.955485	0.889588	0.93396	1.00305	0.876549	0.926026	0.936354	1.06001	0.959684	0.677445	0.697422	1.08133	0.943937	0.542534	0.423465	0.940073	0.943923	1.25913	1.34948	0.591189	50.143	873.34	18984.2	9921	7983.66	41398	30586.6	334.041	74.4724	0.161124	0.140079	8.07329	118.759	0.0397562	-0.118076	4.43838	61.4015	4.27206	0.467638	0.37156
BigSoil_Dec2020_Jan2021_rap2-11(97d)2x	rap2-11(97d)	2x	RAP2.11	RAP2.112x	rap2-11(97d)	aba	rap2.11 2x	0.942297	0.952644	1.06876	0.945057	0.850176	0.934592	1.05499	1.09777	0.992613	0.616315	0.572928	0.983273	0.940841	0.721326	0.274414	0.912139	1.05107	1.36941	1.1785	1.73651	49.4509	935.245	21724.2	9347.43	7743.45	41781	34462	345.941	77.0277	0.146585	0.115074	7.34122	118.369	0.0528579	-0.0765157	4.30649	68.3711	4.64624	0.408387	1.09139
BigSoil_Dec2020_Jan2021_rap2-11(97d)2x	rap2-11(97d)	2x	RAP2.11	RAP2.112x	rap2-11(97d)	aba	rap2.11 2x	1.10128	1.06974	1.05129	1.11691	1.05665	1.00961	0.918303	0.896635	1.1483	0.52681	0.758201	0.914918	0.879012	0.495917	4.71377	1.02397	0.920221	0.433475	0.841205	0.640353	57.7943	1050.2	21369	11047.2	9624.04	45134.5	29996.9	282.557	89.1089	0.125297	0.152287	6.83087	110.59	0.0363402	-1.31436	4.8345	59.8597	1.47072	0.291503	0.402459
191114_tray19_yiffies_1/10Hoagland_rap2-11(97d-1#1)_rep1	rap2-11(97d-1#1)	4x	RAP2.11	RAP2.114x	rap2-11(97d-1#1)	aba	rap2.11 4x	1.09734	1.24653	0.741419	0.867758	0.660951	1.06524	0.935583	1.06462	1.07849	1.10839	2.05425	0.85056	0.93949	0.83957	-0.241907	1.03539	0.873799	1.14541	1.08872	0.754899	46.4643	876.373	966.911	8002.3	7214.83	39489.9	14394.3	142.488	75.8167	0.0902308	0.0598599	5.38568	74.8464	0.0479558	0.0589502	6.32294	15.4851	6.62008	0.435537	0.153191
191114_tray19_yiffies_1/10Hoagland_rap2-11(97d-1#1)_rep2	rap2-11(97d-1#1)	4x	RAP2.11	RAP2.114x	rap2-11(97d-1#1)	aba	rap2.11 4x	0.849257	1.07145	0.948787	1.20571	0.931936	1.17289	0.734465	0.6171	1.11082	0.674636	0.495616	1.03541	1.01321	0.833216	0.981238	1.21823	0.676574	0.317471	0.634966	0.142246	35.9598	753.28	1237.35	11118.8	10172.8	43480.7	11300	82.5927	78.0894	0.0549201	0.014442	6.55615	80.7199	0.0475929	-0.239117	7.43955	11.99	1.83487	0.254014	0.0288658
191114_tray19_yiffies_1/10Hoagland_rap2-11(97d-1#1)_rep3	rap2-11(97d-1#1)	4x	RAP2.11	RAP2.114x	rap2-11(97d-1#1)	aba	rap2.11 4x	0.941112	0.838807	0.778283	0.838662	0.788022	1.1067	0.872832	0.933084	1.03942	1.88674	1.09989	1.05937	1.51536	1.48503	0.52671	1.19118	0.796047	0.268915	0.935622	1.06049	39.8492	589.72	1014.99	7733.99	8601.91	41027	13428.9	124.884	73.0699	0.153594	0.0320503	6.70784	120.724	0.0848239	-0.128354	7.27434	14.1072	1.55424	0.37429	0.215203
191114_tray19_yiffies_1/10Hoagland_rap2-11(97d-1#1)_rep4	rap2-11(97d-1#1)	4x	RAP2.11	RAP2.114x	rap2-11(97d-1#1)	aba	rap2.11 4x	0.770006	1.29339	0.912678	1.16782	0.890366	1.09127	0.761626	0.639886	1.22137	1.20182	0.788201	1.34355	0.942916	0.84098	-2.15482	1.16932	0.73192	0.614755	0.893526	0.176995	32.6041	909.314	1190.26	10769.5	9719.08	40455.1	11717.9	85.6424	85.8609	0.0978368	0.0229678	8.50725	75.1194	0.0480364	0.525106	7.14084	12.9708	3.55308	0.357449	0.0359173
191114_tray19_yiffies_1/10Hoagland_rap2-11(97d-1#1)_rep5	rap2-11(97d-1#1)	4x	RAP2.11	RAP2.114x	rap2-11(97d-1#1)	aba	rap2.11 4x	0.72219	0.688351	0.716894	1.11891	0.995922	1.16091	0.723803	0.990728	1.06913	0.834209	1.10505	1.18753	1.1967	0.348165	-1.30237	1.11243	0.646729	1.04498	1.41774	0.442241	30.5794	483.943	934.926	10318.4	10871.3	43036.4	11136	132.599	75.1587	0.0679104	0.0322007	7.51935	95.3373	0.019887	0.317374	6.79341	11.4611	6.03964	0.567158	0.0897434
191114_tray19_yiffies_1/10Hoagland_rap2-11(97d-1#1)_rep6	rap2-11(97d-1#1)	4x	RAP2.11	RAP2.114x	rap2-11(97d-1#1)	aba	rap2.11 4x	0.760127	0.543735	0.697516	1.08038	1.13284	1.16733	0.760963	0.850615	1.18193	0.509248	0.855163	1.13432	1.17811	0.465585	-0.71598	1.05372	0.719793	0.990852	0.956946	0.259825	32.1858	382.271	909.655	9963.08	12365.9	43274.5	11707.7	113.846	83.0881	0.0414563	0.0249191	7.18242	93.8563	0.026594	0.174477	6.43488	12.7559	5.7268	0.38282	0.052726
BigSoil_Dec2020_Jan2021_rap2-11(97d-1#1)4x	rap2-11(97d-1#1)	4x	RAP2.11	RAP2.114x	rap2-11(97d-1#1)	aba	rap2.11 4x	0.842057	0.984524	0.881463	1.06104	0.882741	1.11036	0.908959	0.993404	1.00137	0.52921	0.342121	1.18054	0.91627	0.318541	-0.631067	1.07027	0.880485	1.04091	1.29581	0.392919	44.1904	966.543	17917.1	10494.6	8040.06	49638.6	29691.7	313.051	77.7074	0.125868	0.0687161	8.81401	115.278	0.0233423	0.175963	5.05308	57.2749	3.53167	0.449037	0.246948
BigSoil_Dec2020_Jan2021_rap2-11(97d-1#1)4x	rap2-11(97d-1#1)	4x	RAP2.11	RAP2.114x	rap2-11(97d-1#1)	aba	rap2.11 4x	0.916095	0.935059	0.893192	0.953222	0.979327	1.22603	0.881802	0.889393	1.10455	0.459347	5.74953	1.00825	1.24589	0.576387	-4.25039	1.25666	0.894714	0.707487	0.941813	1.52	48.0758	917.981	18155.5	9428.19	8919.77	54809.7	28804.6	280.274	85.7141	0.109251	1.15481	7.52772	156.748	0.0422369	1.18515	5.93307	58.2005	2.40041	0.326367	0.955316
BigSoil_Dec2020_Jan2021_rap2-11(97d-1#1)4x	rap2-11(97d-1#1)	4x	RAP2.11	RAP2.114x	rap2-11(97d-1#1)	aba	rap2.11 4x	0.773252	1.03996	0.964957	1.03531	0.912736	1.0885	0.961139	0.95267	1.22687	0.437515	0.468802	1.14716	0.968398	0.980927	0.769031	1.09112	0.962366	0.680353	1.11057	0.337784	40.5795	1020.97	19614.2	10240.1	8313.26	48661.3	31396.2	300.215	95.2061	0.104059	0.0941602	8.56485	121.836	0.0718812	-0.214431	5.1515	62.6012	2.30835	0.384848	0.212296
BigSoil_Dec2020_Jan2021_rap2-11(97d-1#1)4x	rap2-11(97d-1#1)	4x	RAP2.11	RAP2.114x	rap2-11(97d-1#1)	aba	rap2.11 4x	0.847756	1.19803	0.966346	1.13696	0.962922	1.05854	0.94133	0.977031	1.17662	0.486387	0.447478	1.05679	0.91821	1.16169	-0.772623	1.10207	0.939258	0.695414	0.864678	0.339674	44.4894	1176.15	19642.5	11245.5	8770.35	47322.3	30749.1	307.892	91.307	0.115682	0.0898773	7.89014	115.522	0.0851273	0.215433	5.20322	61.098	2.35945	0.299638	0.213484
BigSoil_Dec2020_Jan2021_rap2-11(97d-1#1)4x	rap2-11(97d-1#1)	4x	RAP2.11	RAP2.114x	rap2-11(97d-1#1)	aba	rap2.11 4x	0.961853	1.10464	0.928166	1.04052	0.919934	1.24229	0.866416	0.879381	1.11878	0.467863	0.478883	0.95872	0.868999	0.952283	0.786735	1.29577	0.918638	0.500718	0.968763	0.900065	50.4771	1084.47	18866.4	10291.7	8378.82	55536.7	28302	277.119	86.8182	0.111277	0.0961851	7.1579	109.331	0.0697822	-0.219368	6.11772	59.7567	1.69887	0.335706	0.565687
BigSoil_Dec2020_Jan2021_rap2-11(97d-1#1)4x	rap2-11(97d-1#1)	4x	RAP2.11	RAP2.114x	rap2-11(97d-1#1)	aba	rap2.11 4x	0.766192	1.1428	0.989276	0.933316	0.844777	1.06516	0.96362	1.07527	0.950481	0.609579	0.868488	0.982381	0.817771	1.22466	0.0566929	1.01421	0.944006	1.17889	1.50415	1.86537	40.2091	1121.92	20108.6	9231.3	7694.28	47617.8	31477.2	338.85	73.7582	0.144983	0.174438	7.33456	102.885	0.0897414	-0.0158079	4.78842	61.4069	3.99983	0.521233	1.17238
191114_tray19_yiffies_1/10Hoagland_rap2-11(97d-3#2)_rep1	rap2-11(97d-3#2)	4x	RAP2.11	RAP2.114x	rap2-11(97d-3#2)	aba	rap2.11 4x	0.813437	1.65736	1.50873	1.13412	1.07089	1.08393	1.16612	0.75727	0.901614	1.43825	1.64415	1.1296	2.10096	1.03205	0.119712	1.1417	1.17154	2.65565	1.22595	2.60006	34.4431	1165.2	1967.59	10458.7	11689.7	40182.7	17941.2	101.353	63.3824	0.117084	0.0479097	7.15255	167.377	0.0589499	-0.0291725	6.97216	20.7615	15.3488	0.490434	0.527627
191114_tray19_yiffies_1/10Hoagland_rap2-11(97d-3#2)_rep2	rap2-11(97d-3#2)	4x	RAP2.11	RAP2.114x	rap2-11(97d-3#2)	aba	rap2.11 4x	0.727432	1.07914	0.892482	1.02545	1.033	1.08109	0.750871	0.824115	1.11131	0.852609	0.865972	1.21191	1.14408	0.620296	0.514852	1.1503	0.717847	0.785852	0.883458	0.12858	30.8014	758.683	1163.92	9456.55	11276	40077.4	11552.4	110.3	78.1235	0.0694083	0.025234	7.6737	91.1454	0.035431	-0.125464	7.02471	12.7214	4.54196	0.353422	0.0260926
191114_tray19_yiffies_1/10Hoagland_rap2-11(97d-3#2)_rep3	rap2-11(97d-3#2)	4x	RAP2.11	RAP2.114x	rap2-11(97d-3#2)	aba	rap2.11 4x	0.707251	0.825783	1.01928	1.00897	1.10183	1.03454	0.893372	1.01491	1.03104	0.700504	1.60786	1.02928	0.969299	0.565994	4.62916	1.02695	0.813357	0.701713	0.870092	0.302701	29.9469	580.564	1329.28	9304.58	12027.3	38351.7	13744.9	135.835	72.4806	0.0570258	0.0468524	6.51731	77.2212	0.0323293	-1.12808	6.27141	14.414	4.05567	0.348075	0.0614268
191114_tray19_yiffies_1/10Hoagland_rap2-11(97d-3#2)_rep4	rap2-11(97d-3#2)	4x	RAP2.11	RAP2.114x	rap2-11(97d-3#2)	aba	rap2.11 4x	0.777874	1.27158	0.872432	1.17583	1.03137	1.09127	0.856536	0.780696	1.02199	0.782794	0.819675	1.06668	1.09032	1.01041	0.343986	1.13082	0.767998	1.23881	0.781485	0.34549	32.9373	893.98	1137.77	10843.3	11258.2	40455	13178.1	104.488	71.8448	0.0637249	0.023885	6.75412	86.8629	0.0577143	-0.0838256	6.90574	13.6101	7.15989	0.312628	0.0701097
191114_tray19_yiffies_1/10Hoagland_rap2-11(97d-3#2)_rep5	rap2-11(97d-3#2)	4x	RAP2.11	RAP2.114x	rap2-11(97d-3#2)	aba	rap2.11 4x	0.866585	1.76608	1.15994	1.09648	0.718818	1.08148	1.11299	0.912775	0.937079	1.09501	1.82166	1.24304	0.961146	0.551718	1.72231	1.18198	1.3036	1.66178	1.31896	0.966047	36.6935	1241.64	1512.72	10111.5	7846.49	40091.9	17123.8	122.166	65.8755	0.0891413	0.0530823	7.87084	76.5717	0.0315139	-0.419708	7.21818	23.1018	9.60456	0.527642	0.196039
BigSoil_Dec2020_Jan2021_rap2-11(97d-3#2)4x	rap2-11(97d-3#2)	4x	RAP2.11	RAP2.114x	rap2-11(97d-3#2)	aba	rap2.11 4x	0.951077	1.07082	0.978185	0.992034	0.848721	0.984905	0.958444	1.01017	1.01549	0.569	0.827395	1.08338	0.888285	1.00326	8.5571	0.974691	0.953585	0.721664	1.17046	0.343199	49.9116	1051.26	19883.1	9812.07	7730.2	44030.2	31308.1	318.333	78.8034	0.135331	0.166185	8.08863	111.757	0.073518	-2.38601	4.60182	62.03	2.44851	0.405599	0.215699
BigSoil_Dec2020_Jan2021_rap2-11(97d-3#2)4x	rap2-11(97d-3#2)	4x	RAP2.11	RAP2.114x	rap2-11(97d-3#2)	aba	rap2.11 4x	0.776204	1.16318	0.956829	0.894762	0.86826	1.10231	0.902307	1.02314	1.06104	0.636997	1.53454	0.979464	0.928621	1.432	0.0147756	1.08449	0.911265	1.18137	1.21261	0.847967	40.7345	1141.94	19449	8849.98	7908.16	49278.9	29474.4	322.423	82.3375	0.151504	0.308216	7.31278	116.832	0.104935	-0.00411994	5.12021	59.2771	4.00824	0.420206	0.532944
BigSoil_Dec2020_Jan2021_rap2-11(97d-3#2)4x	rap2-11(97d-3#2)	4x	RAP2.11	RAP2.114x	rap2-11(97d-3#2)	aba	rap2.11 4x	0.924649	1.1556	0.971717	0.885917	0.783493	1.16066	0.927791	0.894969	1.05592	0.518002	0.422233	0.900798	0.959262	0.581753	0.3543	1.14681	0.942007	0.361458	1.23096	1.07658	48.5247	1134.49	19751.7	8762.49	7136.1	51887.3	30306.8	282.032	81.9406	0.123202	0.0848068	6.72545	120.687	0.0426302	-0.0987907	5.41444	61.2769	1.22638	0.426566	0.676624
BigSoil_Dec2020_Jan2021_rap2-11(97d-3#2)4x	rap2-11(97d-3#2)	4x	RAP2.11	RAP2.114x	rap2-11(97d-3#2)	aba	rap2.11 4x	0.977521	1.12445	0.942368	0.94236	0.839568	1.1379	0.909413	0.911636	1.08943	0.557521	0.637488	0.95553	0.876993	1.46242	-1.42019	1.15368	0.934006	0.62504	1.17877	0.327734	51.2994	1103.91	19155.1	9320.76	7646.83	50870.1	29706.5	287.284	84.5409	0.132601	0.128041	7.13409	110.336	0.107164	0.395997	5.44687	60.7564	2.12068	0.408479	0.205979
BigSoil_Dec2020_Jan2021_rap2-11(97d-3#2)4x	rap2-11(97d-3#2)	4x	RAP2.11	RAP2.114x	rap2-11(97d-3#2)	aba	rap2.11 4x	0.97497	1.06105	1.03114	1.10345	0.976292	0.97717	0.903035	0.96452	1.15747	0.524062	0.77806	1.04316	0.938599	1.62317	-1.24177	0.991142	0.885027	0.71983	1.17828	1.48093	51.1655	1041.67	20959.6	10914	8892.13	43684.4	29498.2	303.949	89.8206	0.124643	0.156276	7.78833	118.087	0.118944	0.346248	4.67949	57.5704	2.44229	0.408309	0.930757
BigSoil_Dec2020_Jan2021_rap2-11(97d-3#2)4x	rap2-11(97d-3#2)	4x	RAP2.11	RAP2.114x	rap2-11(97d-3#2)	aba	rap2.11 4x	1.05234	1.23476	0.958784	1.07186	0.926192	0.943109	0.868298	0.893713	1.0472	0.585433	1.32628	0.850247	1.0011	2.26699	2.1542	0.959454	0.862056	0.421762	1.25778	0.69451	55.2256	1212.21	19488.8	10601.7	8435.81	42161.7	28363.5	281.636	81.264	0.13924	0.266388	6.34803	125.95	0.166122	-0.600664	4.52988	56.0761	1.43098	0.435861	0.436497
191114_tray19_yiffies_1/10Hoagland_zat10(90c)_rep1	zat10(90c)	2x	ZAT10	ZAT102x	zat10(90c)	aba	zat10 2x	0.980191	1.48747	1.35734	1.19372	1.04156	0.90737	1.25474	0.981297	0.856222	1.02231	0.806787	0.849328	0.820713	0.332132	-9.16265	0.897315	1.20925	1.54215	1.19771	0.503603	41.5039	1045.76	1770.16	11008.3	11369.5	33637.5	19304.6	131.337	60.1914	0.0832232	0.0235094	5.37788	65.3838	0.0189712	2.23284	5.47975	21.4298	8.91314	0.479135	0.102195
191114_tray19_yiffies_1/10Hoagland_zat10(90c)_rep2	zat10(90c)	2x	ZAT10	ZAT102x	zat10(90c)	aba	zat10 2x	0.786377	0.845755	1.02731	1.15951	0.900439	1.13092	0.84852	0.835753	1.07414	0.717839	1.50151	1.04897	1.09435	1.62737	-0.194169	1.15472	0.747413	0.940465	0.862939	0.819755	33.2973	594.606	1339.76	10692.8	9829.04	41924.7	13054.8	111.857	75.5108	0.0584371	0.0437535	6.64199	87.1834	0.0929546	0.0473169	7.05166	13.2453	5.43558	0.345213	0.166352
191114_tray19_yiffies_1/10Hoagland_zat10(90c)_rep3	zat10(90c)	2x	ZAT10	ZAT102x	zat10(90c)	aba	zat10 2x	0.992621	0.933314	1.15214	0.991731	0.994595	0.815454	1.12228	1.12084	0.991137	1.31061	1.36997	0.828541	0.762166	0.623561	3.12734	0.92305	1.1895	0.533032	0.912981	0.937811	42.0302	656.164	1502.54	9145.56	10856.8	30230.1	17266.7	150.013	69.6757	0.106693	0.0399203	5.24626	60.7195	0.0356175	-0.762099	5.63691	21.0798	3.08075	0.365232	0.190309
191114_tray19_yiffies_1/10Hoagland_zat10(90c)_rep4	zat10(90c)	2x	ZAT10	ZAT102x	zat10(90c)	aba	zat10 2x	0.948038	0.768301	0.774147	0.852496	0.776787	1.00853	0.900773	0.955393	1.07712	0.761927	6.56798	1.08324	1.23485	0.650162	0.649122	1.04657	0.938634	0.610039	0.798891	0.698358	40.1425	540.151	1009.59	7861.56	8479.27	37387.5	13858.8	127.87	75.7205	0.0620261	0.191388	6.85897	98.3772	0.0371369	-0.158184	6.39123	16.6341	3.52582	0.319591	0.141717
191114_tray19_yiffies_1/10Hoagland_zat10(90c)_rep5	zat10(90c)	2x	ZAT10	ZAT102x	zat10(90c)	aba	zat10 2x	0.830268	1.15651	0.795519	1.08392	1.0385	0.993513	0.876393	0.980167	1.04163	0.801896	1.48617	1.12494	1.03787	1.0107	-1.13773	1.07787	0.828801	0.762657	1.08286	0.748892	35.1558	813.082	1037.46	9995.69	11336.1	36830.9	13483.6	131.186	73.2256	0.0652799	0.0433064	7.12306	82.6841	0.0577307	0.277253	6.58235	14.6877	4.4079	0.433193	0.151972
191114_tray19_yiffies_1/10Hoagland_zat10(90c)_rep6	zat10(90c)	2x	ZAT10	ZAT102x	zat10(90c)	aba	zat10 2x	0.738312	0.533479	0.878062	1.0342	1.20453	1.20507	0.730993	0.89435	1.04098	0.767924	1.00607	1.14708	0.964697	0.458785	-0.468055	1.06742	0.687429	1.22486	0.888189	0.337213	31.2621	375.061	1145.11	9537.17	13148.5	44673.8	11246.6	119.7	73.1795	0.0625143	0.0293163	7.26319	76.8546	0.0262056	0.11406	6.51853	12.1823	7.07931	0.355314	0.0684302
191114_tray19_yiffies_1/10Hoagland_zat10(90c-2#1)_rep1	zat10(90c-2#1)	4x	ZAT10	ZAT104x	zat10(90c-2#1)	aba	zat10 4x	0.756816	2.31064	1.38228	0.989715	0.903197	1.08558	1.05498	0.929237	1.13007	1.36569	1.33525	0.959157	1.15721	1.0755	-2.01057	1.16067	1.02791	1.20613	1.85507	0.482608	32.0456	1624.49	1802.68	9126.97	9859.14	40244.1	16231.3	124.369	79.4424	0.111177	0.0389085	6.07331	92.1914	0.061432	0.489955	7.08799	18.2163	6.97105	0.742107	0.0979349
191114_tray19_yiffies_1/10Hoagland_zat10(90c-2#1)_rep2	zat10(90c-2#1)	4x	ZAT10	ZAT104x	zat10(90c-2#1)	aba	zat10 4x	0.575494	1.15858	1.02467	1.06691	1.01292	0.981223	0.753256	0.868788	1.24642	0.529024	1.65634	1.55218	1.92189	1.14275	0.755762	1.0726	0.745529	1.31623	1.73214	0.201947	24.368	814.537	1336.31	9838.85	11056.8	36375.3	11589.1	116.279	87.6221	0.0430662	0.048265	9.82826	153.111	0.0652735	-0.184171	6.55016	13.2119	7.60736	0.692932	0.0409809
191114_tray19_yiffies_1/10Hoagland_zat10(90c-2#1)_rep3	zat10(90c-2#1)	4x	ZAT10	ZAT104x	zat10(90c-2#1)	aba	zat10 4x	0.909148	1.02917	0.783863	1.00004	0.7919	0.970632	0.823859	0.872831	1.02388	0.809804	0.798295	1.3103	0.995689	1.24576	-0.29391	1.20172	0.773928	0.499739	0.711258	0.568334	38.4957	723.553	1022.26	9222.19	8644.25	35982.7	12675.4	116.82	71.9778	0.0659236	0.023262	8.29675	79.3237	0.071157	0.0716227	7.33871	13.7152	2.88833	0.284534	0.115331
191114_tray19_yiffies_1/10Hoagland_zat10(90c-2#1)_rep4	zat10(90c-2#1)	4x	ZAT10	ZAT104x	zat10(90c-2#1)	aba	zat10 4x	0.784017	1.29642	1.03299	0.969597	0.824298	1.04119	0.894117	0.955735	1.19012	1.05512	1.26566	1.11501	1.32844	1.16895	-1.51529	1.12946	0.913166	0.458934	1.29708	0.208515	33.1974	911.441	1347.16	8941.45	8997.89	38598.5	13756.3	127.916	83.6643	0.085894	0.0368807	7.06015	105.833	0.0667699	0.36926	6.89742	16.1827	2.65248	0.518891	0.0423137
191114_tray19_yiffies_1/10Hoagland_zat10(90c-2#1)_rep5	zat10(90c-2#1)	4x	ZAT10	ZAT104x	zat10(90c-2#1)	aba	zat10 4x	0.85619	0.376686	0.678545	0.970593	0.920362	1.17168	0.693602	0.950174	1.05365	0.748919	0.962614	1.16514	0.967832	0.808834	0.466767	1.2008	0.640768	0.557888	0.648868	0.39846	36.2534	264.828	884.915	8950.63	10046.5	43435.9	10671.3	127.171	74.0703	0.0609672	0.0280501	7.37757	77.1044	0.0462002	-0.113746	7.33308	11.3554	3.22441	0.259576	0.0808589
191114_tray19_yiffies_1/10Hoagland_zat10(90c-2#1)_rep6	zat10(90c-2#1)	4x	ZAT10	ZAT104x	zat10(90c-2#1)	aba	zat10 4x	0.671448	0.578545	1.09687	1.18778	1.25559	1.00311	0.976623	0.954112	0.989422	0.721671	1.51101	0.921625	1.10056	0.723456	0.283369	0.961848	0.932993	2.13564	1.40148	0.312213	28.4309	406.744	1430.47	10953.5	13705.8	37186.8	15025.7	127.698	69.5551	0.058749	0.0440302	5.83566	87.6781	0.0413234	-0.0690539	5.87384	16.5341	12.3433	0.560655	0.063357
191119_tray20_yiffies_1/10Hoagland_cpk28-2(98a-1#2)_rep1	cpk28-2(98a-1#2)	2x	CPK28	CPK282x	cpk28-2(98a-1#2)	aba weird	cpk28 2x	1.30343	1.06177	1.11013	1.07112	0.994461	0.860974	1.04861	0.814034	0.920998	2.15266	0.94993	0.868243	0.60242	1.17632	1.98994	0.950019	1.10047	0.696835	0.781247	0.322116	48.2921	1153.66	2114.93	11809.3	8970.91	27920.1	21462	106.678	70.4095	0.204365	0.0253556	6.21864	54.9247	0.047721	0.603011	5.64281	29.4943	5.26823	0.425585	0.0304057
191119_tray20_yiffies_1/10Hoagland_cpk28-2(98a-1#2)_rep2	cpk28-2(98a-1#2)	2x	CPK28	CPK282x	cpk28-2(98a-1#2)	aba weird	cpk28 2x	0.91741	0.693452	0.684673	1.09572	1.00913	0.966018	0.877139	0.922644	1.07177	0.822236	0.518631	1.02186	0.732776	1.3415	-0.540366	0.972153	0.889689	0.974365	1.0238	0.19445	33.99	753.47	1304.38	12080.5	9103.24	31326.6	17952.6	120.911	81.9356	0.0780599	0.0138433	7.31889	66.8097	0.054422	-0.163747	5.77428	23.8451	7.36642	0.557718	0.0183548
191119_tray20_yiffies_1/10Hoagland_cpk28-2(98a-1#2)_rep3	cpk28-2(98a-1#2)	2x	CPK28	CPK282x	cpk28-2(98a-1#2)	aba weird	cpk28 2x	1.00814	0.746802	0.713612	1.09388	1.05941	1.03496	0.870418	0.922594	1.04871	0.635608	0.293236	0.917697	0.644378	1.2332	-1.76461	0.97817	0.836353	0.768779	0.581867	0.312866	37.3516	811.438	1359.51	12060.2	9556.81	33562.1	17815	120.905	80.1731	0.0603422	0.00782707	6.57284	58.7501	0.0500287	-0.534728	5.81002	22.4156	5.81214	0.316973	0.0295325
191119_tray20_yiffies_1/10Hoagland_cpk28-2(98a-1#2)_rep4	cpk28-2(98a-1#2)	2x	CPK28	CPK282x	cpk28-2(98a-1#2)	aba weird	cpk28 2x	0.859138	0.694648	0.715786	0.944748	0.957844	1.0785	0.790485	0.910296	1.05727	0.705374	0.504699	1.12456	0.667457	0.935561	-4.19774	1.14488	0.829109	0.714471	0.593538	0.369812	31.8311	754.769	1363.65	10416	8640.59	34974.1	16179	119.293	80.8272	0.0669656	0.0134714	8.05443	60.8543	0.0379539	-1.27204	6.8002	22.2215	5.40156	0.32333	0.0349078
191119_tray20_yiffies_1/10Hoagland_cpk28-2(98a-1#2)_rep5	cpk28-2(98a-1#2)	2x	CPK28	CPK282x	cpk28-2(98a-1#2)	aba weird	cpk28 2x	0.640654	0.6594	0.625401	1.12168	1.13182	1.23985	0.669753	0.926887	1.03167	0.551131	1.57917	1.17276	0.821206	1.33469	-0.987141	1.15721	0.672991	1.08103	0.925752	0.685966	23.7363	716.471	1191.46	12366.7	10210	40206.4	13708	121.467	78.8702	0.0523223	0.0421514	8.39967	74.8721	0.054146	-0.299133	6.87345	18.0373	8.17283	0.504304	0.0647507
191119_tray20_yiffies_1/10Hoagland_cpk28-2(98a-1#2)_rep6	cpk28-2(98a-1#2)	2x	CPK28	CPK282x	cpk28-2(98a-1#2)	aba weird	cpk28 2x	0.722529	0.478319	0.949498	1.19769	1.32297	1.22995	0.823625	0.683718	0.962021	0.531382	7.04957	1.09828	1.53765	0.684918	-0.207832	1.18641	0.828866	0.751521	0.534762	4.37809	26.7697	519.717	1808.9	13204.7	11934.4	39885.5	16857.3	89.6004	73.5457	0.0504474	0.188168	7.86627	140.192	0.0277858	-0.0629793	7.04688	22.215	5.68167	0.291312	0.413263
191114_tray19_yiffies_1/10Hoagland_zat10(90c-3#1)_rep1	zat10(90c-3#1)	2x	ZAT10	ZAT102x	zat10(90c-3#1)	aba weird	zat10 2x	0.966307	1.5112	1.40149	1.04914	0.86994	0.990744	1.1331	1.06477	0.896515	1.20132	1.07619	0.889244	0.762921	0.561263	2.13151	1.08392	1.12052	0.933644	0.98386	0.282045	40.916	1062.45	1827.74	9674.96	9496.11	36728.3	17433.2	142.509	63.0239	0.0977962	0.0313598	5.63063	60.7797	0.032059	-0.519427	6.61928	19.8573	5.39615	0.393587	0.0572349
191114_tray19_yiffies_1/10Hoagland_zat10(90c-3#1)_rep2	zat10(90c-3#1)	2x	ZAT10	ZAT102x	zat10(90c-3#1)	aba weird	zat10 2x	0.833479	1.43731	0.960207	1.12893	0.868524	1.02903	0.884769	0.800133	0.997112	0.727091	0.784231	1.02882	0.911826	0.832484	0.227637	1.20774	0.825178	0.410785	0.841974	0.502772	35.2917	1010.5	1252.24	10410.8	9480.66	38147.6	13612.5	107.09	70.0957	0.0591902	0.0228521	6.51441	72.6425	0.0475511	-0.0554728	7.37548	14.6235	2.3742	0.336826	0.102027
191114_tray19_yiffies_1/10Hoagland_zat10(90c-3#1)_rep3	zat10(90c-3#1)	2x	ZAT10	ZAT102x	zat10(90c-3#1)	aba weird	zat10 2x	1.16429	1.21378	0.681965	0.902913	0.671811	1.00574	0.909167	1.1763	0.780766	0.992402	0.980815	0.827193	0.721459	1.23605	0.790558	1.05594	0.826179	0.451948	1.74501	0.709692	49.299	853.341	889.375	8326.5	7333.37	37284.4	13987.9	157.436	54.8868	0.0807884	0.0285805	5.23772	57.4765	0.0706025	-0.192651	6.44845	14.6412	2.61211	0.698079	0.144017
191114_tray19_yiffies_1/10Hoagland_zat10(90c-3#1)_rep4	zat10(90c-3#1)	2x	ZAT10	ZAT102x	zat10(90c-3#1)	aba weird	zat10 2x	0.685195	1.26491	1.14994	1.18224	0.938093	0.973766	0.696826	0.753534	1.27265	1.00008	1.88708	1.46978	1.58988	0.839322	0.59376	1.11287	0.695766	0.892843	1.31103	0.222037	29.013	889.29	1499.68	10902.4	10240.1	36098.9	10720.9	100.853	89.4659	0.0814134	0.0549888	9.30654	126.661	0.0479416	-0.144693	6.79614	12.3301	5.16034	0.524469	0.0450576
191114_tray19_yiffies_1/10Hoagland_zat10(90c-3#1)_rep5	zat10(90c-3#1)	2x	ZAT10	ZAT102x	zat10(90c-3#1)	aba weird	zat10 2x	0.920856	1.0912	1.1201	1.11438	0.865991	1.15438	0.801285	0.758882	1.05173	1.10877	0.892106	1.10488	0.60718	0.878656	-1.28705	1.19956	0.73859	0.799115	0.731388	0.539344	38.9915	767.161	1460.76	10276.6	9453.01	42794.4	12328.1	101.569	73.9351	0.0902615	0.0259956	6.99603	48.3723	0.0501883	0.313639	7.32548	13.089	4.61862	0.292587	0.109448
191114_tray19_yiffies_1/10Hoagland_zat10(90c-3#1)_rep6	zat10(90c-3#1)	2x	ZAT10	ZAT102x	zat10(90c-3#1)	aba weird	zat10 2x	0.893492	0.935351	1.00738	0.996015	1.02576	1.01536	0.892114	0.874805	0.936498	0.676624	0.942301	1.09602	0.795437	0.627953	-1.13248	1.02999	0.824988	0.492073	0.602846	0.753154	37.8328	657.596	1313.76	9185.07	11197	37640.8	13725.5	117.084	65.8347	0.0550819	0.0274582	6.93992	63.3702	0.0358683	0.275974	6.28997	14.6201	2.84402	0.241165	0.152836
190415_tray8_yiffies_Hoagland_mut4_rep1	agb1-5(4)2x	2x	AGB1	AGB12x	agb1-5 (4)	aux	agb1 2x	0.817529	1.32737	0.495441	0.963754	1.07008	1.14769	0.789522	1.81752	0.970625	1.06618	0.697144	1.15046	1.95964	1.04884	32.7044	1.32097	0.813269	0.722886	3.73801	1.49092	32.9974	1345.58	1612.65	12620.4	12849.1	40605	23611.8	231.388	88.0099	0.230966	0.0740295	10.8364	192.665	0.0741499	15.5365	10.1386	33.2909	7.34082	3.70843	0.266604	0.826673	1.2189
190415_tray8_yiffies_Hoagland_mut4_rep2	agb1-5(4)2x	2x	AGB1	AGB12x	agb1-5 (4)	aux	agb1 2x	1.11158	0.934572	0.98649	0.978555	1.00428	1.08292	1.02117	1.04085	0.93565	0.531653	0.585101	0.933413	0.906752	1.06378	-1.23226	0.881068	0.982915	1.35905	0.966172	1.64514	44.8661	947.392	3211.01	12814.3	12058.9	38313.5	30539.6	132.51	84.8387	0.115172	0.0621317	8.79203	89.1484	0.0752067	-0.585397	6.76229	40.2353	13.801	0.958526	0.294183	1.12402	0.858198
190415_tray8_yiffies_Hoagland_mut4_rep3	agb1-5(4)2x	2x	AGB1	AGB12x	agb1-5 (4)	aux	agb1 2x	0.931946	0.920732	0.735831	0.942444	1.06851	1.54029	0.82553	1.38614	0.976399	1.08609	1.19165	0.939886	2.02752	1.47905	-0.364722	1.58032	0.787509	0.474327	3.32248	2.30153	37.6156	933.363	2395.12	12341.4	12830.2	54495.2	24688.7	176.469	88.5335	0.23528	0.126541	8.85301	199.338	0.104565	-0.173264	12.1291	32.2364	4.81673	3.29618	0.411556	0.94237	0.845489
190415_tray8_yiffies_Hoagland_mut4_rep4	agb1-5(4)2x	2x	AGB1	AGB12x	agb1-5 (4)	aux	agb1 2x	0.978975	1.12092	0.778415	1.00466	0.878197	1.13542	0.80532	0.932857	1.16704	0.921037	0.515379	0.882227	0.742052	1.01697	-0.168794	1.11054	0.821173	0.922764	0.428676	0.407001	39.5138	1136.3	2533.73	13156.2	10545	40171.1	24084.3	118.761	105.819	0.199524	0.0547279	8.3099	72.9558	0.071897	-0.0801871	8.52349	33.6144	9.37055	0.425284	0.0727794	0.989925	1.02932
190415_tray8_yiffies_Hoagland_mut4_rep5	agb1-5(4)2x	2x	AGB1	AGB12x	agb1-5 (4)	aux	agb1 2x	1.10529	1.17494	0.872189	0.926095	0.897814	0.996293	0.931647	0.93839	0.982455	0.532392	0.433444	0.81841	0.682031	1.11265	4.53435	0.877922	0.929013	0.888226	0.424486	0.977712	44.6121	1191.06	2838.96	12127.3	10780.5	35248.7	27862.2	119.466	89.0826	0.115332	0.0460273	7.70879	67.0547	0.0786613	2.15408	6.73815	38.0289	9.01983	0.421127	0.174833	1.11765	1.07893
190415_tray8_yiffies_Hoagland_mut4_rep6	agb1-5(4)2x	2x	AGB1	AGB12x	agb1-5 (4)	aux	agb1 2x	0.988311	1.05542	1.03539	0.997959	0.895544	0.997139	1.09587	1.01592	0.978572	1.03221	0.420484	0.942898	0.721804	0.674246	-0.61285	0.853254	1.02541	1.01351	0.417719	0.340316	39.8906	1069.9	3370.18	13068.4	10753.3	35278.6	32773.7	129.336	88.7306	0.223609	0.044651	8.88138	70.965	0.0476674	-0.29114	6.54882	41.9748	10.2921	0.414413	0.0608548	0.999365	0.969169
190415_tray8_yiffies_Hoagland_4-3#1_rep1	agb1-5(4-3)4x	4x	AGB1	AGB14x	agb1-5 (4-3)	aux	agb1 4x	0.971226	1.3408	0.728236	0.862963	1.0955	1.27963	0.768587	1.03908	0.86478	0.618114	1.28299	1.03683	1.78833	0.713598	-4.28178	1.49729	0.791607	0.441258	3.39113	6.28766	39.201	1359.19	2370.4	11300.6	13154.3	45273.1	22985.7	132.284	78.4126	0.133902	0.136241	9.76614	175.822	0.0504495	-2.0341	11.4919	32.4042	4.48092	3.36429	1.12435	0.982089	1.23123
190415_tray8_yiffies_Hoagland_4-3#1_rep2	agb1-5(4-3)4x	4x	AGB1	AGB14x	agb1-5 (4-3)	aux	agb1 4x	1.14532	0.971235	1.05641	0.891859	0.811264	1.2135	0.924928	1.13306	1.01162	0.942119	0.439845	0.993466	0.878791	0.577327	4.5561	1.22095	0.776382	0.78259	0.78843	0.456273	46.2278	984.558	3438.6	11679	9741.27	42933.4	27661.3	144.249	91.727	0.204091	0.046707	9.3577	86.3994	0.0408155	2.16442	9.37095	31.781	7.9471	0.78219	0.0815901	1.15813	0.891865
190415_tray8_yiffies_Hoagland_4-3#1_rep3	agb1-5(4-3)4x	4x	AGB1	AGB14x	agb1-5 (4-3)	aux	agb1 4x	0.996635	1.30542	0.956192	1.00625	0.918181	1.29775	0.73614	0.667126	1.09547	0.590099	0.789037	1.07732	0.816558	0.668231	0.0806533	1.30016	0.610215	1.18013	0.372153	0.837379	40.2266	1323.33	3112.39	13177	11025.1	45914.3	22015.3	84.9314	99.3305	0.127833	0.0837875	10.1476	80.2809	0.0472421	0.0383151	9.9789	24.9789	11.984	0.369208	0.149739	1.00778	1.19874
190415_tray8_yiffies_Hoagland_4-3#1_rep4	agb1-5(4-3)4x	4x	AGB1	AGB14x	agb1-5 (4-3)	aux	agb1 4x	0.983461	1.45513	1.10981	0.814468	1.10501	1.16569	0.876366	0.855905	0.93029	0.646315	3.14298	0.83803	0.772722	1.98321	0.25745	1.00672	0.674549	0.513089	0.677971	4.18822	39.6948	1475.09	3612.42	10665.5	13268.4	41241.7	26209	108.965	84.3526	0.140011	0.333752	7.89361	75.9711	0.140208	0.122304	7.72669	27.6124	5.21035	0.672605	0.748932	0.994461	1.33621
190415_tray8_yiffies_Hoagland_4-3#1_rep5	agb1-5(4-3)4x	4x	AGB1	AGB14x	agb1-5 (4-3)	aux	agb1 4x	1.18632	1.09895	1.13288	0.724885	1.30927	1.27685	0.770968	0.57371	0.947495	1.37905	1.26322	0.725826	0.892825	2.80504	1.5957	1.00401	0.599864	0.115569	0.92443	6.45146	47.8826	1114.03	3687.5	9492.44	15721.1	45174.6	23056.9	73.0386	85.9127	0.298742	0.134141	6.83673	87.7792	0.198308	0.758054	7.70587	24.5552	1.17358	0.917115	1.15364	1.19959	1.00914
190415_tray8_yiffies_Hoagland_4-3#1_rep6	agb1-5(4-3)4x	4x	AGB1	AGB14x	agb1-5 (4-3)	aux	agb1 4x	1.12366	0.904529	1.20145	0.810057	0.667197	1.26462	1.00075	0.848443	0.916954	1.58883	1.21593	1.07995	0.825249	0.863061	-0.205679	1.20919	1.02844	0.68895	0.627623	0.58469	45.3536	916.937	3910.72	10607.8	8011.38	44741.9	29928.7	108.015	83.1434	0.344187	0.129119	10.1723	81.1353	0.0610161	-0.0977095	9.28066	42.0988	6.9962	0.622656	0.104553	1.13623	0.83061
190415_tray8_yiffies_Hoagland_4-7#2_rep1	agb1-5(4-7)4x	4x	AGB1	AGB14x	agb1-5 (4-7)	aux	agb1 4x	0.936651	1.04341	0.621707	1.01087	1.09571	1.22489	0.864178	1.37517	0.949894	0.734631	0.800333	0.992296	1.74517	1.11628	0.000602656	1.36778	1.0524	0.876212	3.2764	0.913865	37.8055	1057.72	2023.65	13237.4	13156.7	43336.2	25844.5	175.072	86.1302	0.159143	0.0849871	9.34667	171.578	0.0789178	0.000286297	10.4979	43.0795	8.89782	3.25047	0.163416	0.947128	0.958139
190415_tray8_yiffies_Hoagland_4-7#2_rep2	agb1-5(4-7)4x	4x	AGB1	AGB14x	agb1-5 (4-7)	aux	agb1 4x	0.812058	0.79828	0.764645	1.09122	1.26461	1.3705	0.762003	1.02084	1.15328	0.321035	0.49656	1.15843	1.06189	0.945319	-4.966	1.18269	0.633425	1.68984	0.904338	0.765916	32.7766	809.231	2488.91	14289.6	15184.8	48487.9	22788.8	129.963	104.572	0.0695458	0.0527295	10.9115	104.401	0.0668315	-2.35914	9.07726	25.929	17.1601	0.897181	0.13696	0.821141	0.733044
190415_tray8_yiffies_Hoagland_4-7#2_rep3	agb1-5(4-7)4x	4x	AGB1	AGB14x	agb1-5 (4-7)	aux	agb1 4x	1.10781	1.05089	0.864618	0.923347	0.900952	1.09262	0.893259	0.933004	0.94941	0.662693	0.272056	0.89788	0.803926	0.743829	-0.0879161	1.1219	0.924127	1.39143	0.554325	0.78997	44.714	1065.3	2814.32	12091.3	10818.2	38656.6	26714.2	118.78	86.0864	0.143559	0.0288895	8.45735	79.039	0.0525867	-0.0417653	8.61068	37.8288	14.1298	0.549938	0.141261	1.1202	0.965006
190415_tray8_yiffies_Hoagland_4-7#2_rep4	agb1-5(4-7)4x	4x	AGB1	AGB14x	agb1-5 (4-7)	aux	agb1 4x	0.991593	0.999852	0.918047	1.10688	1.11217	1.13934	0.801877	0.753521	1.16755	0.412238	0.62715	0.97415	0.947743	0.962515	-0.0519767	1.04555	0.673145	0.718906	0.435973	1.44538	40.0231	1013.57	2988.23	14494.7	13354.4	40309.7	23981.3	95.9303	105.866	0.0893031	0.0665968	9.17575	93.1785	0.0680472	-0.024692	8.02475	27.555	7.3004	0.432523	0.258462	1.00268	0.918143
190415_tray8_yiffies_Hoagland_4-7#2_rep5	agb1-5(4-7)4x	4x	AGB1	AGB14x	agb1-5 (4-7)	aux	agb1 4x	1.22034	1.00793	1.30181	0.900444	0.801673	1.02769	1.25941	1.068	0.922798	0.954099	1.07313	1.05848	0.876244	1.23334	-5.18395	0.844632	1.13956	0.98647	0.464038	0.822938	49.256	1021.75	4237.36	11791.4	9626.11	36359.5	37664.6	135.967	83.6733	0.206686	0.113956	9.97003	86.149	0.0871941	-2.46268	6.48264	46.6475	10.0175	0.460366	0.147157	1.23399	0.925557
190415_tray8_yiffies_Hoagland_4-7#2_rep6	agb1-5(4-7)4x	4x	AGB1	AGB14x	agb1-5 (4-7)	aux	agb1 4x	1.08568	1.01963	1.1768	0.843715	0.680748	1.0595	1.09291	0.906513	0.939706	0.877072	0.534363	0.933718	0.805617	0.872591	0.633112	1.08474	1.1481	0.806042	0.533598	0.58125	43.8208	1033.62	3830.48	11048.5	8174.1	37484.8	32685	115.408	85.2064	0.19	0.0567438	8.79491	79.2052	0.0616899	0.300765	8.32554	46.9971	8.18526	0.529375	0.103938	1.09783	0.936304
190415_tray8_yiffies_Hoagland_mut11_rep1	agb1-6(11)2x	2x	AGB1	AGB12x	agb1-6 (11)	aux	agb1 2x	0.884431	0.9054	0.651661	1.01636	1.12093	1.10773	0.971646	1.49725	0.950691	0.880028	1.22154	1.07434	1.79824	0.553274	-0.0377498	1.27593	1.17686	0.715627	3.15533	0.481111	35.6977	917.82	2121.15	13309.4	13459.6	39191.4	29058.5	190.614	86.2025	0.19064	0.129714	10.1194	176.796	0.039115	-0.0179334	9.7929	48.1742	7.2671	3.13036	0.0860317	0.824722	0.867103
190415_tray8_yiffies_Hoagland_mut11_rep2	agb1-6(11)2x	2x	AGB1	AGB12x	agb1-6 (11)	aux	agb1 2x	0.923787	0.77134	0.867256	1.19753	1.10017	1.25817	0.783289	0.877151	1.23693	0.399293	0.335399	0.922144	0.698445	0.747517	-0.478639	1.04661	0.620141	0.84303	0.373935	1.08547	37.2863	781.921	2822.91	15681.8	13210.4	44513.6	23425.4	111.67	112.156	0.0864987	0.0356159	8.68589	68.6685	0.0528475	-0.227382	8.03286	25.3853	8.56086	0.370976	0.194103	0.861422	0.738714
190415_tray8_yiffies_Hoagland_mut11_rep3	agb1-6(11)2x	2x	AGB1	AGB12x	agb1-6 (11)	aux	agb1 2x	1.138	1.0384	1.05337	1.06573	0.986174	0.949754	1.08096	0.898603	1.09135	0.765399	0.304046	0.824945	0.749937	1.53926	1.24787	0.839151	1.05491	1.4022	0.482163	1.63798	45.9325	1052.65	3428.71	13955.8	11841.5	33602.1	32327.7	114.401	98.9567	0.165808	0.0322866	7.77035	73.731	0.108822	0.59281	6.44058	43.1826	14.2392	0.478347	0.292901	1.06118	0.994482
190415_tray8_yiffies_Hoagland_mut11_rep4	agb1-6(11)2x	2x	AGB1	AGB12x	agb1-6 (11)	aux	agb1 2x	1.30888	1.12166	1.59288	0.936088	0.910421	0.876073	1.54937	1.25154	0.934756	0.944692	0.680541	0.972258	0.982483	1.24719	0.0784783	0.757306	1.56102	1.26002	0.902218	2.82825	52.8298	1137.05	5184.79	12258.2	10931.9	30995.3	46336.3	159.333	84.7576	0.204648	0.0722664	9.15793	96.594	0.0881733	0.0372819	5.81241	63.8997	12.7953	0.895078	0.505745	1.22052	1.07422
190415_tray8_yiffies_Hoagland_mut11_rep5	agb1-6(11)2x	2x	AGB1	AGB12x	agb1-6 (11)	aux	agb1 2x	1.21157	1.20328	1.53356	1.05446	1.00645	0.858204	1.5118	0.935583	1.02293	1.94061	0.978951	0.977982	0.798336	0.779993	45.6274	0.750968	1.45905	0.85182	0.371545	1.78026	48.9019	1219.79	4991.72	13808.2	12085	30363.1	45212.6	119.108	92.7528	0.420395	0.103954	9.21185	78.4893	0.0551434	21.6757	5.76376	59.7256	8.65013	0.368604	0.318345	1.12978	1.15238
190415_tray8_yiffies_Hoagland_mut11_rep6	agb1-6(11)2x	2x	AGB1	AGB12x	agb1-6 (11)	aux	agb1 2x	0.967713	1.22491	0.711359	1.01592	1.07665	0.949854	0.954786	1.2092	0.983942	1.06419	0.863608	0.769294	1.21709	1.24483	1.99745	1.24962	1.27867	0.554438	2.27079	1.44912	39.0592	1241.71	2315.46	13303.5	12927.9	33605.6	28554.2	153.942	89.2175	0.230536	0.0917062	7.24616	119.66	0.0880062	0.948906	9.59098	52.342	5.63025	2.25282	0.25913	0.902382	1.1731
190415_tray8_yiffies_Hoagland_11-4#1_rep1	agb1-6(11-4)4x	4x	AGB1	AGB14x	agb1-6 (11-4)	aux	agb1 4x	0.799981	1.12629	0.615206	1.08066	1.14236	1.17743	0.751732	1.47656	1.08142	0.842113	1.94522	1.18089	2.11729	0.638082	3.56952	1.39016	0.944746	0.676224	3.88281	0.920172	32.2891	1141.74	2002.49	14151.3	13716.9	41657.2	22481.6	187.98	98.0562	0.182427	0.206563	11.1231	208.164	0.0451107	1.69574	10.6696	38.6729	6.86697	3.85209	0.164544	0.745974	1.07865
190415_tray8_yiffies_Hoagland_11-4#1_rep2	agb1-6(11-4)4x	4x	AGB1	AGB14x	agb1-6 (11-4)	aux	agb1 4x	1.07541	1.06493	0.993353	0.993201	0.884238	0.951349	0.94868	0.816471	1.00418	0.869657	0.378573	0.838431	0.679142	0.715402	-0.0654722	0.944487	0.982739	1.22444	0.413246	2.51518	43.406	1079.53	3233.35	13006.1	10617.5	33658.5	28371.6	103.944	91.0529	0.188394	0.0402005	7.89738	66.7707	0.050577	-0.0311032	7.24905	40.2281	12.434	0.409975	0.449762	1.00281	1.01988
190415_tray8_yiffies_Hoagland_11-4#1_rep3	agb1-6(11-4)4x	4x	AGB1	AGB14x	agb1-6 (11-4)	aux	agb1 4x	0.897509	0.949532	0.860605	1.05792	1.11892	1.14679	0.808578	0.830142	1.17075	0.666442	0.34163	0.962227	0.860344	0.491053	0.34719	1.14167	0.824587	1.11069	0.63009	1.1817	36.2256	962.557	2801.26	13853.6	13435.5	40573.3	24181.7	105.685	106.156	0.144371	0.0362776	9.06345	84.5858	0.0347162	0.164936	8.76245	33.7542	11.2789	0.625104	0.21131	0.836917	0.909368
190415_tray8_yiffies_Hoagland_11-4#1_rep4	agb1-6(11-4)4x	4x	AGB1	AGB14x	agb1-6 (11-4)	aux	agb1 4x	0.926226	1.24784	0.873064	1.00109	0.95735	1.20427	0.844484	0.914151	1.07738	0.480294	0.374982	0.955983	0.886121	1.42115	1.44489	1.05743	0.705407	1.06173	0.625565	0.791082	37.3847	1264.96	2841.81	13109.4	11495.4	42607	25255.5	116.38	97.6902	0.104046	0.0398192	9.00463	87.1201	0.100472	0.686409	8.11591	28.8756	10.7818	0.620615	0.14146	0.863696	1.19506
190415_tray8_yiffies_Hoagland_11-4#1_rep5	agb1-6(11-4)4x	4x	AGB1	AGB14x	agb1-6 (11-4)	aux	agb1 4x	0.929306	1.18189	1.00049	0.976298	1.13067	1.12587	0.903519	0.596186	0.870582	0.520783	0.696635	0.904461	0.992755	0.793165	3.96879	1.16965	0.957299	1.00884	0.29199	0.76053	37.509	1198.1	3256.59	12784.7	13576.6	39833.2	27021	75.9001	78.9387	0.112817	0.0739754	8.51933	97.6039	0.0560746	1.88541	8.9772	39.1867	10.2446	0.289679	0.135997	0.866568	1.1319
190415_tray8_yiffies_Hoagland_11-4#1_rep6	agb1-6(11-4)4x	4x	AGB1	AGB14x	agb1-6 (11-4)	aux	agb1 4x	1.11759	1.10082	1.42229	0.800419	0.692006	1.02745	1.27007	1.14067	0.882742	1.08673	0.381135	0.935819	0.772835	0.740569	-0.899005	0.962823	1.25415	0.709463	0.527368	0.875755	45.1085	1115.92	4629.55	10481.6	8309.28	36350.9	37983.3	145.218	80.0413	0.235418	0.0404726	8.8147	75.9822	0.0523562	-0.42708	7.38977	51.3382	7.20451	0.523194	0.156601	1.04214	1.05426
191031_tray17_yiffies_1/10Hoagland_aux1-22_rep1	aux1-22	2x	AUX1	AUX12x	aux1-22	aux	aux1 2x	1.32853	1.15819	1.63126	0.895188	1.05284	0.99755	1.61665	1.14933	0.786675	1.36214	0.529004	0.9114	0.801974	-0.15402	1.88128	0.9731	1.75993	1.13152	0.73821	0.247255	53.1499	1407.69	3180.73	9312.11	10934.7	31938.5	31338.3	118.033	69.9201	0.186054	0.0436514	5.66905	53.1973	-0.0076874	-0.223031	5.85887	44.9986	6.09775	0.272282	0.0625
191031_tray17_yiffies_1/10Hoagland_aux1-22_rep2	aux1-22	2x	AUX1	AUX12x	aux1-22	aux	aux1 2x	1.16791	1.46071	0.855829	0.961358	0.936461	0.892654	1.15197	1.17317	0.919638	0.680265	0.39635	0.817132	0.901565	1.97258	0.091852	0.76782	1.08561	0.818165	1.62638	0.430201	46.7242	1775.38	1668.75	10000.4	9725.97	28580.1	22330.6	120.481	81.7378	0.0929173	0.0327053	5.08268	59.8035	0.098455	-0.0108893	4.62292	27.7572	4.40908	0.599876	0.108744
191031_tray17_yiffies_1/10Hoagland_aux1-22_rep3	aux1-22	2x	AUX1	AUX12x	aux1-22	aux	aux1 2x	1.15114	1.26734	0.750979	1.01831	0.926702	1.06235	0.98546	0.894679	0.902164	0.727469	0.353904	0.984058	0.840103	0.678529	0.817782	0.945964	0.924825	0.900327	0.800292	0.834599	46.0533	1540.35	1464.31	10592.9	9624.62	34013.1	19102.9	91.8812	80.1847	0.0993649	0.0292028	6.12099	55.7265	0.0338665	-0.0969505	5.69549	23.6463	4.85185	0.295181	0.210966
191031_tray17_yiffies_1/10Hoagland_aux1-22_rep4	aux1-22	2x	AUX1	AUX12x	aux1-22	aux	aux1 2x	1.08353	1.05943	0.720217	0.902616	1.00061	1.07911	0.866019	1.01754	0.932445	0.67949	0.577298	0.973306	0.880824	-0.084423	0.0919107	1.08557	0.860757	1.34577	0.801725	0.651215	43.3486	1287.66	1404.33	9389.37	10392.2	34549.7	16787.6	104.498	82.8761	0.0928115	0.0476364	6.0541	58.4276	-0.0042137	-0.0108963	6.53606	22.0081	7.25234	0.295709	0.164611
191031_tray17_yiffies_1/10Hoagland_aux1-22_rep5	aux1-22	2x	AUX1	AUX12x	aux1-22	aux	aux1 2x	0.874355	0.617117	1.41177	0.855845	0.985522	1.05462	1.13268	0.940637	0.729004	1.58892	1.15366	1.12534	1.04761	0.543279	1.11458	1.07942	1.19087	0.68392	1.20506	6.17145	34.98	750.056	2752.77	8902.84	10235.5	33765.8	21956.7	96.601	64.7942	0.21703	0.0951954	6.99978	69.4911	0.027116	-0.132137	6.49899	30.4485	3.68563	0.444475	1.55999
191031_tray17_yiffies_1/10Hoagland_aux1-22_rep6	aux1-22	2x	AUX1	AUX12x	aux1-22	aux	aux1 2x	1.15288	0.733139	1.68162	0.921302	0.888903	1.11388	1.59858	1.39483	0.679929	1.72261	0.324681	1.01689	1.03361	0.583752	1.81181	1.00511	1.57889	3.5118	1.59823	0.443758	46.1228	891.072	3278.93	9583.75	9232.03	35663.2	30988.1	143.246	60.4324	0.235291	0.0267914	6.3252	68.5624	0.0291361	-0.214795	6.05157	40.3696	18.9251	0.589495	0.112171
190424_tray9_yiffies_Hoagland_mut17_rep1	aux1-22(17)2x	2x	AUX1	AUX12x	aux1-22 (17)	aux	aux1 2x	1.04177	0.587109	1.07283	0.783282	0.687723	0.942051	1.03526	0.826077	0.962487	0.631473	1.09769	1.14824	0.736656	0.565358	-3.86114	1.0557	1.1543	0.737193	0.755976	1.94059	46.0665	499.667	2345.3	9277.46	9295.07	41159.1	28344.5	188.6	79.3171	0.190619	0.0910933	9.04152	128.71	0.0584822	0.209196	10.5403	48.0831	8.27684	1.91805	0.281532	1.05809	0.479411
190424_tray9_yiffies_Hoagland_mut17_rep2	aux1-22(17)2x	2x	AUX1	AUX12x	aux1-22 (17)	aux	aux1 2x	1.08087	1.14011	1.713	0.908561	0.775435	0.872727	1.20025	0.554302	0.833492	0.956798	0.420129	0.945682	0.409667	0.603371	1.61339	0.736961	1.07832	1.10893	0.159951	3.17113	47.7958	970.31	3744.78	10761.3	10480.6	38130.2	32861.6	126.551	68.6868	0.288823	0.0348648	7.44652	71.578	0.0624144	-0.0874136	7.35799	44.9178	12.4505	0.405827	0.460052	1.09781	0.930974
190424_tray9_yiffies_Hoagland_mut17_rep3	aux1-22(17)2x	2x	AUX1	AUX12x	aux1-22 (17)	aux	aux1 2x	0.937768	1.25267	0.676036	1.1238	1.26565	1.19387	0.70557	1.04732	1.20658	0.739699	1.18873	1.23938	1.29095	1.19668	1.80183	1.42333	0.65947	0.586078	1.14625	1.08188	41.4678	1066.1	1477.88	13310.6	17106.1	52161.4	19317.9	239.11	99.4325	0.223289	0.0986477	9.75917	225.558	0.123788	-0.0976232	14.2108	27.4705	6.58019	2.90825	0.156955	0.952459	1.02288
190424_tray9_yiffies_Hoagland_mut17_rep4	aux1-22(17)2x	2x	AUX1	AUX12x	aux1-22 (17)	aux	aux1 2x	0.981303	1.38289	1.17833	1.04074	0.960976	1.03254	0.985053	0.595682	0.918543	1.1783	0.60419	1.17277	0.419893	0.88735	11.6207	0.843033	0.845747	1.28045	0.178624	0.348987	43.3929	1176.93	2575.94	12326.9	12988.3	45112.6	26969.8	135.999	75.6957	0.355688	0.0501394	9.23465	73.3647	0.0917899	-0.629607	8.41703	35.23	14.3763	0.453203	0.0506295	0.996676	1.12922
190424_tray9_yiffies_Hoagland_mut17_rep5	aux1-22(17)2x	2x	AUX1	AUX12x	aux1-22 (17)	aux	aux1 2x	1.03776	1.67307	0.621276	0.982799	0.899773	0.976555	0.829906	0.815297	1.0155	0.518011	0.595129	1.04367	0.549849	0.76006	46.6279	0.762876	0.523833	1.1262	0.276888	0.48116	45.8894	1423.89	1358.17	11640.6	12161.1	42666.5	22722	186.138	83.6858	0.156369	0.0493874	8.21806	96.0709	0.0786227	-2.5263	7.61672	21.8205	12.6444	0.702516	0.0698045	1.05402	1.36617
190424_tray9_yiffies_Hoagland_mut17_rep6	aux1-22(17)2x	2x	AUX1	AUX12x	aux1-22 (17)	aux	aux1 2x	0.827982	1.31203	0.657916	1.11958	1.28174	1.11144	0.784665	0.945893	0.984006	0.507475	0.828829	1.07591	1.02903	0.961967	6.73204	1.22817	0.688392	0.721535	1.03968	0.945226	36.6131	1116.62	1438.26	13260.6	17323.6	48559.8	21483.4	215.955	81.0905	0.153189	0.0687813	8.47199	179.794	0.0995086	-0.364741	12.2623	28.6753	8.10103	2.63786	0.137129	0.840954	1.07135
190424_tray9_yiffies_Hoagland_17-1#2_rep1	aux1-22(17-1)4x	4x	AUX1	AUX14x	aux1-22 (17-1)	aux	aux1 4x	1.14003	0.591403	0.619472	0.913617	1.29029	1.02488	0.963695	1.44468	0.813002	0.5183	0.966429	0.797019	1.31929	1.139	2.5194	1.04742	1.08347	1.04968	1.32212	1.07776	50.4116	503.322	1354.22	10821.2	17439.1	44778	26385.1	329.831	66.9983	0.156456	0.0802002	6.27591	230.51	0.117821	-0.136501	10.4577	45.1325	11.7853	3.35447	0.156356	1.15789	0.482917
190424_tray9_yiffies_Hoagland_17-1#2_rep2	aux1-22(17-1)4x	4x	AUX1	AUX14x	aux1-22 (17-1)	aux	aux1 4x	0.933222	1.61932	1.19118	1.09611	0.975492	0.906395	0.944487	0.548241	0.903488	0.549912	0.528782	1.05459	0.409891	0.815765	-0.421314	0.804167	0.66131	1.18276	0.192508	12.7485	41.2667	1378.15	2604.04	12982.6	13184.5	39601.2	25859.2	125.168	74.4551	0.165999	0.0438816	8.30406	71.6172	0.084385	0.0228268	8.02898	27.5472	13.2795	0.488427	1.84949	0.947842	1.32228
190424_tray9_yiffies_Hoagland_17-1#2_rep3	aux1-22(17-1)4x	4x	AUX1	AUX14x	aux1-22 (17-1)	aux	aux1 4x	1.16535	1.9528	0.906014	0.954938	0.768923	0.750183	1.08152	0.640865	0.871208	0.735401	0.218731	0.824825	0.386382	1.07055	-2.45147	0.612496	0.936558	1.11425	0.195841	0.770915	51.5315	1661.96	1980.63	11310.6	10392.5	32776.1	29610.9	146.314	71.7949	0.221991	0.0181516	6.49486	67.5097	0.11074	0.13282	6.1153	39.0128	12.5102	0.496886	0.111841	1.18361	1.59459
190424_tray9_yiffies_Hoagland_17-1#2_rep4	aux1-22(17-1)4x	4x	AUX1	AUX14x	aux1-22 (17-1)	aux	aux1 4x	0.874974	1.12208	0.732371	1.3165	1.21484	1.2297	0.719923	0.734851	1.11634	0.764887	0.940614	1.06093	1.25157	0.874884	0.435169	1.0986	0.587495	0.572009	1.33819	2.59331	38.691	954.963	1601.03	15593.1	16419.5	53726.5	19710.8	167.772	91.9958	0.230892	0.0780579	8.35402	218.678	0.0905004	-0.0235774	10.9687	24.4724	6.42224	3.39523	0.376226	0.888682	0.916249
190424_tray9_yiffies_Hoagland_17-1#2_rep5	aux1-22(17-1)4x	4x	AUX1	AUX14x	aux1-22 (17-1)	aux	aux1 4x	1.03404	1.48116	1.01222	1.2056	1.01559	1.00608	0.853779	0.494091	1.00374	0.322493	0.565806	1.12955	0.445711	0.724593	-25.2375	0.803276	0.538135	1.75743	0.168379	1.82047	45.7251	1260.56	2212.8	14279.5	13726.5	43956.5	23375.7	112.805	82.7165	0.0973492	0.0469541	8.89436	77.8757	0.0749539	1.36737	8.02009	22.4163	19.7315	0.427209	0.264106	1.05024	1.20946
190424_tray9_yiffies_Hoagland_17-1#2_rep6	aux1-22(17-1)4x	4x	AUX1	AUX14x	aux1-22 (17-1)	aux	aux1 4x	1.88081	1.40782	1.25071	1.08152	0.947104	0.917525	1.06531	0.683311	0.937229	0.871872	0.559958	1.04161	0.440054	0.671524	-3.62301	0.775207	0.973288	1.61667	0.246072	0.638932	83.1688	1198.15	2734.17	12809.8	12800.8	40087.5	29167.2	156.005	77.2356	0.263187	0.0464687	8.20189	76.8873	0.0694643	0.196294	7.73984	40.5428	18.1512	0.624331	0.0926933	1.91028	1.14958
190424_tray9_yiffies_Hoagland_mut18_rep1	aux1-22(18)2x	2x	AUX1	AUX12x	aux1-22 (18)	aux	aux1 2x	1.10622	0.894997	1.34044	1.03532	1.01981	0.988354	1.00364	0.632821	0.915787	1.22911	0.980176	1.07215	0.43739	0.752513	-0.543592	0.804693	0.877035	1.55678	0.187481	4.29932	48.9165	761.7	2930.33	12262.7	13783.4	43182.1	27478.7	144.478	75.4687	0.371025	0.081341	8.44235	76.4218	0.077842	0.0294518	8.03423	36.5333	17.4787	0.475674	0.623726	1.00494	0.676833
190424_tray9_yiffies_Hoagland_mut18_rep2	aux1-22(18)2x	2x	AUX1	AUX12x	aux1-22 (18)	aux	aux1 2x	1.02808	1.18468	1.06067	1.23601	1.05645	1.0322	0.786529	0.557499	1.0358	0.513985	0.430942	0.969203	0.438106	1.55763	1.34128	0.928721	0.558935	0.993487	0.119207	0.662301	45.4615	1008.24	2318.71	14639.7	14278.7	45097.8	21534.4	127.281	85.3587	0.155154	0.0357622	7.63173	76.547	0.161125	-0.0726706	9.27255	23.2827	11.1544	0.302451	0.0960836	0.933965	0.895902
190424_tray9_yiffies_Hoagland_mut18_rep3	aux1-22(18)2x	2x	AUX1	AUX12x	aux1-22 (18)	aux	aux1 2x	1.13929	1.38805	0.988166	1.0749	0.91685	0.982398	0.855475	0.652765	1.05691	0.738545	0.515077	1.02404	0.523683	1.02562	2.15869	0.745609	0.581896	1.1698	0.204697	1.42447	50.379	1181.32	2160.22	12731.5	12391.9	42921.8	23422.1	149.031	87.098	0.222941	0.0427442	8.06352	91.4991	0.106093	-0.116957	7.44432	24.2392	13.1339	0.519354	0.206656	1.03499	1.0497
190424_tray9_yiffies_Hoagland_mut18_rep4	aux1-22(18)2x	2x	AUX1	AUX12x	aux1-22 (18)	aux	aux1 2x	1.03045	1.51959	0.616717	1.08528	0.995845	0.940909	0.941583	0.932814	0.957831	0.876308	0.682421	0.76092	1.0067	1.25511	-1.88175	1.10847	1.07001	0.789151	1.20501	3.88509	45.5663	1293.27	1348.2	12854.5	13459.6	41109.1	25779.7	212.969	78.9334	0.264526	0.0566315	5.99166	175.894	0.129832	0.101953	11.0672	44.5716	8.8602	3.05732	0.563631	0.936119	1.14918
190424_tray9_yiffies_Hoagland_mut18_rep5	aux1-22(18)2x	2x	AUX1	AUX12x	aux1-22 (18)	aux	aux1 2x	0.851768	1.30982	0.584667	1.00969	1.22233	1.12294	0.773016	1.3176	1.17769	0.742406	1.05979	1.15308	1.42025	1.00231	-5.12846	1.12728	0.764905	0.857839	0.760304	1.50006	37.6649	1114.74	1278.14	11959.1	16520.6	49062.5	21164.5	300.819	97.0518	0.224106	0.0879477	9.0796	248.15	0.103681	0.27786	11.255	31.8625	9.63138	1.92903	0.217622	0.773791	0.990541
190424_tray9_yiffies_Hoagland_mut18_rep6	aux1-22(18)2x	2x	AUX1	AUX12x	aux1-22 (18)	aux	aux1 2x	1.44883	1.63685	1.68725	0.900593	0.724825	0.79159	1.61935	0.846193	0.782494	1.72028	0.476636	0.858497	0.430085	0.753751	8.77374	0.649994	1.38036	1.33624	0.343862	1.06286	64.0666	1393.06	3688.47	10666.9	9796.52	34585.3	44336.3	193.192	64.4841	0.519291	0.0395541	6.76	75.1456	0.07797	-0.475361	6.48968	57.4994	15.0026	0.872442	0.154194	1.31619	1.23785
190424_tray9_yiffies_Hoagland_18-3#2_rep1	aux1-22(18-3)4x	4x	AUX1	AUX14x	aux1-22 (18-3)	aux	aux1 4x	0.860527	1.38077	1.72807	0.764262	0.76805	1.18779	1.03841	0.504689	0.943956	2.0269	0.917814	0.930978	0.612389	0.598673	213.957	1.06856	0.89639	0.387889	0.240477	0.52764	38.0522	1175.12	3777.72	9052.18	10380.7	51895.4	28430.6	115.224	77.79	0.611849	0.0761658	7.33074	106.998	0.0619284	-11.5922	10.6688	37.3395	4.35502	0.610136	0.0765476	0.781748	1.04419
190424_tray9_yiffies_Hoagland_18-3#2_rep2	aux1-22(18-3)4x	4x	AUX1	AUX14x	aux1-22 (18-3)	aux	aux1 4x	1.10244	1.77265	0.932106	0.767048	0.715757	1.15205	0.815411	0.86727	0.938221	0.593375	1.7952	1.12804	1.36895	0.654784	5.16457	1.30104	0.740776	0.396378	2.25503	0.759261	48.7496	1508.64	2037.67	9085.17	9673.97	50334.1	22325.2	198.004	77.3173	0.179119	0.148976	8.88247	239.187	0.0677326	-0.279816	12.9899	30.8574	4.45033	5.72143	0.11015	1.00152	1.34055
190424_tray9_yiffies_Hoagland_18-3#2_rep3	aux1-22(18-3)4x	4x	AUX1	AUX14x	aux1-22 (18-3)	aux	aux1 4x	1.0809	1.92934	0.888252	1.08261	0.97016	1.17173	0.62451	0.495674	1.0096	0.471962	0.55742	0.915105	0.407581	0.839399	-3.41809	1.05509	0.421258	1.06137	0.140407	0.438518	47.797	1641.99	1941.8	12822.8	13112.4	51194.1	17098.5	113.166	83.2	0.142468	0.0462581	7.20575	71.2136	0.0868297	0.185192	10.5343	17.5477	11.9165	0.356239	0.0636182	0.981946	1.45904
190424_tray9_yiffies_Hoagland_18-3#2_rep4	aux1-22(18-3)4x	4x	AUX1	AUX14x	aux1-22 (18-3)	aux	aux1 4x	0.912194	1.64259	0.608375	1.05441	1.33938	1.25695	0.600477	0.987553	1.09066	0.889785	1.58883	1.39313	1.17518	0.473958	7.44653	1.4639	0.54531	0.519422	0.696888	0.571507	40.3369	1397.95	1329.96	12488.8	18102.6	54917.3	16440.5	225.466	89.8798	0.268594	0.131851	10.9698	205.33	0.0490275	-0.403452	14.6159	22.7152	5.83182	1.76813	0.0829116	0.828685	1.2422
190424_tray9_yiffies_Hoagland_18-3#2_rep5	aux1-22(18-3)4x	4x	AUX1	AUX14x	aux1-22 (18-3)	aux	aux1 4x	0.908004	1.85946	0.619495	0.934342	1.211	1.10545	0.647808	0.8969	0.989698	0.919327	2.27824	1.23322	1.23018	0.506489	-280.306	1.27255	0.549946	0.485271	1.67573	0.981776	40.1516	1582.52	1354.27	11066.7	16367.5	48298.2	17736.4	204.769	81.5595	0.277512	0.189062	9.71066	214.94	0.0523926	15.187	12.7054	22.9083	5.44838	4.25164	0.142432	0.824878	1.4062
190424_tray9_yiffies_Hoagland_18-3#2_rep6	aux1-22(18-3)4x	4x	AUX1	AUX14x	aux1-22 (18-3)	aux	aux1 4x	1.18933	1.69248	0.705645	0.988789	1.1236	0.932023	0.518468	0.866343	1.19798	0.8537	1.94948	1.44771	1.44544	1.40253	11.6626	0.910359	0.460081	0.45677	0.811379	2.36236	52.5917	1440.41	1542.6	11711.6	15186.3	40720.9	14195.2	197.793	98.724	0.257702	0.16178	11.3996	252.55	0.145082	-0.631877	9.08922	19.1649	5.12838	2.05862	0.34272	1.08045	1.27992
190424_tray9_yiffies_Hoagland_18-4#2_rep1	aux1-22(18-4)4x	4x	AUX1	AUX14x	aux1-22 (18-4)	aux	aux1 4x	1.47079	1.26443	1.51815	0.723489	0.668627	1.02984	1.16375	0.61963	0.736107	1.61928	0.337696	0.846954	0.435335	0.426736	1.4849	0.935758	1.1362	1.77524	0.193744	0.226899	65.0378	1076.11	3318.82	8569.24	9036.97	44994.4	31862.4	141.466	60.6615	0.488804	0.0280241	6.66911	76.0628	0.0441427	-0.0804515	9.34281	47.3288	19.9316	0.491563	0.0329174	1.33614	0.956214
190424_tray9_yiffies_Hoagland_18-4#2_rep2	aux1-22(18-4)4x	4x	AUX1	AUX14x	aux1-22 (18-4)	aux	aux1 4x	0.910496	1.35385	1.99424	0.904817	0.683467	0.900747	1.37246	0.840366	0.954128	0.58692	0.594613	1.1883	0.673126	1.09179	6.39992	0.749694	1.17482	0.972944	0.388063	0.349914	40.2618	1152.21	4359.59	10717	9237.54	39354.4	37576.7	191.862	78.6283	0.17717	0.0493446	9.35694	117.61	0.112938	-0.346747	7.48511	48.9375	10.9237	0.984588	0.0507639	0.827143	1.02384
190424_tray9_yiffies_Hoagland_18-4#2_rep3	aux1-22(18-4)4x	4x	AUX1	AUX14x	aux1-22 (18-4)	aux	aux1 4x	1.12108	1.83336	0.929903	1.06089	0.763237	0.968798	0.833013	0.495329	0.921017	0.288346	0.39515	1.06844	0.361136	0.842985	1.29529	0.855647	0.545729	0.765231	0.0921168	0.701012	49.5737	1560.3	2032.85	12565.6	10315.7	42327.6	22807.1	113.087	75.8996	0.0870415	0.032792	8.41312	63.0986	0.0872007	-0.0701788	8.54297	22.7326	8.59163	0.233718	0.1017	1.01845	1.38646
190424_tray9_yiffies_Hoagland_18-4#2_rep4	aux1-22(18-4)4x	4x	AUX1	AUX14x	aux1-22 (18-4)	aux	aux1 4x	1.11344	1.27458	0.527435	0.92321	1.18115	1.11316	0.642941	1.30595	1.14684	0.596532	0.930837	1.54462	1.33601	0.863168	-1.93358	1.10078	0.575035	0.855887	1.11476	1.09981	49.2357	1084.75	1153.02	10934.8	15964.1	48635	17603.1	298.157	94.5092	0.180072	0.0772465	12.1627	233.431	0.0892885	0.104761	10.9904	23.9534	9.60947	2.82834	0.159555	1.0115	0.96389
190424_tray9_yiffies_Hoagland_18-4#2_rep5	aux1-22(18-4)4x	4x	AUX1	AUX14x	aux1-22 (18-4)	aux	aux1 4x	0.955211	1.41653	1.03915	1.09351	0.843593	1.12006	0.794047	0.530293	1.04256	0.90307	0.606441	1.1554	0.49394	0.727566	1.67017	1.01654	0.574203	1.33143	0.146958	1.32802	42.2391	1205.55	2271.68	12951.9	11401.8	48936.2	21740.3	121.07	85.9162	0.272605	0.0503262	9.09789	86.3024	0.0752614	-0.0904897	10.1494	23.9187	14.9486	0.37286	0.192662	0.867764	1.07123
190424_tray9_yiffies_Hoagland_18-4#2_rep6	aux1-22(18-4)4x	4x	AUX1	AUX14x	aux1-22 (18-4)	aux	aux1 4x	1.05849	2.29422	0.811872	1.14731	1.11898	1.28102	0.593838	0.484873	1.02228	0.365501	0.675073	1.14123	0.645059	0.609097	-9.18076	1.14041	0.418788	0.779013	0.189977	7.72653	46.8061	1952.53	1774.83	13589.1	15123.8	55968.7	16258.7	110.7	84.2448	0.110332	0.0560217	8.98633	112.706	0.0630067	0.497413	11.3861	17.4448	8.74637	0.482007	1.12093	0.961589	1.73498
191031_tray17_yiffies_1/10Hoagland_aux1-22_5#1_rep1	aux1-22_5#1	4x	AUX1	AUX14x	aux1-22_5#1	aux	aux1 4x	0.984108	1.39491	1.65748	0.82527	0.7591	1.35798	1.30982	0.892161	0.740602	1.36506	0.145852	1.08176	0.995388	-0.260798	0.595562	1.30725	1.34035	0.855012	1.24364	0.36152	39.3709	1695.4	3231.87	8584.79	7883.92	43478.3	25390.5	91.6226	65.825	0.186453	0.0120352	6.72871	66.027	-0.0130169	-0.0706057	7.8707	34.2705	4.60765	0.458707	0.0913833
191031_tray17_yiffies_1/10Hoagland_aux1-22_5#1_rep2	aux1-22_5#1	4x	AUX1	AUX14x	aux1-22_5#1	aux	aux1 4x	0.934161	1.37588	1.07463	0.976766	0.84567	1.2018	0.876223	0.941371	0.970921	0.855269	2.37989	1.03793	1.36277	-0.369852	0.195919	1.29013	0.811794	1.11778	0.85914	0.653118	37.3727	1672.28	2095.39	10160.7	8783.02	38478	16985.3	96.6764	86.2959	0.116821	0.196379	6.45608	90.3964	-0.01846	-0.0232268	7.76764	20.7562	6.02367	0.316886	0.165092
191031_tray17_yiffies_1/10Hoagland_aux1-22_5#1_rep3	aux1-22_5#1	4x	AUX1	AUX14x	aux1-22_5#1	aux	aux1 4x	0.995794	1.2577	1.16044	0.99841	0.878103	1.0978	0.974096	0.89193	1.00333	0.848501	0.297806	1.07638	1.00875	0.720817	0.452946	1.09019	0.932604	1.10102	0.984929	0.862768	39.8384	1528.63	2262.7	10385.9	9119.87	35148.2	18882.6	91.5989	89.176	0.115897	0.0245738	6.69527	66.9132	0.0359772	-0.0536981	6.56383	23.8452	5.93339	0.363283	0.218087
191031_tray17_yiffies_1/10Hoagland_aux1-22_5#1_rep4	aux1-22_5#1	4x	AUX1	AUX14x	aux1-22_5#1	aux	aux1 4x	0.718308	1.343	0.89654	1.18948	1.29046	1.14479	0.658676	0.694041	1.13133	0.650471	0.692718	1.16461	1.26341	-0.283166	0.343597	1.23553	0.642786	1.23221	0.739098	0.212123	28.7371	1632.3	1748.13	12373.5	13402.6	36652.7	12768.3	71.2762	100.553	0.0888478	0.0571605	7.24402	83.8058	-0.0141333	-0.0407345	7.43893	16.435	6.64036	0.27261	0.0536196
191031_tray17_yiffies_1/10Hoagland_aux1-22_5#1_rep5	aux1-22_5#1	4x	AUX1	AUX14x	aux1-22_5#1	aux	aux1 4x	0.765466	1.00381	0.79217	1.23313	1.0555	1.21574	0.611335	0.852395	1.08919	0.389812	0.440253	1.17618	1.40641	0.400234	0.131326	1.20432	0.600085	1.04316	0.944635	0.326873	30.6238	1220.06	1544.63	12827.5	10962.3	38924.5	11850.6	87.5387	96.8078	0.0532444	0.036328	7.316	93.2917	0.0199764	-0.0155691	7.25101	15.3432	5.62156	0.34842	0.0826254
191031_tray17_yiffies_1/10Hoagland_aux1-22_5#1_rep6	aux1-22_5#1	4x	AUX1	AUX14x	aux1-22_5#1	aux	aux1 4x	0.712522	0.746641	0.679553	0.995767	0.952164	1.15988	0.577835	0.934163	0.982375	0.342213	0.363697	1.29354	1.21928	0.123644	2.0253	1.1112	0.515796	1.02333	0.53078	0.344558	28.5056	907.482	1325.04	10358.4	9889.06	37135.8	11201.2	95.9362	87.3139	0.0467428	0.0300109	8.04603	80.8783	0.00617128	-0.240105	6.69035	13.1881	5.51471	0.195774	0.0870959
190508_tray11_yiffies_Hoagland_mut29_rep1	eir1-1(29)2x	2x	PIN2	PIN22x	eir1-1 (29)	aux	pin2 2x	1.22261	0.982354	1.11045	0.924109	0.917721	0.884359	1.11771	1.05801	0.827074	0.724265	0.820911	0.842825	0.972429	0.9339	-0.100887	0.916371	1.24224	1.08439	0.738456	0.565918	54.4439	896.409	2969.15	12774.3	11997.2	36774.3	29384.7	160.1	74.4079	0.162533	0.045269	6.86101	88.464	0.0914135	-0.361517	7.03361	40.3153	15.4591	0.413967	0.0673056	1.13068	1.05842
190508_tray11_yiffies_Hoagland_mut29_rep2	eir1-1(29)2x	2x	PIN2	PIN22x	eir1-1 (29)	aux	pin2 2x	1.08048	0.971507	0.798734	1.08851	1.05466	0.983245	0.868433	1.14407	1.12589	0.959078	1.1725	0.936554	1.19653	1.56775	-0.0478054	0.850567	0.881683	0.645389	2.26155	3.00517	48.1148	886.51	2135.68	15046.8	13787.3	40886.3	22831.1	173.123	101.29	0.215227	0.0646574	7.62401	108.851	0.153457	-0.171305	6.52853	28.6139	9.20069	1.26779	0.35741	0.999237	1.04673
190508_tray11_yiffies_Hoagland_mut29_rep3	eir1-1(29)2x	2x	PIN2	PIN22x	eir1-1 (29)	aux	pin2 2x	0.94253	1.30382	1.18008	0.965429	0.958708	0.802912	1.22907	1.19717	1.01798	1.30971	0.809335	0.874986	0.952004	0.505508	0.128755	0.760166	1.3133	0.83295	1.42422	1.27992	41.9717	1189.75	3155.33	13345.4	12533	33387.5	32312.4	181.159	91.5827	0.293914	0.0446307	7.12281	86.6059	0.049481	0.461379	5.83466	42.6214	11.8746	0.798394	0.152223	0.871658	1.40478
190508_tray11_yiffies_Hoagland_mut29_rep4	eir1-1(29)2x	2x	PIN2	PIN22x	eir1-1 (29)	aux	pin2 2x	1.11047	0.91602	0.525949	0.993497	0.974713	1.06656	1.11591	1.73969	0.862281	1.24866	1.65829	0.821899	2.37076	1.53585	0.0587579	1.3475	1.4504	0.542147	6.31503	4.80896	49.4501	835.878	1406.3	13733.4	12742.2	44350.9	29337.4	263.252	77.5753	0.280213	0.0914459	6.69066	215.673	0.150334	0.210552	10.3428	47.0708	7.72887	3.54011	0.571938	1.02697	0.986951
190508_tray11_yiffies_Hoagland_mut29_rep5	eir1-1(29)2x	2x	PIN2	PIN22x	eir1-1 (29)	aux	pin2 2x	1.02991	0.840078	0.863302	1.09008	1.03777	1.10578	0.801097	1.05882	1.11873	0.855844	1.17182	1.19069	0.98103	1.16212	0.0163301	1.27112	0.627327	0.47698	0.765994	0.902006	45.8627	766.58	2308.32	15068.5	13566.5	45981.8	21060.9	160.222	100.647	0.192061	0.0646198	9.69284	89.2464	0.113752	0.058517	9.75646	20.3591	6.79984	0.429404	0.107277	0.952467	0.905128
190508_tray11_yiffies_Hoagland_mut29_rep6	eir1-1(29)2x	2x	PIN2	PIN22x	eir1-1 (29)	aux	pin2 2x	1.10184	0.555007	0.528905	0.945032	1.10693	1.16755	0.822811	1.54671	0.992329	1.73003	2.94567	0.898506	1.73459	1.64927	-0.0872124	1.82105	0.862152	0.340551	3.87961	1.65594	49.066	506.449	1414.2	13063.5	14470.6	48550.4	21631.7	234.052	89.2751	0.388238	0.162439	7.31428	157.8	0.161437	-0.312515	13.9775	27.98	4.8549	2.17485	0.196944	1.01899	0.597983
190508_tray11_yiffies_Hoagland_29-1#2_rep1	eir1-1(29-1)4x	4x	PIN2	PIN24x	eir1-1 (29-1)	aux	pin2 4x	0.996905	0.865262	0.994298	1.00292	1.11881	1.13377	0.920979	1.013	0.933113	0.857413	0.992771	0.985795	1.14293	0.863559	-0.0447576	1.16831	0.796978	1.49813	1.20977	0.339432	44.3931	789.561	2658.58	13863.6	14626	47145.6	24212.6	153.29	83.9477	0.192413	0.0547462	8.02486	103.975	0.0845282	-0.160383	8.96735	25.8649	21.3573	0.678179	0.0403692	0.921945	0.932263
190508_tray11_yiffies_Hoagland_29-1#2_rep2	eir1-1(29-1)4x	4x	PIN2	PIN24x	eir1-1 (29-1)	aux	pin2 4x	1.11172	1.61509	0.723257	0.884232	0.788219	0.986145	0.855361	0.874821	1.17502	0.733852	1.40931	0.773538	0.852364	0.677231	-0.0430498	1.00032	0.759236	0.594182	0.763971	1.27486	49.5061	1473.79	1933.86	12223	10304.2	41006.9	22487.5	132.379	105.711	0.164684	0.077716	6.29698	77.5414	0.0662898	-0.154264	7.67792	24.64	8.47067	0.42827	0.151621	1.02813	1.74016
190508_tray11_yiffies_Hoagland_29-1#2_rep3	eir1-1(29-1)4x	4x	PIN2	PIN24x	eir1-1 (29-1)	aux	pin2 4x	0.866022	1.14031	0.727401	1.09382	1.26854	1.01163	0.855979	1.35775	1.04013	1.48092	23.3711	1.77039	2.95521	1.03151	-0.801861	1.5288	1.22063	0.690102	6.64926	1.18647	38.5647	1040.55	1944.94	15120.2	16583.4	42066.6	22503.7	205.457	93.5758	0.332336	1.2888	14.4119	268.842	0.100968	-2.87337	11.7343	39.6141	9.83811	3.72747	0.141109	0.800903	1.22861
190508_tray11_yiffies_Hoagland_29-1#2_rep4	eir1-1(29-1)4x	4x	PIN2	PIN24x	eir1-1 (29-1)	aux	pin2 4x	0.847061	1.47808	0.818543	0.858863	1.00224	0.998653	1.15079	1.30939	0.906533	1.06804	1.33398	0.902447	2.2923	1.17565	-0.134405	1.2429	1.56818	0.608246	6.68393	1.59087	37.7203	1348.76	2188.64	11872.3	13102.1	41527	30254.3	198.139	81.5564	0.239679	0.0735623	7.34636	208.535	0.115077	-0.481624	9.53989	50.8933	8.67117	3.74691	0.189205	0.783367	1.59253
190508_tray11_yiffies_Hoagland_29-1#2_rep5	eir1-1(29-1)4x	4x	PIN2	PIN24x	eir1-1 (29-1)	aux	pin2 4x	0.891622	0.898987	0.701238	1.03978	1.22364	1.22361	0.770558	1.13542	1.23777	0.9231	0.744468	1.26002	1.30816	0.737943	0.0211074	1.17192	0.734857	1.56439	1.27408	0.716364	39.7047	820.335	1874.99	14373.3	15996.4	50881.3	20258	171.813	111.357	0.207154	0.0410536	10.2572	119.006	0.0722325	0.0756355	8.99511	23.8489	22.302	0.714228	0.0851985	0.824578	0.968599
190508_tray11_yiffies_Hoagland_29-1#2_rep6	eir1-1(29-1)4x	4x	PIN2	PIN24x	eir1-1 (29-1)	aux	pin2 4x	1.22719	0.829824	0.884381	0.770137	1.14123	1.05527	1.03374	1.46277	0.812124	1.71026	12.6197	1.17502	2.64256	0.587	0.012843	1.49271	1.43248	0.778405	7.6289	0.720714	54.6478	757.223	2364.68	10645.9	14919.1	43881.3	27177	221.349	73.0629	0.383801	0.695914	9.5652	240.399	0.0574577	0.0460214	11.4573	46.4894	11.097	4.27664	0.0857158	1.13491	0.89408
190508_tray11_yiffies_Hoagland_29-2#1_rep1	eir1-1(29-2)4x	4x	PIN2	PIN24x	eir1-1 (29-2)	aux	pin2 4x	0.821703	1.04971	0.882873	1.19137	1.12462	1.13432	0.637078	0.850743	1.39699	0.707655	2.68467	1.257	1.19829	21.1411	-0.00848392	1.14593	0.574862	0.202231	1.0857	2.28311	36.5912	957.868	2360.65	16468.7	14701.9	47168.5	16748.8	128.736	125.681	0.158806	0.148046	10.2326	109.011	2.06937	-0.0304011	8.79562	18.6564	2.88302	0.608626	0.271534	0.759917	1.13099
190508_tray11_yiffies_Hoagland_29-2#1_rep2	eir1-1(29-2)4x	4x	PIN2	PIN24x	eir1-1 (29-2)	aux	pin2 4x	0.899149	1.28608	1.00919	1.00618	0.9039	1.00115	0.966934	0.921528	1.09369	1.12067	0.864964	1.03506	1.12736	1.01003	-0.00997647	1.00477	1.00148	1.08257	1.58871	0.619532	40.0399	1173.56	2698.4	13908.7	11816.5	41630.9	25420.7	139.447	98.3937	0.251491	0.0476983	8.42586	102.558	0.0988654	-0.0357494	7.71213	32.5019	15.4331	0.890605	0.073682	0.831539	1.38567
190508_tray11_yiffies_Hoagland_29-2#1_rep3	eir1-1(29-2)4x	4x	PIN2	PIN24x	eir1-1 (29-2)	aux	pin2 4x	0.753808	0.859071	0.520599	1.06701	1.11361	1.25801	0.725863	1.35317	1.07975	0.716206	1.32912	1.14357	2.66605	1.82414	-0.518733	1.57663	0.770321	0.670611	5.69175	0.943006	33.5677	783.911	1391.99	14749.6	14557.9	52311.8	19083	204.764	97.1403	0.160724	0.0732941	9.30925	242.537	0.178553	-1.85881	12.1014	24.9998	9.56025	3.19071	0.112153	0.697127	0.925592
190508_tray11_yiffies_Hoagland_29-2#1_rep4	eir1-1(29-2)4x	4x	PIN2	PIN24x	eir1-1 (29-2)	aux	pin2 4x	0.936672	1.10969	0.997804	0.986931	1.13542	1.01867	0.907833	0.945792	1.00234	1.06987	0.956787	1.38231	0.927308	0.424091	-0.0280384	1.04809	0.985048	1.43251	0.784598	0.39638	41.7108	1012.6	2667.95	13642.7	14843.1	42359.5	23867	143.119	90.176	0.240092	0.0527619	11.2527	84.3593	0.0415115	-0.100472	8.04464	31.9685	20.4219	0.439833	0.0471421	0.866241	1.19562
190508_tray11_yiffies_Hoagland_29-2#1_rep5	eir1-1(29-2)4x	4x	PIN2	PIN24x	eir1-1 (29-2)	aux	pin2 4x	0.91746	0.908226	0.481212	1.1596	1.21694	1.44385	0.640287	1.33171	0.998412	1.11223	1.72279	1.09551	2.50789	0.834279	-0.205754	1.97166	0.632308	0.555685	5.37147	0.560689	40.8553	828.765	1286.68	16029.5	15908.8	60039.8	16833.2	201.516	89.8224	0.249597	0.0950029	8.91798	228.149	0.0816622	-0.737295	15.1335	20.5207	7.92186	3.01116	0.0666837	0.848473	0.978553
190508_tray11_yiffies_Hoagland_29-2#1_rep6	eir1-1(29-2)4x	4x	PIN2	PIN24x	eir1-1 (29-2)	aux	pin2 4x	1.0979	0.686846	1.53384	0.734741	0.711256	0.77479	1.37172	1.34572	0.958254	1.50602	1.56973	1.1991	1.35077	0.113322	-0.460567	0.849851	1.12538	0.477556	0.981478	0.854824	48.8905	626.754	4101.22	10156.6	9298.08	32218.1	36062.6	203.637	86.2095	0.337967	0.0865623	9.76128	122.882	0.0110923	-1.65038	6.52304	36.5229	6.80804	0.550201	0.101666	1.01535	0.740031
190508_tray11_yiffies_Hoagland_mut31_rep1	eir1-1(31)2x	2x	PIN2	PIN22x	eir1-1 (31)	aux	pin2 2x	1.02838	1.68778	1.07846	1.03349	0.831388	0.90352	0.916726	0.986497	0.976696	0.937945	1.03577	0.966114	1.0226	1.49361	-0.0668709	0.86742	0.812972	0.546184	1.39594	0.398583	45.7947	1540.12	2883.62	14286.2	10868.5	37571.1	24100.8	149.278	87.8687	0.210485	0.0571176	7.86464	93.0282	0.1462	-0.239623	6.65788	26.384	7.78641	0.782541	0.0474041	0.941977	1.53687
190508_tray11_yiffies_Hoagland_mut31_rep2	eir1-1(31)2x	2x	PIN2	PIN22x	eir1-1 (31)	aux	pin2 2x	1.03083	1.19119	0.994234	0.916156	1.08433	0.8226	1.09847	1.11267	1.02314	0.841882	0.609054	0.884761	0.87914	0.719034	-0.0115132	0.927119	1.22443	1.06163	0.998643	0.543809	45.904	1086.97	2658.41	12664.3	14175.2	34206.2	28878.8	168.371	92.0474	0.188927	0.0335862	7.20239	79.9773	0.0703816	-0.0412561	7.11611	39.7375	15.1347	0.559823	0.0646761	0.944224	1.08468
190508_tray11_yiffies_Hoagland_mut31_rep3	eir1-1(31)2x	2x	PIN2	PIN22x	eir1-1 (31)	aux	pin2 2x	0.954535	0.993815	0.874895	1.18685	1.11249	0.981365	0.904004	1.15168	1.07278	0.62782	1.35066	1.05269	0.943348	1.8281	-0.480463	1.04184	0.921395	1.06831	0.733273	0.552512	42.5063	906.866	2339.31	16406.2	14543.3	40808.1	23766.3	174.274	96.5128	0.14089	0.0744822	8.56942	85.8185	0.178941	-1.72168	7.99663	29.9027	15.2298	0.411061	0.0657112	0.874335	0.904953
190508_tray11_yiffies_Hoagland_mut31_rep4	eir1-1(31)2x	2x	PIN2	PIN22x	eir1-1 (31)	aux	pin2 2x	0.834846	0.894511	0.586752	0.977412	1.03871	1.1775	0.877639	1.74234	0.95662	1.39722	2.36433	1.21803	2.55356	1.0445	-9.09836	1.70127	1.0653	0.391842	6.12318	1.25597	37.1764	816.251	1568.87	13511.1	13578.8	48964.1	23073.2	263.654	86.0625	0.313552	0.13038	9.91532	232.303	0.102239	-32.6028	13.0581	34.5731	5.5861	3.43256	0.149375	0.764702	0.814529
190508_tray11_yiffies_Hoagland_mut31_rep5	eir1-1(31)2x	2x	PIN2	PIN22x	eir1-1 (31)	aux	pin2 2x	1.0901	0.99733	1.1398	0.851967	0.876122	0.783371	1.32175	1.25664	0.797497	1.1607	1.11533	1.0315	1.58982	1.6703	0.00868074	0.787265	1.42622	1.1284	1.0165	0.59494	48.5431	910.074	3047.61	11777	11453.3	32575	34749	190.157	71.7469	0.260473	0.0615045	8.39695	144.63	0.163495	0.0311063	6.04265	46.2862	16.0865	0.569836	0.0707572	0.99851	0.908154
190508_tray11_yiffies_Hoagland_mut31_rep6	eir1-1(31)2x	2x	PIN2	PIN22x	eir1-1 (31)	aux	pin2 2x	1.61166	0.824543	0.941692	1.10347	1.09357	1.07408	0.96041	1.17625	0.834021	1.31235	1.08309	0.978592	0.949016	0.859217	-0.0328087	1.1375	1.015	0.906383	1.11524	1.11618	71.7688	752.404	2517.92	15253.7	14295.9	44663.5	25249.2	177.992	75.0328	0.294505	0.0597268	7.96622	86.3341	0.0841032	-0.117566	8.7309	32.9405	12.9214	0.625185	0.132749	1.47625	0.750817
190508_tray11_yiffies_Hoagland_31-10#1_rep1	eir1-1(31-10)4x	4x	PIN2	PIN24x	eir1-1 (31-10)	aux	pin2 4x	0.78576	1.18108	1.08601	1.07534	1.08095	1.16005	0.863251	0.730114	0.919412	1.0344	1.42245	1.14134	0.965301	0.416086	0.00222314	1.17189	0.97542	0.898004	0.57418	0.982549	34.9906	1077.75	2903.8	14864.8	14131	48238.2	22694.9	110.482	82.7151	0.232131	0.0784409	9.29104	87.8156	0.040728	0.00796632	8.99482	31.656	12.802	0.321876	0.116856	0.71974	1.07548
190508_tray11_yiffies_Hoagland_31-10#1_rep2	eir1-1(31-10)4x	4x	PIN2	PIN24x	eir1-1 (31-10)	aux	pin2 4x	0.964247	0.847049	0.774802	0.993765	1.14686	1.16776	0.736758	1.00814	1.15411	0.867631	1.25991	1.276	0.989484	0.554033	-0.0466534	1.40634	0.614094	0.737644	0.617563	0.540316	42.9388	772.941	2071.69	13737.1	14992.6	48558.8	19369.4	152.553	103.83	0.194706	0.0694778	10.3873	90.0156	0.0542308	-0.167177	10.7944	19.9297	10.5159	0.346196	0.0642607	0.883231	0.771311
190508_tray11_yiffies_Hoagland_31-10#1_rep3	eir1-1(31-10)4x	4x	PIN2	PIN24x	eir1-1 (31-10)	aux	pin2 4x	0.755814	1.55598	0.625501	0.916116	1.16756	1.10647	0.876805	1.02295	0.849004	1.21765	1.48067	1.09283	2.1964	2.04527	-0.417554	1.50242	1.20244	0.426341	5.39308	0.755629	33.6571	1419.84	1672.48	12663.8	15263.3	46010.3	23051.3	154.795	76.3808	0.273253	0.0816512	8.89619	199.811	0.200198	-1.49625	11.5318	39.0238	6.07793	3.02327	0.0898683	0.692311	1.41685
190508_tray11_yiffies_Hoagland_31-10#1_rep4	eir1-1(31-10)4x	4x	PIN2	PIN24x	eir1-1 (31-10)	aux	pin2 4x	0.766636	1.16332	0.718682	1.15242	1.1509	1.1686	0.680351	0.917667	1.30128	0.768489	0.754735	1.0968	1.13073	0.857923	-0.196993	1.30259	0.503881	0.658832	0.763535	0.904645	34.139	1061.54	1921.63	15930.2	15045.4	48594.1	17886.5	138.863	117.07	0.172457	0.0416197	8.92847	102.865	0.0839765	-0.705899	9.99805	16.3528	9.39232	0.428026	0.107591	0.702223	1.0593
190508_tray11_yiffies_Hoagland_31-10#1_rep5	eir1-1(31-10)4x	4x	PIN2	PIN24x	eir1-1 (31-10)	aux	pin2 4x	0.732591	1.27315	0.956118	0.95809	1.17835	1.05418	0.921847	0.962416	1.01111	0.806658	0.778059	1.40265	0.970935	0.565014	0.0902318	1.18251	0.870069	1.51427	1.00364	0.8048	32.6229	1161.76	2556.49	13244	15404.3	43835.9	24235.4	145.634	90.9648	0.181023	0.042906	11.4182	88.3282	0.0553056	0.323334	9.07636	28.237	21.5874	0.562625	0.0957163	0.671039	1.15931
190508_tray11_yiffies_Hoagland_31-10#1_rep6	eir1-1(31-10)4x	4x	PIN2	PIN24x	eir1-1 (31-10)	aux	pin2 4x	0.847284	1.06767	1.0313	0.998898	1.14086	1.22243	0.835605	0.84918	0.887655	1.49632	1.45587	1.2533	0.966395	1.07518	-0.0107184	1.31104	0.687829	1.06768	0.654916	0.651971	37.7303	974.26	2757.52	13808.1	14914.1	50832.2	21968.1	128.499	79.8581	0.335791	0.0802835	10.2025	87.9151	0.105242	-0.0384081	10.0629	22.3226	15.2208	0.367135	0.0775401	0.776095	0.972204
190508_tray11_yiffies_Hoagland_31-15#2_rep1	eir1-1(31-15)4x	4x	PIN2	PIN24x	eir1-1 (31-15)	aux	pin2 4x	0.928939	0.772904	1.0667	1.04041	1.0218	1.05672	0.963942	1.00019	0.859261	1.37031	0.89909	0.95238	0.833847	0.953787	0.0051239	1.36077	0.924358	0.940825	0.744392	0.657513	41.3665	705.283	2852.18	14381.9	13357.7	43941.6	25342.1	151.351	77.3036	0.307512	0.0495802	7.75284	75.8569	0.0933601	0.0183608	10.4446	29.9989	13.4124	0.417294	0.0781992	0.85089	0.703795
190508_tray11_yiffies_Hoagland_31-15#2_rep2	eir1-1(31-15)4x	4x	PIN2	PIN24x	eir1-1 (31-15)	aux	pin2 4x	0.910308	1.67319	1.26405	0.850164	0.801458	0.701945	1.21951	0.930303	0.873553	1.21093	0.654842	1.18004	0.909172	0.511224	0.00790494	0.871348	1.38318	0.757159	0.735032	0.597674	40.5368	1526.81	3379.84	11752.1	10477.3	29189	32060.9	140.775	78.5893	0.271746	0.0361112	9.60611	82.7094	0.0500405	0.0283264	6.68803	44.8893	10.7941	0.412047	0.0710824	0.833824	1.52358
190508_tray11_yiffies_Hoagland_31-15#2_rep3	eir1-1(31-15)4x	4x	PIN2	PIN24x	eir1-1 (31-15)	aux	pin2 4x	0.873683	0.991648	0.540435	1.08263	1.09254	1.23323	0.889658	1.58152	0.925468	1.28604	1.44819	1.03841	2.28564	1.02257	-0.147024	1.4827	1.19583	0.485977	6.45884	1.07458	38.9059	904.889	1445.03	14965.5	14282.5	51281.5	23389.1	239.318	83.2599	0.288601	0.0798604	8.45313	207.93	0.100092	-0.526843	11.3805	38.8093	6.92809	3.62073	0.127802	0.800276	0.90298
190508_tray11_yiffies_Hoagland_31-15#2_rep4	eir1-1(31-15)4x	4x	PIN2	PIN24x	eir1-1 (31-15)	aux	pin2 4x	0.840848	0.811183	0.555882	1.06402	1.23039	1.33116	0.697469	1.58728	1.05541	0.933575	1.65461	1.13668	2.26768	0.896163	-0.0428704	1.69119	0.732481	0.415174	5.08486	1.41721	37.4437	740.213	1486.33	14708.3	16084.7	55353.6	18336.5	240.189	94.9506	0.209504	0.091243	9.25316	206.296	0.0877196	-0.153621	12.9807	23.7717	5.91874	2.85049	0.168551	0.7702	0.738651
190508_tray11_yiffies_Hoagland_31-15#2_rep5	eir1-1(31-15)4x	4x	PIN2	PIN24x	eir1-1 (31-15)	aux	pin2 4x	0.820627	1.20518	0.597775	1.06215	1.09614	1.36052	0.757335	1.7111	1.17755	1.61174	23.3236	1.34704	2.93554	0.741208	-0.0760886	1.86266	0.814876	0.469836	6.75807	0.742265	36.5432	1099.74	1598.34	14682.5	14329.6	56574.6	19910.4	258.927	105.939	0.361692	1.28618	10.9656	267.053	0.0725521	-0.272654	14.2968	26.4458	6.698	3.78847	0.0882789	0.751677	1.09742
190508_tray11_yiffies_Hoagland_31-15#2_rep6	eir1-1(31-15)4x	4x	PIN2	PIN24x	eir1-1 (31-15)	aux	pin2 4x	0.98338	1.26034	1.2115	0.819733	0.935176	1.29922	0.97711	0.801413	0.734501	1.69521	0.728696	0.858035	1.0629	0.642532	0.0205267	1.30255	1.00854	1.03637	1.08966	0.305143	43.7908	1150.07	3239.34	11331.4	12225.3	54025.6	25688.3	121.271	66.0795	0.380423	0.0401839	6.98483	96.6947	0.0628933	0.0735549	9.99769	32.731	14.7745	0.610846	0.0362912	0.900757	1.14764
190415_tray8_yiffies_Hoagland_mut13_rep1	eir1-4(13)2x	2x	PIN2	PIN22x	eir1-4 (13)	aux	pin2 2x	0.963619	1.14779	0.528586	0.878409	1.23346	0.992604	0.976422	1.80074	0.914584	0.9707	0.727924	1.00039	2.07795	0.865331	-1.46036	1.04871	1.17775	0.960833	4.76136	0.914231	38.894	1163.53	1720.54	11502.9	14810.8	35118.1	29201.3	229.251	82.9285	0.210283	0.077298	9.42292	204.297	0.0611765	-0.693756	8.04899	48.2109	9.75714	4.72368	0.163482	0.890469	1.02144
190415_tray8_yiffies_Hoagland_mut13_rep2	eir1-4(13)2x	2x	PIN2	PIN22x	eir1-4 (13)	aux	pin2 2x	1.16201	0.971708	0.929736	0.986057	0.971572	1.09568	0.923627	0.989702	0.997449	0.501924	0.27578	0.769315	0.83714	0.966728	4.4151	0.936456	0.824534	0.914814	0.6429	0.426013	46.9014	985.037	3026.28	12912.5	11666.2	38765	27622.4	125.998	90.4422	0.108732	0.029285	7.24636	82.3045	0.0683451	2.09743	7.18741	33.752	9.28982	0.637812	0.0761791	1.0738	0.864745
190415_tray8_yiffies_Hoagland_mut13_rep3	eir1-4(13)2x	2x	PIN2	PIN22x	eir1-4 (13)	aux	pin2 2x	0.98533	1.13195	0.89583	0.988663	1.06144	1.08482	0.904349	0.997412	1.04558	0.521903	0.288957	0.796385	0.791046	0.601622	0.411862	0.974946	0.875792	1.33262	0.52954	1.7714	39.7703	1147.48	2915.91	12946.6	12745.3	38380.7	27045.9	126.98	94.8063	0.11306	0.0306843	7.50134	77.7726	0.042533	0.195659	7.48282	35.8503	13.5326	0.525349	0.316759	0.910532	1.00735
190415_tray8_yiffies_Hoagland_mut13_rep4	eir1-4(13)2x	2x	PIN2	PIN22x	eir1-4 (13)	aux	pin2 2x	1.00705	1.23553	0.864821	1.02097	0.910238	0.959389	0.916718	1.06786	1.0826	0.480083	0.888298	0.756666	0.746114	1.021	0.407481	0.832903	0.856901	0.78694	0.503817	0.367504	40.6472	1252.47	2814.98	13369.7	10929.7	33943	27415.8	135.949	98.1628	0.104	0.0943281	7.12721	73.3551	0.0721822	0.193577	6.39262	35.0769	7.99128	0.49983	0.0657165	0.930608	1.09952
190415_tray8_yiffies_Hoagland_mut13_rep5	eir1-4(13)2x	2x	PIN2	PIN22x	eir1-4 (13)	aux	pin2 2x	1.07915	1.32493	1.08727	0.963943	0.926153	0.933829	1.02638	0.996741	0.926959	0.421081	3.18276	0.77036	0.688712	1.00004	-1.07934	0.794013	0.864117	0.907862	0.398996	0.755077	43.5572	1343.11	3539.04	12622.9	11120.8	33038.7	30695.3	126.894	84.0506	0.0912188	0.337976	7.2562	67.7115	0.0707004	-0.512749	6.09414	35.3724	9.21922	0.395838	0.135022	0.997233	1.17909
190415_tray8_yiffies_Hoagland_mut13_rep6	eir1-4(13)2x	2x	PIN2	PIN22x	eir1-4 (13)	aux	pin2 2x	1.29572	0.930248	1.36115	0.91616	0.952162	0.966714	1.42974	1.35452	0.925258	1.59707	0.669393	0.94671	0.799264	0.491818	-0.749337	0.852136	1.40776	1.20114	0.563932	0.757436	52.2984	943.009	4430.53	11997.2	11433.1	34202.1	42758.5	172.443	83.8964	0.345972	0.0710826	8.91728	78.5806	0.0347702	-0.355979	6.54024	57.6263	12.1974	0.559469	0.135444	1.19736	0.827849
190415_tray8_yiffies_Hoagland_13-1#1_rep1	eir1-4(13-1)4x	4x	PIN2	PIN24x	eir1-4 (13-1)	aux	pin2 4x	0.818138	1.45755	0.665726	0.719897	1.29827	1.42735	0.574332	0.81144	2.10191	0.474121	1.24341	0.507342	1.95707	1.41392	-1.77891	1.53609	0.574442	0.141493	3.35372	0.716044	33.022	1477.55	2166.93	9427.12	15589	50499.5	17176.2	103.304	190.588	0.102709	0.132038	4.77877	192.412	0.0999603	-0.845085	11.7896	23.5146	1.43684	3.32718	0.128042	0.756032	1.29711
190415_tray8_yiffies_Hoagland_13-1#1_rep2	eir1-4(13-1)4x	4x	PIN2	PIN24x	eir1-4 (13-1)	aux	pin2 4x	1.24018	1.47343	1.11873	0.7422	1.43209	0.973786	0.649877	0.712416	1.02881	0.750086	1.11264	0.589955	1.02569	2.5215	19.7808	1.13997	0.528991	0.126364	1.00187	1.25273	50.0566	1493.64	3641.46	9719.19	17195.8	34452.4	19435.5	90.6972	93.2862	0.162491	0.118151	5.55692	100.842	0.178263	9.39707	8.74941	21.6541	1.28322	0.99394	0.224012	1.14604	1.31124
190415_tray8_yiffies_Hoagland_13-1#1_rep3	eir1-4(13-1)4x	4x	PIN2	PIN24x	eir1-4 (13-1)	aux	pin2 4x	0.981584	1.91028	1.22946	0.993116	0.990161	1.2621	0.862026	0.604834	1.07051	0.412725	0.617964	0.786466	1.08442	1.47878	-0.87607	1.30509	0.686452	0.564418	0.430749	0.752537	39.6191	1936.48	4001.87	13005	11889.4	44652.9	25780.1	77.001	97.0664	0.0894086	0.0656213	7.40791	106.616	0.104546	-0.416185	10.0167	28.0997	5.73159	0.42734	0.134568	0.90707	1.7
190415_tray8_yiffies_Hoagland_13-1#1_rep4	eir1-4(13-1)4x	4x	PIN2	PIN24x	eir1-4 (13-1)	aux	pin2 4x	0.888619	2.19034	1.07135	0.902232	1.39132	1.30416	0.786442	0.631458	0.943717	0.472122	32.6009	0.809227	1.0457	0.860483	-0.342187	1.16958	0.609917	0.467941	0.696419	0.749802	35.8668	2220.38	3487.24	11814.8	16706.3	46140.9	23519.7	80.3905	85.5701	0.102276	3.46188	7.6223	102.809	0.0608338	-0.162559	8.9767	24.9668	4.75188	0.690908	0.134079	0.821162	1.94923
190415_tray8_yiffies_Hoagland_13-1#1_rep5	eir1-4(13-1)4x	4x	PIN2	PIN24x	eir1-4 (13-1)	aux	pin2 4x	0.996216	1.5721	1.22539	0.801393	0.791735	1.20269	0.942067	0.634483	0.914154	0.94996	0.727532	0.769875	0.670037	1.61774	-1.08964	1.16693	0.741836	0.245064	0.372108	0.523558	40.2097	1593.66	3988.64	10494.3	9506.77	42550.8	28173.9	80.7755	82.8895	0.20579	0.0772564	7.25164	65.8755	0.11437	-0.517643	8.9563	30.3668	2.48859	0.369163	0.093622	0.920592	1.39905
190415_tray8_yiffies_Hoagland_13-1#1_rep6	eir1-4(13-1)4x	4x	PIN2	PIN24x	eir1-4 (13-1)	aux	pin2 4x	1.05933	1.86852	1.10046	0.946971	0.774097	1.32554	0.803871	0.543272	0.812076	0.861282	0.414649	0.70072	0.693094	1.06085	-1.27969	1.55374	0.623416	0.363992	0.292378	0.359436	42.7572	1894.16	3581.97	12400.7	9294.99	46897.5	24040.9	69.1636	73.6338	0.186579	0.0440314	6.60024	68.1424	0.0749989	-0.607927	11.9251	25.5193	3.69629	0.290064	0.0642738	0.978916	1.66284
190415_tray8_yiffies_Hoagland_13-8#2_rep1	eir1-4(13-8)4x	4x	PIN2	PIN24x	eir1-4 (13-8)	aux	pin2 4x	0.851765	1.48185	0.503449	0.758706	0.856493	1.09805	0.844372	1.44948	0.804495	0.968137	0.813245	0.961211	2.00359	1.05295	-2.91754	1.2343	1.06975	0.5367	4.31894	3.67019	34.3793	1502.18	1638.72	9935.33	10284.4	38848.9	25252.2	184.533	72.9463	0.209727	0.0863582	9.05387	196.986	0.0744408	-1.38601	9.47337	43.7897	5.45012	4.28477	0.656299	0.787106	1.31874
190415_tray8_yiffies_Hoagland_13-8#2_rep2	eir1-4(13-8)4x	4x	PIN2	PIN24x	eir1-4 (13-8)	aux	pin2 4x	0.967311	0.932793	1.11572	1.0121	0.952652	1.04578	1.04126	0.989572	0.985552	1.02205	0.653418	1.04693	0.840053	0.41848	-0.24653	1.04374	1.01778	1.2933	0.361337	0.982134	39.043	945.589	3631.66	13253.6	11439	36999.6	31140.5	125.982	89.3634	0.221407	0.0693862	9.86133	82.5909	0.0295854	-0.117116	8.01085	41.6624	13.1333	0.358477	0.175624	0.893881	0.830114
190415_tray8_yiffies_Hoagland_13-8#2_rep3	eir1-4(13-8)4x	4x	PIN2	PIN24x	eir1-4 (13-8)	aux	pin2 4x	0.884351	0.915338	0.758957	1.219	1.07934	1.46354	0.672516	0.652413	1.13219	0.562306	0.557737	0.872944	1.1105	0.643714	-0.125205	1.36647	0.503374	0.598031	0.582742	1.06357	35.6945	927.894	2470.4	15963	12960.2	51779.7	20112.6	83.0582	102.66	0.121812	0.0592259	8.22246	109.18	0.0455089	-0.0594797	10.4878	20.6054	6.07293	0.57813	0.190185	0.817219	0.81458
190415_tray8_yiffies_Hoagland_13-8#2_rep4	eir1-4(13-8)4x	4x	PIN2	PIN24x	eir1-4 (13-8)	aux	pin2 4x	0.877551	1.34026	0.807351	0.882273	0.867793	1.14893	0.919643	1.00992	1.00293	0.453448	0.328064	0.846168	0.88632	1.15482	0.3264	0.99028	0.841538	0.870601	0.720562	0.352612	35.4201	1358.64	2627.92	11553.4	10420	40648.9	27503.2	128.572	90.9388	0.0982304	0.034837	7.97026	87.1396	0.0816425	0.15506	7.60051	34.4481	8.84084	0.714859	0.0630536	0.810935	1.19272
190415_tray8_yiffies_Hoagland_13-8#2_rep5	eir1-4(13-8)4x	4x	PIN2	PIN24x	eir1-4 (13-8)	aux	pin2 4x	0.869032	1.0701	0.723756	1.02039	1.04504	1.20184	0.786488	1.00083	1.03479	0.468599	0.316134	1.06448	0.91844	0.516049	0.247011	1.13822	0.775561	1.19674	0.550988	0.395173	35.0762	1084.77	2355.82	13362.1	12548.4	42520.8	23521	127.415	93.8279	0.101513	0.0335702	10.0266	90.2975	0.0364833	0.117345	8.73596	31.7473	12.1528	0.546627	0.0706644	0.803062	0.952302
190415_tray8_yiffies_Hoagland_13-8#2_rep6	eir1-4(13-8)4x	4x	PIN2	PIN24x	eir1-4 (13-8)	aux	pin2 4x	1.21325	1.15882	1.39755	0.892136	0.700049	1.03367	1.29985	1.21009	0.851836	0.910496	0.491309	0.90235	0.864322	0.71697	3.934	0.959063	1.3084	0.919145	0.416981	1.89244	48.9697	1174.71	4549	11682.6	8405.85	36570.9	38873.8	154.055	77.2389	0.197241	0.052172	8.49945	84.9769	0.0506878	1.86888	7.36092	53.5589	9.33381	0.413681	0.338404	1.12115	1.03126
190415_tray8_yiffies_Hoagland_mut12_rep1	nac2-1(12)2x	2x	NAC2	NAC22x	nac2-1 (12)	aux	nac2 2x	1.20689	1.36268	0.572825	0.908799	1.14411	0.892748	0.958283	1.7186	0.838036	0.798906	1.56899	0.965404	2.06827	1.21279	-1.05625	0.958735	1.21737	1.29711	4.23535	0.694779	48.7128	1381.37	1864.54	11900.8	13737.9	31585.2	28658.8	218.794	75.9877	0.173067	0.16661	9.09337	203.345	0.0857413	-0.501782	7.3584	49.8328	13.172	4.20183	0.124239	1.05974	1.23653
190415_tray8_yiffies_Hoagland_mut12_rep2	nac2-1(12)2x	2x	NAC2	NAC22x	nac2-1 (12)	aux	nac2 2x	1.2107	0.916636	1.18639	0.895885	0.834044	1.00938	1.099	1.03558	0.924745	1.17438	0.428356	1.0338	0.843109	0.673425	0.0939599	0.886485	1.10852	0.95909	0.589154	0.764196	48.8668	929.21	3861.7	11731.7	10014.8	35711.5	32867.2	131.839	83.8499	0.254406	0.0454869	9.73762	82.8913	0.0476093	0.0446365	6.80387	45.3768	9.73944	0.584491	0.136652	1.06309	0.831777
190415_tray8_yiffies_Hoagland_mut12_rep3	nac2-1(12)2x	2x	NAC2	NAC22x	nac2-1 (12)	aux	nac2 2x	1.06975	1.04662	1.01434	0.973012	1.00066	0.984055	0.993153	0.896876	0.974543	0.555933	0.300765	0.886965	0.813772	0.878246	-0.144944	0.837494	0.948441	1.25657	0.454998	0.570182	43.1779	1060.98	3301.66	12741.7	12015.5	34815.7	29701.7	114.181	88.3652	0.120432	0.0319381	8.35453	80.007	0.0620896	-0.0688572	6.42786	38.8241	12.7603	0.451397	0.101959	0.939326	0.949725
190415_tray8_yiffies_Hoagland_mut12_rep4	nac2-1(12)2x	2x	NAC2	NAC22x	nac2-1 (12)	aux	nac2 2x	1.07853	1.20015	0.900897	0.99754	0.892544	0.894441	1.0016	0.991587	0.941474	0.623594	1.79962	0.809048	0.656952	0.892718	0.0734865	0.812436	0.933532	1.08617	0.322552	0.762329	43.5323	1216.61	2932.41	13062.9	10717.2	31645.1	29954.4	126.238	85.3668	0.135089	0.191101	7.62061	64.589	0.0631128	0.0349104	6.23554	38.2138	11.03	0.319999	0.136319	0.947036	1.08904
190415_tray8_yiffies_Hoagland_mut12_rep5	nac2-1(12)2x	2x	NAC2	NAC22x	nac2-1 (12)	aux	nac2 2x	0.866283	1.00191	0.486034	0.947376	1.10299	1.44983	0.729574	1.57365	0.993767	0.862743	0.71923	0.998415	1.85127	1.5875	-1.16721	1.60299	0.736577	0.565776	3.72889	0.97909	34.9653	1015.66	1582.03	12406	13244.2	51294.6	21819	200.341	90.1083	0.186896	0.0763748	9.40431	182.01	0.112232	-0.554493	12.3031	30.1516	5.74538	3.69938	0.17508	0.760663	0.90916
190415_tray8_yiffies_Hoagland_mut12_rep6	nac2-1(12)2x	2x	NAC2	NAC22x	nac2-1 (12)	aux	nac2 2x	1.40096	1.08413	1.41727	0.774801	0.629628	0.971151	1.29201	0.997087	0.829418	1.15441	0.275982	0.851078	0.722428	0.728097	-3.04005	0.899978	1.28563	0.464019	0.434978	5.07194	56.546	1099.01	4613.19	10146.1	7560.27	34359.1	38639.4	126.939	75.2063	0.250079	0.0293064	8.01651	71.0264	0.0514745	-1.4442	6.90743	52.627	4.71206	0.431535	0.906959	1.23015	0.983768
190415_tray8_yiffies_Hoagland_12-1#2_rep1	nac2-1(12-1)4x	4x	NAC2	NAC24x	nac2-1 (12-1)	aux	nac2 4x	0.926888	1.08721	0.709846	0.943232	1.04282	1.30106	0.809885	1.39891	0.873259	0.997727	1.70049	1.42799	1.79319	0.844085	-0.774227	1.3725	0.921187	0.835049	2.86511	1.34911	37.4114	1102.12	2310.54	12351.7	12521.7	46031.3	24220.8	178.094	79.1814	0.216137	0.180575	13.4506	176.3	0.0596745	-0.367804	10.5341	37.7085	8.47982	2.84243	0.241246	0.813878	0.986558
190415_tray8_yiffies_Hoagland_12-1#2_rep2	nac2-1(12-1)4x	4x	NAC2	NAC24x	nac2-1 (12-1)	aux	nac2 4x	0.978588	0.988419	1.13989	0.924762	0.805914	1.1565	0.988422	0.952752	0.949701	0.367489	0.563037	1.15613	0.867844	0.603355	4.03807	1.21458	0.859961	0.915341	0.447834	3.99106	39.4982	1001.98	3710.34	12109.8	9677.03	40916.7	29560.2	121.294	86.1127	0.0796091	0.0597887	10.8899	85.3231	0.0426556	1.91832	9.32201	35.2022	9.29517	0.44429	0.713676	0.859275	0.896915
190415_tray8_yiffies_Hoagland_12-1#2_rep3	nac2-1(12-1)4x	4x	NAC2	NAC24x	nac2-1 (12-1)	aux	nac2 4x	1.35253	1.37864	1.45311	0.883667	0.711849	0.987645	1.42144	1.00708	0.933089	1.94737	0.353443	1.07067	0.804085	0.668801	-0.0865115	0.986284	1.50242	1.41936	0.412105	0.942094	54.5915	1397.55	4729.85	11571.7	8547.55	34942.7	42510.1	128.21	84.6065	0.421858	0.037532	10.0849	79.0546	0.0472824	-0.0410981	7.56984	61.5011	14.4134	0.408844	0.168464	1.18763	1.25101
190415_tray8_yiffies_Hoagland_12-1#2_rep4	nac2-1(12-1)4x	4x	NAC2	NAC24x	nac2-1 (12-1)	aux	nac2 4x	1.04423	1.08002	0.936923	1.01157	0.947535	1.15423	0.8737	0.773089	0.973437	0.473086	0.937688	0.95022	0.79731	0.90417	-0.223218	1.06651	0.850307	1.09225	0.380376	1.20752	42.1477	1094.84	3049.67	13246.6	11377.5	40836.5	26129.3	98.4214	88.2649	0.102484	0.0995727	8.95035	78.3885	0.0639224	-0.106042	8.18558	34.807	11.0917	0.377366	0.215927	0.916915	0.980037
190415_tray8_yiffies_Hoagland_12-1#2_rep5	nac2-1(12-1)4x	4x	NAC2	NAC24x	nac2-1 (12-1)	aux	nac2 4x	1.03032	1.13744	1.00271	1.01337	0.998674	1.25505	0.891145	0.843708	0.950451	0.563954	0.377159	0.981376	0.81777	1.31362	-0.200123	1.10241	0.661174	1.16811	0.438949	0.389595	41.5862	1153.04	3263.8	13270.2	11991.6	44403.4	26651	107.412	86.1807	0.122169	0.0400504	9.24381	80.4	0.0928695	-0.0950703	8.46112	27.065	11.862	0.435475	0.0696668	0.904701	1.03214
190415_tray8_yiffies_Hoagland_12-1#2_rep6	nac2-1(12-1)4x	4x	NAC2	NAC24x	nac2-1 (12-1)	aux	nac2 4x	1.21244	1.26033	1.34906	0.832544	0.615869	0.941594	1.28832	0.843961	0.819326	1.34187	0.452286	0.928262	0.756204	1.13485	0.103455	0.904863	1.28892	0.627202	0.387639	0.482755	48.9368	1277.62	4391.17	10902.2	7395.06	33313.4	38529	107.444	74.2912	0.29069	0.0480281	8.74352	74.3471	0.0802305	0.0491473	6.94492	52.7616	6.36916	0.384571	0.0863256	1.06461	1.14365
190415_tray8_yiffies_Hoagland_12-4#1_rep1	nac2-1(12-4)4x	4x	NAC2	NAC24x	nac2-1 (12-4)	aux	nac2 4x	0.797247	1.34861	0.504496	1.0085	1.198	1.24623	0.777528	1.79869	1.00728	0.616015	0.931944	0.955654	2.17292	0.871183	-0.142672	1.44083	0.793303	1.15406	4.19916	1.60118	32.1788	1367.11	1642.13	13206.4	14385	44091.3	23253.1	228.99	91.3333	0.133447	0.0989628	9.00153	213.634	0.0615903	-0.0677777	11.0586	32.4736	11.7194	4.16593	0.286321	0.700044	1.22376
190415_tray8_yiffies_Hoagland_12-4#1_rep2	nac2-1(12-4)4x	4x	NAC2	NAC24x	nac2-1 (12-4)	aux	nac2 4x	1.29512	0.961256	1.22246	0.903567	0.770342	0.914745	1.13114	0.876291	0.857837	1.27723	0.397823	0.934017	0.893547	0.515714	2.49345	0.881081	1.13428	0.956107	0.335954	0.990543	52.2743	974.442	3979.1	11832.3	9249.89	32363.5	33828.5	111.56	77.7831	0.276687	0.0422447	8.79773	87.8501	0.0364596	1.18454	6.7624	46.4314	9.70915	0.333295	0.177128	1.13722	0.872266
190415_tray8_yiffies_Hoagland_12-4#1_rep3	nac2-1(12-4)4x	4x	NAC2	NAC24x	nac2-1 (12-4)	aux	nac2 4x	0.96614	1.23877	1.09715	1.01742	0.927349	1.03601	1.00674	0.908828	1.05797	1.10633	0.574452	0.954135	0.648887	0.910971	-0.0698291	0.952139	0.949657	1.06228	0.300149	2.10715	38.9957	1255.76	3571.2	13323.2	11135.2	36654	30107.9	115.702	95.9299	0.239664	0.0610008	8.98722	63.7961	0.0644032	-0.0331729	7.30777	38.8739	10.7874	0.297773	0.376799	0.848345	1.12409
190415_tray8_yiffies_Hoagland_12-4#1_rep4	nac2-1(12-4)4x	4x	NAC2	NAC24x	nac2-1 (12-4)	aux	nac2 4x	0.891367	1.30107	0.960564	1.11679	1.07203	1.11525	0.83823	0.813321	1.09657	0.677756	0.505392	0.949686	0.806205	0.828888	-0.76229	1.13396	0.869822	1.13162	0.339057	0.843468	35.9777	1318.92	3126.62	14624.4	12872.5	39457.2	25068.5	103.543	99.4297	0.146822	0.0536674	8.94532	79.263	0.0586001	-0.362133	8.7033	35.6059	11.4915	0.336374	0.150828	0.782688	1.18062
190415_tray8_yiffies_Hoagland_12-4#1_rep5	nac2-1(12-4)4x	4x	NAC2	NAC24x	nac2-1 (12-4)	aux	nac2 4x	1.07948	1.11341	1.10676	0.92854	0.935116	0.980946	1.0349	1.03778	0.927227	1.05692	0.405624	0.999774	0.853187	0.788479	0.572477	0.928836	1.08184	1.28771	0.666338	0.470455	43.5704	1128.68	3602.49	12159.3	11228.4	34705.7	30950.2	132.119	84.0749	0.228961	0.0430731	9.41711	83.8822	0.0557433	0.271961	7.12892	44.2847	13.0765	0.661064	0.0841262	0.947866	1.01033
190415_tray8_yiffies_Hoagland_12-4#1_rep6	nac2-1(12-4)4x	4x	NAC2	NAC24x	nac2-1 (12-4)	aux	nac2 4x	2.10735	1.54064	1.01875	0.986491	0.710711	0.772561	1.1081	0.841753	0.95198	0.774667	0.374086	0.676139	0.735891	1.3814	0.126195	0.684659	1.04639	1.06562	0.480019	0.677278	85.0577	1561.78	3316.01	12918.2	8533.88	27333	33139.4	107.163	86.3194	0.167816	0.0397241	6.36872	72.3501	0.097661	0.0599499	5.25483	42.8338	10.8212	0.47622	0.12111	1.85041	1.39802
190520_tray14_yiffies_1/4Hoagland_mut35_rep1	pin3-4(35)2x	2x	PIN3	PIN32x	pin3-4 (35)	aux	pin3 2x	1.13771	1.00407	1.19588	0.792868	1.00834	0.846562	1.28291	1.08866	0.805806	1.28293	0.844658	0.856478	1.21741	0.771826	0.925186	0.817879	1.34069	1.11895	0.400115	2.14516	52.897	1395.04	3091.81	10765.2	12415	32316.8	31464.5	135.707	73.8563	0.223242	0.0506292	7.20924	131.084	0.0491045	0.653428	6.32181	43.4751	13.1403	0.378219	0.494021	1.13987	0.949255
190520_tray14_yiffies_1/4Hoagland_mut35_rep2	pin3-4(35)2x	2x	PIN3	PIN32x	pin3-4 (35)	aux	pin3 2x	1.00491	1.04971	1.1356	0.969457	1.04606	0.831718	1.15626	0.826867	0.97386	0.897033	0.597352	0.88009	0.882439	0.727245	-0.902182	0.804017	1.16484	0.853905	0.819268	0.854725	46.7228	1458.45	2935.97	13162.8	12879.4	31750.2	28358.2	103.073	89.2593	0.156092	0.0358056	7.40799	95.0162	0.0462681	-0.637181	6.21466	37.7726	10.0277	0.774432	0.196839	1.00682	0.992396
190520_tray14_yiffies_1/4Hoagland_mut35_rep3	pin3-4(35)2x	2x	PIN3	PIN32x	pin3-4 (35)	aux	pin3 2x	0.861692	0.993605	0.876369	1.04731	1.06519	1.08417	0.87783	0.983842	1.08522	0.371898	0.334915	0.985006	0.832488	0.733309	-0.0889347	1.06289	0.869627	1.16484	0.74526	10.3022	40.0637	1380.5	2265.75	14219.8	13114.9	41387.2	21529.6	122.641	99.4658	0.0647137	0.020075	8.29111	89.6378	0.046654	-0.0628116	8.21562	28.1997	13.6792	0.704475	2.37255	0.863328	0.939357
190520_tray14_yiffies_1/4Hoagland_mut35_rep4	pin3-4(35)2x	2x	PIN3	PIN32x	pin3-4 (35)	aux	pin3 2x	0.98853	1.1691	0.962063	0.905878	0.962749	0.951943	0.975684	1.01105	1.02018	0.593595	0.595874	0.825014	0.597244	1.05507	0.11583	0.966694	0.980365	0.711108	0.344483	0.701709	45.961	1624.33	2487.31	12299.5	11853.6	36339.7	23929.6	126.032	93.5045	0.103291	0.035717	6.9444	64.308	0.0671245	0.0818071	7.47208	31.7906	8.35082	0.325631	0.1616	0.990407	1.10527
190520_tray14_yiffies_1/4Hoagland_mut35_rep5	pin3-4(35)2x	2x	PIN3	PIN32x	pin3-4 (35)	aux	pin3 2x	0.927634	1.1574	1.11699	0.956507	0.969086	0.880356	1.19238	1.1119	0.891024	0.841	0.551383	0.854035	0.732294	0.611751	-0.0247761	0.887413	1.19001	1.0259	0.663772	0.252372	43.1297	1608.08	2887.86	12987	11931.7	33606.9	29244.3	138.605	81.667	0.146342	0.0330502	7.18868	78.8494	0.0389203	-0.0174985	6.85928	38.5889	12.0476	0.627446	0.0581202	0.929396	1.09421
190520_tray14_yiffies_1/4Hoagland_mut35_rep6	pin3-4(35)2x	2x	PIN3	PIN32x	pin3-4 (35)	aux	pin3 2x	1.06815	0.972611	1.44356	0.802387	0.751653	0.802699	1.36503	1.10027	0.803555	1.08802	0.899013	0.83839	0.773153	0.670993	0.301084	0.856182	1.34462	0.706391	0.473769	1.51008	49.6627	1351.33	3732.16	10894.4	9254.57	30642.4	33478.5	137.155	73.65	0.189326	0.0538873	7.05699	83.249	0.0426893	0.212646	6.61788	43.6024	8.29542	0.447842	0.347765	1.07018	0.91951
190520_tray14_yiffies_1/4Hoagland_35-2#1_rep1	pin3-4(35-2)4x	4x	PIN3	PIN34x	pin3-4 (35-2)	aux	pin3 4x	1.54748	1.56953	1.31466	0.728013	0.787039	1.02897	1.22006	0.920448	0.895635	1.24199	0.890977	0.906878	0.561312	1.04871	0.78134	1.04477	1.24158	0.570524	0.811346	24.3298	71.9491	2180.68	3398.91	9884.59	9690.25	39280.1	29923.2	114.739	82.0896	0.216118	0.0534057	7.63348	60.439	0.0667198	0.551834	8.07556	40.261	6.69989	0.766944	5.60303	1.55042	1.48384
190520_tray14_yiffies_1/4Hoagland_35-2#1_rep2	pin3-4(35-2)4x	4x	PIN3	PIN34x	pin3-4 (35-2)	aux	pin3 4x	0.901592	0.871551	1.20503	0.885384	0.963002	1.01178	1.20658	0.97544	0.867485	1.2919	0.700131	1.04087	0.681226	0.353068	0.0150718	1.039	1.1843	1.03535	0.422729	0.421087	41.9189	1210.92	3115.47	12021.3	11856.8	38623.9	29592.6	121.594	79.5095	0.224802	0.0419662	8.76133	73.3507	0.0224626	0.0106447	8.03096	38.4035	12.1585	0.399595	0.0969743	0.903305	0.823968
190520_tray14_yiffies_1/4Hoagland_35-2#1_rep3	pin3-4(35-2)4x	4x	PIN3	PIN34x	pin3-4 (35-2)	aux	pin3 4x	0.937665	1.14273	1.19109	0.874309	1.11109	1.0085	1.0558	0.742111	0.876569	0.757008	0.677552	0.925624	0.802878	0.498222	0.342822	1.09098	1.06123	1.38002	0.487025	0.509489	43.596	1587.69	3079.42	11870.9	13680	38498.6	25894.6	92.508	80.3421	0.131726	0.0406128	7.79127	86.4495	0.0316974	0.242124	8.43272	34.413	16.2061	0.460372	0.117333	0.939446	1.08034
190520_tray14_yiffies_1/4Hoagland_35-2#1_rep4	pin3-4(35-2)4x	4x	PIN3	PIN34x	pin3-4 (35-2)	aux	pin3 4x	0.89203	1.12618	1.03864	0.888308	1.12598	1.05368	0.939204	1.0333	0.956526	1.01105	0.849662	1.0531	0.760732	0.351612	0.234125	1.03106	0.909465	1.02956	0.409213	0.920162	41.4743	1564.69	2685.28	12061	13863.3	40223.2	23034.8	128.807	87.6705	0.175932	0.0509292	8.86428	81.9115	0.0223699	0.165355	7.96957	29.4915	12.0906	0.386819	0.211909	0.893724	1.06469
190520_tray14_yiffies_1/4Hoagland_35-2#1_rep5	pin3-4(35-2)4x	4x	PIN3	PIN34x	pin3-4 (35-2)	aux	pin3 4x	0.924834	0.959404	0.508594	0.870755	1.15816	1.10273	0.819596	2.17274	1.1078	1.94762	1.48468	1.29316	2.67477	1.36054	0.055228	1.36414	0.814602	0.410888	5.19953	2.20334	42.9995	1332.98	1314.91	11822.7	14259.6	42095.7	20101.3	270.844	101.536	0.338904	0.0889928	10.8849	288.005	0.0865592	0.0390057	10.5442	26.4153	4.82522	4.91498	0.507418	0.92659	0.907024
190520_tray14_yiffies_1/4Hoagland_35-2#1_rep6	pin3-4(35-2)4x	4x	PIN3	PIN34x	pin3-4 (35-2)	aux	pin3 4x	0.97961	0.955565	1.08437	0.967228	0.990239	0.93362	1.13476	1.03658	0.95844	1.03971	0.867417	1.25894	0.796541	0.282033	-0.0114906	0.900034	1.10249	1.21122	0.57624	0.961181	45.5463	1327.65	2803.53	13132.5	12192.1	35640.2	27830.9	129.215	87.846	0.180918	0.0519934	10.5969	85.7672	0.0179433	-0.00811544	6.95683	35.7507	14.2239	0.544704	0.221356	0.981471	0.903394
190520_tray14_yiffies_1/4Hoagland_35-6#1_rep1	pin3-4(35-6)4x	4x	PIN3	PIN34x	pin3-4 (35-6)	aux	pin3 4x	0.949857	1.14151	1.5682	0.690132	0.797271	0.989567	1.39443	0.844963	0.676896	1.12894	0.435107	0.859197	0.688615	0.699052	0.267095	0.946713	1.42818	0.999924	0.328005	0.318742	44.1629	1586	4054.42	9370.26	9816.23	37775.9	34199.7	105.329	62.041	0.196445	0.0260805	7.23214	74.1463	0.0444745	0.18864	7.31764	46.312	11.7425	0.310055	0.0734049	0.95166	1.07919
190520_tray14_yiffies_1/4Hoagland_35-6#1_rep2	pin3-4(35-6)4x	4x	PIN3	PIN34x	pin3-4 (35-6)	aux	pin3 4x	0.94675	1.1002	1.21235	0.850555	0.902392	0.909001	1.16879	0.928869	0.926892	1.12953	1.12291	1.1065	0.768406	1.79886	0.274765	0.983009	1.18643	0.908711	0.473203	1.84216	44.0185	1528.6	3134.38	11548.4	11110.5	34700.4	28665.6	115.788	84.9545	0.196548	0.067308	9.3138	82.7377	0.114446	0.194058	7.59819	38.4727	10.6713	0.447306	0.424242	0.948548	1.04013
190520_tray14_yiffies_1/4Hoagland_35-6#1_rep3	pin3-4(35-6)4x	4x	PIN3	PIN34x	pin3-4 (35-6)	aux	pin3 4x	0.87162	1.20862	0.823771	0.898793	1.14064	1.0676	0.955517	0.96129	0.81196	1.46282	1.4712	0.922453	1.6834	0.982022	0.314318	1.33797	1.26729	0.596115	5.49612	156.766	40.5253	1679.24	2129.77	12203.3	14043.8	40754.7	23434.9	119.83	74.4204	0.254544	0.0881844	7.76458	181.259	0.0624773	0.221992	10.3419	41.0949	7.00042	5.19534	36.1024	0.873276	1.14264
190520_tray14_yiffies_1/4Hoagland_35-6#1_rep4	pin3-4(35-6)4x	4x	PIN3	PIN34x	pin3-4 (35-6)	aux	pin3 4x	0.874526	1.37693	0.958662	0.954172	0.990585	1.17296	0.945661	0.751742	1.03952	0.424493	0.575458	1.00743	0.9926	1.05935	0.0628844	1.1732	0.921382	0.889227	0.559808	1.035	40.6604	1913.09	2478.51	12955.3	12196.4	44776.6	23193.2	93.7085	95.2775	0.0738656	0.0344932	8.47986	106.878	0.0673973	0.0444131	9.0683	29.8779	10.4425	0.529172	0.238356	0.876187	1.30176
190520_tray14_yiffies_1/4Hoagland_35-6#1_rep5	pin3-4(35-6)4x	4x	PIN3	PIN34x	pin3-4 (35-6)	aux	pin3 4x	0.86226	1.05644	1.09309	1.00273	1.05492	1.14436	0.856919	0.762594	1.05054	1.23051	0.950251	0.946565	0.630992	0.869121	0.476475	1.25591	0.933434	0.843887	0.238064	0.332056	40.0901	1467.8	2826.06	13614.5	12988.5	43684.9	21016.7	95.0613	96.2877	0.214119	0.0569586	7.96754	67.9418	0.0552944	0.336518	9.7076	30.2687	9.91009	0.225035	0.076471	0.863897	0.998764
190520_tray14_yiffies_1/4Hoagland_35-6#1_rep6	pin3-4(35-6)4x	4x	PIN3	PIN34x	pin3-4 (35-6)	aux	pin3 4x	0.89736	1.42627	1.36228	0.813405	0.939844	1.18778	1.11693	0.775593	0.908636	1.08061	0.474727	0.858469	0.845215	0.586796	-0.362751	1.18367	1.07365	0.612532	0.662632	0.4142	41.7221	1981.63	3522.02	11044	11571.6	45342.6	27393.8	96.6817	83.2812	0.188036	0.0284554	7.226	91.0082	0.0373326	-0.256199	9.14918	34.8155	7.1932	0.626369	0.0953884	0.899064	1.3484
191107_tray18_yiffies_1/10Hoagland_pin3-4(fromKamal)_rep1	pin3-4(fromKamal)	2x	PIN3	PIN32x	pin3-4(fromKamal)	aux	pin3 2x	1.30358	0.827417	0.933989	1.00057	1.06456	1.00138	0.855114	0.798994	0.886984	1.07866	1.2396	0.898224	0.940403	0.811464	-603.522	1.02635	0.766836	0.905274	0.830774	1.55581	52.9767	801.488	1538.9	9929.3	11251.8	33380.2	15070.4	93.3278	82.8077	0.134918	0.057733	5.20322	77.7393	0.0654004	64.8401	5.97204	16.8101	6.69634	0.370523	0.312537
191107_tray18_yiffies_1/10Hoagland_pin3-4(fromKamal)_rep2	pin3-4(fromKamal)	2x	PIN3	PIN32x	pin3-4(fromKamal)	aux	pin3 2x	1.08535	0.908712	0.757844	0.945707	0.72001	0.949663	0.951754	1.18464	0.925499	0.646713	1.20872	0.888073	1.03567	0.546319	5.37757	1.00724	0.895529	0.734813	1.20606	1.12713	44.1081	880.235	1248.67	9384.84	7610.12	31656.4	16773.6	138.374	86.4034	0.0808905	0.0562949	5.14441	85.6147	0.0440309	-0.577745	5.86086	19.6313	5.43544	0.537898	0.226423
191107_tray18_yiffies_1/10Hoagland_pin3-4(fromKamal)_rep3	pin3-4(fromKamal)	2x	PIN3	PIN32x	pin3-4(fromKamal)	aux	pin3 2x	1.16099	0.618744	0.779196	0.778054	1.03331	0.968005	0.757066	1.23787	1.00085	0.766765	2.86453	1.00444	1.05593	1.30417	1.77402	0.845443	0.659954	0.318891	1.04286	1.41739	47.1821	599.354	1283.85	7721.11	10921.5	32267.8	13342.4	144.592	93.4378	0.0959066	0.133413	5.81847	87.2898	0.105111	-0.190593	4.91941	14.4671	2.35885	0.465113	0.284732
191107_tray18_yiffies_1/10Hoagland_pin3-4(fromKamal)_rep4	pin3-4(fromKamal)	2x	PIN3	PIN32x	pin3-4(fromKamal)	aux	pin3 2x	0.899688	0.78401	0.970428	0.974363	0.85617	1.01616	0.890287	1.31342	1.0021	0.641261	1.23438	1.06773	0.994524	0.786294	0.699546	1.01032	0.806584	0.73906	0.995423	1.01331	36.5628	759.441	1598.94	9669.2	9049.27	33872.9	15690.3	153.416	93.5549	0.0802086	0.0574902	6.18515	82.2133	0.0633718	-0.0751565	5.87879	17.6815	5.46685	0.443956	0.203558
191107_tray18_yiffies_1/10Hoagland_pin3-4(fromKamal)_rep5	pin3-4(fromKamal)	2x	PIN3	PIN32x	pin3-4(fromKamal)	aux	pin3 2x	0.966715	1.30021	0.890083	0.914742	0.959624	0.937183	1.13087	1.10184	1.02215	1.13445	3.97268	0.934067	1.68522	1.41083	2.25921	1.07521	1.21259	1.30752	1.25409	3.30513	39.2868	1259.46	1466.56	9077.55	10142.7	31240.4	19930.3	128.702	95.4266	0.141897	0.185024	5.41085	139.31	0.113706	-0.242721	6.25634	26.5817	9.67178	0.559323	0.663947
191107_tray18_yiffies_1/10Hoagland_pin3-4(fromKamal)_rep6	pin3-4(fromKamal)	2x	PIN3	PIN32x	pin3-4(fromKamal)	aux	pin3 2x	0.757415	0.488192	1.72023	1.10022	0.913047	1.18107	1.13164	0.941039	0.733806	3.69496	2.18177	0.983652	1.00653	0.758266	0.0888786	1.29768	1.19368	0.848845	0.927535	1.09559	30.7809	472.893	2834.37	10918.1	9650.43	39370	19943.9	109.92	68.5072	0.462164	0.101614	5.69808	83.2055	0.0611129	-0.00954877	7.55083	26.1671	6.27893	0.413678	0.220086
191107_tray18_yiffies_1/10Hoagland_pin3-4_3#1_rep1	pin3-4_3#1	4x	PIN3	PIN34x	pin3-4_3#1	aux	pin3 4x	0.792728	0.633067	0.978576	0.942251	1.06741	1.03479	0.794485	1.02663	0.986866	0.58633	0.864441	1.49465	1.13054	0.534392	25.3528	1.03859	0.744748	0.703962	0.805605	0.458046	32.216	613.227	1612.37	9350.54	11282	34494.1	14001.9	119.917	92.1326	0.0733378	0.0402605	8.65815	93.457	0.0430696	-2.7238	6.04329	16.3259	5.20723	0.359298	0.0920142
191107_tray18_yiffies_1/10Hoagland_pin3-4_3#1_rep2	pin3-4_3#1	4x	PIN3	PIN34x	pin3-4_3#1	aux	pin3 4x	0.594707	0.55038	0.958546	1.01502	1.13756	1.07725	0.775725	0.962211	1.15144	0.572354	1.10842	1.26035	1.03929	0.814256	2.37602	1.0311	0.683242	0.636583	2.14819	0.567374	24.1685	533.132	1579.36	10072.7	12023.4	35909.4	13671.3	112.393	107.497	0.0715898	0.0516234	7.30095	85.9136	0.0656254	-0.25527	5.99971	14.9776	4.70883	0.958088	0.113976
191107_tray18_yiffies_1/10Hoagland_pin3-4_3#1_rep3	pin3-4_3#1	4x	PIN3	PIN34x	pin3-4_3#1	aux	pin3 4x	1.08315	1.83046	1.27638	0.984741	0.876112	0.924588	1.29147	0.78841	1.0717	1.54584	1.02269	1.00982	0.994344	1.25993	0.277603	0.95046	1.39633	1.41726	1.39656	1.51561	44.0188	1773.1	2103.05	9772.19	9260.05	30820.5	22760.7	92.0915	100.052	0.193353	0.0476307	5.84967	82.1984	0.101545	-0.0298246	5.53047	30.6094	10.4835	0.622862	0.304462
191107_tray18_yiffies_1/10Hoagland_pin3-4_3#1_rep4	pin3-4_3#1	4x	PIN3	PIN34x	pin3-4_3#1	aux	pin3 4x	0.875647	0.645994	0.964875	0.878998	0.996461	1.1693	0.858604	1.11079	0.973258	0.877705	0.901161	1.23256	1.20538	0.851432	-1.00567	1.12495	0.80114	1.03892	0.927958	0.870801	35.5858	625.75	1589.79	8722.84	10532.1	38977.9	15131.9	129.747	90.8622	0.109783	0.0419707	7.13994	99.6436	0.0686216	0.108045	6.5458	17.5621	7.68496	0.413867	0.17493
191107_tray18_yiffies_1/10Hoagland_pin3-4_3#1_rep5	pin3-4_3#1	4x	PIN3	PIN34x	pin3-4_3#1	aux	pin3 4x	0.658808	0.539864	0.875692	1.05322	1.099	1.23942	0.739555	0.717895	0.919268	1.48575	1.82118	1.32613	4.26814	0.59338	0.538014	1.39627	0.660314	0.925576	0.572753	4.95773	26.7736	522.945	1442.85	10451.8	11615.9	41315.1	13033.8	83.8549	85.8217	0.185836	0.0848199	7.68197	352.83	0.0478238	-0.0578021	8.1245	14.475	6.84652	0.255447	0.995928
191107_tray18_yiffies_1/10Hoagland_pin3-4_3#1_rep6	pin3-4_3#1	4x	PIN3	PIN34x	pin3-4_3#1	aux	pin3 4x	0.926134	0.737313	1.15226	0.890727	0.962524	1.00231	1.21351	0.968843	0.724749	2.42541	1.30166	1.22013	0.759633	0.873804	3.96495	1.00117	1.32244	1.06484	0.650586	1.04479	37.6376	714.208	1898.54	8839.24	10173.4	33411.5	21386.7	113.167	67.6617	0.30337	0.0606236	7.06794	62.7958	0.0704247	-0.425979	5.82555	28.9897	7.8767	0.29016	0.209882
191107_tray18_yiffies_1/10Hoagland_pin3-4_8#1_rep1	pin3-4_8#1	4x	PIN3	PIN34x	pin3-4_8#1	aux	pin3 4x	1.77481	1.32315	1.03048	0.929987	0.832958	1.05453	1.08165	0.965104	1.06127	0.759163	1.0129	0.949729	0.858739	0.639266	2.2917	1.03919	1.16331	1.39063	0.908569	0.77069	72.1274	1281.68	1697.89	9228.84	8803.93	35152.1	19062.8	112.73	99.079	0.0949556	0.047175	5.50157	70.9885	0.051522	-0.246211	6.04675	25.5015	10.2866	0.405219	0.154819
191107_tray18_yiffies_1/10Hoagland_pin3-4_8#1_rep2	pin3-4_8#1	4x	PIN3	PIN34x	pin3-4_8#1	aux	pin3 4x	1.06576	0.526313	0.798534	0.81707	1.04603	1.05439	0.663352	1.01442	0.922748	0.505664	5.22153	1.23455	1.14922	1.21856	0.652161	1.01608	0.584745	0.391724	1.06991	1.58797	43.3118	509.819	1315.72	8108.29	11056	35147.5	11690.8	118.49	86.1467	0.0632482	0.243188	7.15148	95.0016	0.0982107	-0.0700657	5.91229	12.8184	2.89759	0.477175	0.318997
191107_tray18_yiffies_1/10Hoagland_pin3-4_8#1_rep3	pin3-4_8#1	4x	PIN3	PIN34x	pin3-4_8#1	aux	pin3 4x	0.950099	0.908469	0.868697	0.824383	0.663658	1.1048	0.828751	1.19407	0.984016	0.730973	0.545025	1.03823	0.853676	0.576843	0.067572	1.18262	0.737778	0.266064	0.982904	0.565926	38.6115	880	1431.32	8180.86	7014.52	36827.7	14605.8	139.475	91.8665	0.0914297	0.025384	6.01426	70.5699	0.046491	-0.00725967	6.88138	16.1731	1.96809	0.438372	0.113685
191107_tray18_yiffies_1/10Hoagland_pin3-4_8#1_rep4	pin3-4_8#1	4x	PIN3	PIN34x	pin3-4_8#1	aux	pin3 4x	0.652877	0.422849	0.65428	1.00617	1.03189	1.14194	0.565678	0.693351	0.790832	1.34147	5.89628	1.42262	0.930861	0.751654	0.691667	1.39998	0.5621	0.718539	0.575707	6.08985	26.5325	409.598	1078.04	9984.85	10906.5	38065.9	9969.43	80.988	73.8311	0.16779	0.274613	8.24091	76.9505	0.06058	-0.0743101	8.1461	12.322	5.31506	0.256764	1.22335
191107_tray18_yiffies_1/10Hoagland_pin3-4_8#1_rep5	pin3-4_8#1	4x	PIN3	PIN34x	pin3-4_8#1	aux	pin3 4x	0.840425	0.239465	0.750691	0.86531	1.09686	1.21768	0.656589	0.881635	0.635372	1.77435	1.12199	1.29418	0.77866	0.472535	-0.653601	1.59466	0.604394	0.83761	0.480048	0.223198	34.1544	231.961	1236.89	8587	11593.3	40590.5	11571.6	102.981	59.3175	0.221935	0.0522556	7.49691	64.3686	0.0380842	0.0702203	9.27891	13.2492	6.19583	0.2141	0.0448369
191107_tray18_yiffies_1/10Hoagland_pin3-4_8#1_rep6	pin3-4_8#1	4x	PIN3	PIN34x	pin3-4_8#1	aux	pin3 4x	0.774154	0.569952	0.928409	1.02093	1.0663	1.20596	0.791545	0.728125	0.674733	2.34909	0.795008	1.32848	1.22204	0.67094	-0.511902	1.37109	0.82574	0.61696	0.557578	1.37289	31.4612	552.091	1529.71	10131.3	11270.2	40199.8	13950.1	85.0498	62.9922	0.293822	0.0370267	7.69562	101.021	0.0540748	0.0549968	7.97801	18.1014	4.56368	0.248678	0.275792
190218_tray5_yiffies_Hoagland_mut6_rep1	sur1-9(6)2x	2x	SUR1	SUR12x	sur1-9 (6)	aux	sur1 2x	1.23965	0.922715	1.20178	0.819354	0.920298	0.816488	1.18409	0.859111	0.855287	0.96764	0.692727	1.06892	0.446027		-3.25229	0.806848	1.26078	0.810236	0.462213	0.343297	44.7175	1811	3479.24	10182.5	10960.1	26931.6	30322	112.1	65.1041	0.251583	0.0713932	7.8614	71.2469		0.436208	6.39235	54.9631	8.57006	0.587979	0.0992061
190218_tray5_yiffies_Hoagland_mut6_rep2	sur1-9(6)2x	2x	SUR1	SUR12x	sur1-9 (6)	aux	sur1 2x	0.955396	1.30576	0.89215	1.12033	1.04867	0.943759	0.827454	1.0259	1.07061	0.71327	1.26945	1.0355	0.851105		0.792954	0.799462	0.724482	0.747245	1.79198	0.944392	34.4637	2562.79	2582.83	13922.9	12488.9	31129.6	21189.4	133.864	81.4946	0.185448	0.130831	7.61561	135.953		-0.106353	6.33384	31.5833	7.9038	2.27957	0.27291
190218_tray5_yiffies_Hoagland_mut6_rep3	sur1-9(6)2x	2x	SUR1	SUR12x	sur1-9 (6)	aux	sur1 2x	1.05562	0.668062	1.11609	0.966817	0.923392	1.0367	1.03405	0.82694	0.973267	0.83139	0.926386	1.27296	0.659201		-1.75498	0.928134	0.998654	1.08857	0.844547	0.686599	38.0792	1311.19	3231.15	12015.1	10996.9	34195.2	26480	107.903	74.0847	0.216159	0.0954742	9.36207	105.299		0.235384	7.35326	43.5357	11.5141	1.07434	0.198414
190218_tray5_yiffies_Hoagland_mut6_rep4	sur1-9(6)2x	2x	SUR1	SUR12x	sur1-9 (6)	aux	sur1 2x	0.884937	1.12095	0.927334	1.0178	1.00314	0.955492	0.80637	0.608131	1.20407	0.51888	1.05183	0.867018	0.436234		2.83255	1.04138	0.823669	0.409002	0.386475	0.808243	31.922	2200.07	2684.69	12648.7	11946.6	31516.6	20649.5	79.3514	91.6532	0.134907	0.108402	6.37652	69.6826		-0.379911	8.25044	35.9073	4.32611	0.491634	0.233566
190218_tray5_yiffies_Hoagland_mut6_rep5	sur1-9(6)2x	2x	SUR1	SUR12x	sur1-9 (6)	aux	sur1 2x	0.973784	1.06365	0.880084	1.01124	0.792498	1.04324	0.92286	1.00049	1.24181	0.471623	0.547021	0.829047	0.475102		-2.06956	1.03771	0.879734	1.15296	0.43648	0.36496	35.1269	2087.61	2547.9	12567.1	9438.08	34411.1	23632.6	130.548	94.5264	0.12262	0.0563765	6.09726	75.8912		0.277576	8.22138	38.3514	12.1952	0.555244	0.105466
190218_tray5_yiffies_Hoagland_mut6_rep6	sur1-9(6)2x	2x	SUR1	SUR12x	sur1-9 (6)	aux	sur1 2x	1.12672	1.20584	0.94255	0.847691	0.911733	1.10633	1.02974	1.18586	0.916854	0.850111	6.09503	0.84601	1.87849		4.25156	1.31185	1.22199	0.396087	4.12436	2.7311	40.6437	2366.68	2728.74	10534.7	10858.1	36492.1	26369.6	154.736	69.7906	0.221026	0.62816	6.22202	300.064		-0.570233	10.3933	53.2719	4.18951	5.24658	0.789235
190218_tray5_yiffies_Hoagland_6-1#2_rep1	sur1-9(6-1)4x	4x	SUR1	SUR14x	sur1-9 (6-1)	aux	sur1 4x	1.00494	1.18331	1.16777	0.868317	0.738943	0.934702	1.09622	0.869102	1.06909	2.01152	0.396201	0.923181	0.474396		0.101124	1.01173	1.1271	0.710446	0.462259	0.295589	36.2508	2322.46	3380.75	10791	8800.28	30830.9	28072	113.404	81.3787	0.52299	0.0408329	6.78957	75.7784		-0.0135631	8.01554	49.1352	7.51456	0.588038	0.0854194
190218_tray5_yiffies_Hoagland_6-1#2_rep2	sur1-9(6-1)4x	4x	SUR1	SUR14x	sur1-9 (6-1)	aux	sur1 4x	1.02541	1.50057	1.05781	0.945139	0.861233	1.08031	0.887847	0.775063	1.12247	0.6035	0.558065	1.00022	0.556953		8.91548	1.03923	0.795427	0.537994	0.599972	1.01208	36.9891	2945.13	3062.44	11745.7	10256.7	35633.8	22736	101.133	85.4423	0.156908	0.0575148	7.35615	88.9659		-1.19577	8.23344	34.6761	5.69049	0.763222	0.292471
190218_tray5_yiffies_Hoagland_6-1#2_rep3	sur1-9(6-1)4x	4x	SUR1	SUR14x	sur1-9 (6-1)	aux	sur1 4x	0.882635	1.13557	0.73108	1.02507	1.0315	1.09364	0.63091	0.578611	1.3227	0.505644	0.5041	0.966613	0.678711		-2.74449	1.12841	0.506518	0.544856	0.814933	0.447191	31.839	2228.76	2116.52	12739	12284.4	36073.4	16156.3	75.4996	100.683	0.131466	0.0519531	7.109	108.415		0.368099	8.93996	22.0813	5.76307	1.03667	0.129229
190218_tray5_yiffies_Hoagland_6-1#2_rep5	sur1-9(6-1)4x	4x	SUR1	SUR14x	sur1-9 (6-1)	aux	sur1 4x	1.37474	1.32236	1.66903	0.804152	0.659078	0.967774	1.51258	1.21485	0.861478	0.698491	12.9171	0.877095	0.688386		4.25878	0.930277	1.60435	0.780468	0.97217	0.374487	49.5906	2595.38	4831.94	9993.59	7849.14	31921.7	38734.2	158.519	65.5754	0.181606	1.33125	6.45063	109.961		-0.571201	7.37024	69.9407	8.2552	1.23669	0.108219
190218_tray5_yiffies_Hoagland_6-1#2_rep6	sur1-9(6-1)4x	4x	SUR1	SUR14x	sur1-9 (6-1)	aux	sur1 4x	1.22449	0.965684	1.23948	0.888946	0.659377	1.17977	1.09949	0.747192	0.826854	1.32364	0.570822	1.10412	0.547924		-0.161613	1.19143	1.10545	0.631768	0.441661	0.277687	44.1706	1895.33	3588.36	11047.4	7852.7	38914.4	28155.7	97.4967	62.9398	0.344143	0.0588295	8.1203	87.5236		0.021676	9.43921	48.1914	6.68236	0.561835	0.0802459
190218_tray5_yiffies_Hoagland_6-8#2_rep1	sur1-9(6-8)4x	4x	SUR1	SUR14x	sur1-9 (6-8)	aux	sur1 4x	1.30259	1.1197	0.574264	0.754939	0.928632	0.977106	1.00287	1.53541	0.977609	2.17219	0.791237	1.19457	1.05758		2.41317	1.09331	1.16903	0.82082	3.1038	0.314151	46.9877	2197.61	1662.53	9382	11059.3	32229.5	25681.4	200.346	74.4152	0.564762	0.0815457	8.78555	168.934		-0.323662	8.66192	50.963	8.68201	3.94834	0.0907833
190218_tray5_yiffies_Hoagland_6-8#2_rep2	sur1-9(6-8)4x	4x	SUR1	SUR14x	sur1-9 (6-8)	aux	sur1 4x	0.918571	1.21335	0.918135	0.946157	0.812084	1.08031	0.881909	0.977386	1.11921	0.528831	0.507476	1.05205	0.647712		1.10827	1.1201	0.853592	0.710349	0.828574	1.26081	33.1353	2381.42	2658.06	11758.4	9671.33	35633.6	22583.9	127.533	85.1939	0.137494	0.052301	7.73733	103.463		-0.148645	8.87415	37.2118	7.51353	1.05403	0.364348
190218_tray5_yiffies_Hoagland_6-8#2_rep3	sur1-9(6-8)4x	4x	SUR1	SUR14x	sur1-9 (6-8)	aux	sur1 4x	0.81266	1.02927	0.60701	0.976471	0.944695	1.2312	0.762965	1.16676	1.031	1.78772	1.03136	1.09261	1.28209		0.96962	1.48104	0.866796	0.756378	3.42881	0.968679	29.3148	2020.14	1757.33	12135.1	11250.6	40610.6	19538	152.244	78.4792	0.464801	0.106293	8.03563	204.797		-0.130048	11.7338	37.7874	8.00039	4.36178	0.279929
190218_tray5_yiffies_Hoagland_6-8#2_rep4	sur1-9(6-8)4x	4x	SUR1	SUR14x	sur1-9 (6-8)	aux	sur1 4x	0.933885	0.833021	0.943487	0.988238	0.934072	1.21246	0.846045	0.858949	0.964301	0.596804	0.820546	1.23585	0.817353		-2.48734	1.21304	0.798433	1.34606	0.658105	0.385689	33.6877	1634.96	2731.45	12281.3	11124.1	39992.5	21665.5	112.079	73.4023	0.155167	0.0845662	9.08914	130.561		0.33361	9.61043	34.8072	14.2376	0.837173	0.111457
190218_tray5_yiffies_Hoagland_6-8#2_rep5	sur1-9(6-8)4x	4x	SUR1	SUR14x	sur1-9 (6-8)	aux	sur1 4x	0.84313	1.43491	0.914781	1.00479	0.979469	1.15995	0.803413	0.762056	1.17417	0.553739	0.629898	1.03576	0.587739		-2.4801	1.14567	0.791892	0.851075	0.601792	0.43255	30.4139	2816.28	2648.34	12487	11664.8	38260.7	20573.8	99.4362	89.3776	0.14397	0.0649179	7.61755	93.8835		0.332639	9.07672	34.522	9.00203	0.765537	0.124998
190218_tray5_yiffies_Hoagland_6-8#2_rep6	sur1-9(6-8)4x	4x	SUR1	SUR14x	sur1-9 (6-8)	aux	sur1 4x	1.04091	0.969819	0.950756	1.02106	0.875488	1.0202	0.931261	0.801059	0.930031	0.511707	0.918248	1.08155	0.728778		1.57117	1.05866	0.961409	1.12275	0.576865	0.50217	37.5485	1903.45	2752.5	12689.3	10426.4	33651.1	23847.7	104.526	70.7937	0.133042	0.0946355	7.95433	116.413		-0.21073	8.38736	41.912	11.8756	0.733828	0.145117
190218_tray5_yiffies_Hoagland_mut19_rep1	tir1-1(19)2x	2x	TIR1	TIR12x	tir1-1 (19)	aux	tir1 2x	0.986463	0.705537	1.22625	1.02798	0.898149	0.989188	1.13676	1.0191	0.994328	1.48133	0.766809	1.1588	0.59741		5.26853	0.930549	1.11639	1.62059	0.494329	0.271699	35.5843	1384.75	3550.07	12775.2	10696.3	32628	29110.1	132.976	75.6879	0.385142	0.0790281	8.52247	95.4283		-0.706631	7.37239	48.6682	17.1414	0.628834	0.0785155
190218_tray5_yiffies_Hoagland_mut19_rep2	tir1-1(19)2x	2x	TIR1	TIR12x	tir1-1 (19)	aux	tir1 2x	1.36566	0.83526	1.39605	0.907644	0.770248	0.743782	1.38993	0.95153	0.931608	0.605554	1.40804	0.97561	0.529056		2.21144	0.723485	1.26376	1.24662	0.44309	0.624799	49.2631	1639.35	4041.65	11279.7	9173.1	24533.4	35593.3	124.16	70.9137	0.157442	0.145114	7.17517	84.5097		-0.296605	5.7319	55.0927	13.1858	0.563654	0.180554
190218_tray5_yiffies_Hoagland_mut19_rep3	tir1-1(19)2x	2x	TIR1	TIR12x	tir1-1 (19)	aux	tir1 2x	1.10491	0.759649	0.918191	0.973871	0.89508	0.94773	0.990578	1.12312	1.03175	0.695978	1.19144	1.13528	0.666729		-3.09435	0.918373	0.935229	1.45977	0.85919	0.488138	39.857	1490.95	2658.22	12102.8	10659.8	31260.6	25366.7	146.549	78.5362	0.180952	0.122791	8.34946	106.501		0.415024	7.27592	40.7707	15.4403	1.09297	0.141062
190218_tray5_yiffies_Hoagland_mut19_rep4	tir1-1(19)2x	2x	TIR1	TIR12x	tir1-1 (19)	aux	tir1 2x	1.0668	1.28084	1.31938	1.18618	1.06885	0.683578	1.04771	0.803842	1.88048	0.533606	1.50703	0.651229	0.496266		0.634266	0.740292	0.818945	0.15934	0.720615	0.994517	38.4822	2513.87	3819.67	14741.2	12729.2	22547.6	26829.7	104.889	143.141	0.138736	0.155316	4.7895	79.272		-0.0850698	5.86506	35.7014	1.68538	0.916691	0.287396
190218_tray5_yiffies_Hoagland_mut19_rep5	tir1-1(19)2x	2x	TIR1	TIR12x	tir1-1 (19)	aux	tir1 2x	0.755121	0.773104	0.770253	1.1345	1.1103	1.20617	0.714419	0.759496	1.11189	0.36	0.419119	1.03938	0.654322		-1.87125	1.15287	0.650059	0.956923	0.738486	0.132831	27.2392	1517.36	2229.93	14099	13222.9	39785.1	18294.8	99.1022	84.6368	0.0935988	0.0431948	7.64414	104.519		0.250978	9.13379	28.3389	10.1216	0.939425	0.0383854
190218_tray5_yiffies_Hoagland_mut19_rep6	tir1-1(19)2x	2x	TIR1	TIR12x	tir1-1 (19)	aux	tir1 2x	1.19964	1.13788	1.11795	0.845928	0.844911	0.841082	1.20852	1.34319	0.854229	0.840611	1.05606	1.04931	1.41756		-4.52901	1.05025	1.54482	0.460726	4.61229	1.24823	43.2741	2233.29	3236.54	10512.8	10062.3	27742.8	30947.7	175.265	65.0236	0.218556	0.108839	7.71722	226.436		0.607444	8.32076	67.3453	4.87321	5.86727	0.360714
190218_tray5_yiffies_Hoagland_19-10#4_rep1	tir1-1(19-10)4x	4x	TIR1	TIR14x	tir1-1 (19-10)	aux	tir1 4x	0.826492	1.37333	1.09742	0.832757	1.00416	1.22802	0.743767	0.667797	1.05619	1.25469	0.809836	0.977687	0.598446		0.691448	1.40931	0.785583	0.538064	0.592249	0.186623	29.8137	2695.41	3177.09	10349.1	11958.8	40505.7	19046.4	87.1369	80.3972	0.326215	0.0834625	7.19045	95.5938		-0.0927391	11.1654	34.247	5.69123	0.753398	0.0539302
190218_tray5_yiffies_Hoagland_19-10#4_rep2	tir1-1(19-10)4x	4x	TIR1	TIR14x	tir1-1 (19-10)	aux	tir1 4x	1.22051	0.773308	1.16672	0.769289	0.866508	1.18846	0.988228	0.82043	1.02597	0.595346	0.805951	1.13399	0.766835		-2.49734	1.08112	0.897077	0.706269	0.876419	0.509823	44.0271	1517.76	3377.73	9560.34	10319.5	39201	25306.5	107.053	78.0965	0.154788	0.0830621	8.33994	122.492		0.334951	8.56534	39.1075	7.47038	1.11489	0.147329
190218_tray5_yiffies_Hoagland_19-10#4_rep3	tir1-1(19-10)4x	4x	TIR1	TIR14x	tir1-1 (19-10)	aux	tir1 4x	0.678917	2.7302	0.98133	0.854442	1.24546	0.949064	0.825617	0.807534	1.13388	1.5127	52.7133	0.755729	1.26575		3.26193	1.16782	0.852531	0.124134	1.29097	2.02151	24.4903	5358.51	2841.01	10618.6	14832.5	31304.6	21142.4	105.37	86.3105	0.393296	5.43269	5.55804	202.187		-0.4375	9.25218	37.1655	1.31299	1.64224	0.584177
190218_tray5_yiffies_Hoagland_19-10#4_rep4	tir1-1(19-10)4x	4x	TIR1	TIR14x	tir1-1 (19-10)	aux	tir1 4x	1.0661	1.78871	1.17348	0.898082	0.868483	1.05572	0.780289	0.774922	1.27173	0.471332	0.765403	1.10501	0.888837		4.63545	1.0575	0.668436	0.377137	0.770048	0.202807	38.4571	3510.67	3397.3	11160.9	10343	34822.6	19981.6	101.115	96.8038	0.122545	0.0788831	8.12683	141.98		-0.62172	8.3782	29.14	3.98907	0.979575	0.0586073
190218_tray5_yiffies_Hoagland_19-10#4_rep5	tir1-1(19-10)4x	4x	TIR1	TIR14x	tir1-1 (19-10)	aux	tir1 4x	1.05216	1.59796	1.27975	0.796321	1.20055	1.18783	0.787995	0.570626	1.07051	0.452406	2.52959	0.561818	2.08441		4.02484	1.15445	0.682661	0.175528	0.443152	38.3408	37.954	3136.3	3704.94	9896.28	14297.7	39180.1	20179	74.4576	81.4868	0.117624	0.260702	4.13192	332.957		-0.539823	9.14628	29.7602	1.85661	0.563732	11.0797
190218_tray5_yiffies_Hoagland_19-10#4_rep6	tir1-1(19-10)4x	4x	TIR1	TIR14x	tir1-1 (19-10)	aux	tir1 4x	1.16654	1.48262	1.14654	0.927126	0.663874	1.31028	0.839245	0.682746	1.06185	1.36611	0.885663	1.03174	0.60236		1.07326	1.35207	0.82972	0.219165	0.601755	0.26879	42.0801	2909.92	3319.31	11521.9	7906.25	43219.1	21491.4	89.0875	80.8277	0.355183	0.0912773	7.58798	96.219		-0.143949	10.712	36.1711	2.31816	0.76549	0.0776751
190218_tray5_yiffies_Hoagland_19-4#3_rep1	tir1-1(19-4)4x	4x	TIR1	TIR14x	tir1-1 (19-4)	aux	tir1 4x	1.03548	2.02331	1.24133	0.886447	0.913262	1.01329	0.856553	0.912363	1.19903	1.09512	1.04646	0.931556	0.783482		-0.975592	1.05064	0.731909	0.506635	0.767519	0.304516	37.3525	3971.11	3593.72	11016.3	10876.3	33423	21934.6	119.049	91.2694	0.284727	0.107849	6.85117	125.151		0.130849	8.32383	31.9071	5.3588	0.976358	0.087999
190218_tray5_yiffies_Hoagland_19-4#3_rep2	tir1-1(19-4)4x	4x	TIR1	TIR14x	tir1-1 (19-4)	aux	tir1 4x	0.793684	1.59176	1.28877	0.828463	1.01841	0.956911	0.921359	0.797669	1.41369	0.424179	2.55262	0.913876	0.877221		-3.56776	0.987904	0.784949	0.27826	0.930009	0.742638	28.6303	3124.12	3731.07	10295.7	12128.6	31563.4	23594.1	104.083	107.609	0.110285	0.263075	6.72114	140.124		0.478519	7.82679	34.2193	2.94323	1.18306	0.214608
190218_tray5_yiffies_Hoagland_19-4#3_rep3	tir1-1(19-4)4x	4x	TIR1	TIR14x	tir1-1 (19-4)	aux	tir1 4x	0.977803	1.89069	1.07146	0.869876	0.972651	1.07267	0.738691	0.705895	1.42197	0.491104	1.40217	0.824289	0.657937		13.1999	1.07076	0.593071	0.163159	0.72851	1.19656	35.2719	3710.81	3101.94	10810.4	11583.6	35381.8	18916.4	92.108	108.24	0.127686	0.144509	6.06227	105.097		-1.77041	8.48326	25.8546	1.72577	0.926735	0.345783
190218_tray5_yiffies_Hoagland_19-4#3_rep4	tir1-1(19-4)4x	4x	TIR1	TIR14x	tir1-1 (19-4)	aux	tir1 4x	0.853207	1.19226	1.03001	0.821495	1.08706	1.16853	0.655525	0.646767	1.27671	0.39116	1.00215	1.02148	0.768792		-0.562547	1.09991	0.532811	0.277079	0.606479	1.43435	30.7774	2340.03	2981.95	10209.1	12946	38543.5	16786.7	84.3928	97.1826	0.1017	0.103283	7.51251	122.804		0.0754506	8.71414	23.2275	2.93073	0.7715	0.4145
190218_tray5_yiffies_Hoagland_19-4#3_rep5	tir1-1(19-4)4x	4x	TIR1	TIR14x	tir1-1 (19-4)	aux	tir1 4x	0.450995	0.866962	1.16302	1.12583	1.52247	1.2256	0.576609	0.444949	1.19249	0.65324	2.01425	1.06477	0.870417		7.54031	1.20319	0.503836	0.235664	0.518483	5.09422	16.2686	1701.57	3367	13991.3	18131.5	40426.1	14765.8	58.0588	90.7717	0.16984	0.207591	7.83089	139.038		-1.01133	9.53241	21.9644	2.49268	0.65956	1.47213
190218_tray5_yiffies_Hoagland_19-4#3_rep6	tir1-1(19-4)4x	4x	TIR1	TIR14x	tir1-1 (19-4)	aux	tir1 4x	0.632214	1.83148	1.30677	0.777388	1.09174	1.24937	0.858152	0.744975	1.2577	0.807947	1.32942	0.933692	0.817729		-22.1116	1.26062	0.822544	0.192409	0.84096	0.723056	22.8056	3594.6	3783.18	9660.98	13001.9	41210	21975.5	97.2074	95.7359	0.210064	0.137012	6.86688	130.621		2.96568	9.98746	35.8583	2.03515	1.06978	0.208949
190403_tray6_yiffies_Hoagland_mut41_rep1	tir1-10(41)2x	2x	TIR1	TIR12x	tir1-10 (41)	aux	tir1 2x	1.14521	1.32714	1.06853	1.1021	0.949991	0.987664	1.07695	0.847612	0.995761	0.857636	1.60985	0.850234	0.874415	0.882589	1.07581	1.1063	1.13409	0.871979	0.605597	2.87221	48.6154	912.46	1949.75	12984.6	11809.2	45351.7	26801.7	174.026	79.1766	0.223993	0.104315	6.47886	140.508	0.0981137	-0.215073	11.723	46.2327	10.4525	1.475	0.415572	0.0195407	0.366897
190403_tray6_yiffies_Hoagland_mut41_rep2	tir1-10(41)2x	2x	TIR1	TIR12x	tir1-10 (41)	aux	tir1 2x	1.0666	0.912172	1.25289	0.917129	0.922713	0.816661	1.24841	0.97115	0.893849	1.5071	0.92434	1.06294	1.198	0.946545	-2.74994	0.810835	1.31405	1.15548	1.59456	1.16548	45.2783	627.154	2286.16	10805.3	11470.1	37499.6	31068.9	199.39	71.0731	0.393616	0.0598955	8.09972	192.504	0.105223	0.549762	8.59209	53.5689	13.8509	3.88372	0.168631	0.0181994	0.252176
190403_tray6_yiffies_Hoagland_mut41_rep3	tir1-10(41)2x	2x	TIR1	TIR12x	tir1-10 (41)	aux	tir1 2x	0.948783	0.816519	0.8788	1.05574	0.925005	1.0392	0.922713	0.89282	1.01122	1.17275	2.00878	0.907737	0.969104	1.16708	-0.733991	1.07663	0.912789	0.757551	1.0145	1.02642	40.2769	561.389	1603.55	12438.5	11498.6	47718	22963.3	183.308	80.4054	0.306293	0.130165	6.91704	155.723	0.12974	0.146738	11.4086	37.211	9.08087	2.47093	0.14851	0.0161891	0.225733
190403_tray6_yiffies_Hoagland_mut41_rep4	tir1-10(41)2x	2x	TIR1	TIR12x	tir1-10 (41)	aux	tir1 2x	0.700918	0.715854	0.829024	1.0463	0.992001	1.07527	0.879785	1.10728	1.07364	0.90604	1.86339	1.15322	1.34509	0.573168	0.362428	1.15903	0.876582	1.143	0.850668	2.13217	29.7548	492.178	1512.73	12327.1	12331.4	49374.5	21895	227.34	85.3689	0.236635	0.120744	8.78764	216.14	0.0637167	-0.0724558	12.2818	35.7349	13.7013	2.07189	0.308497	0.0119598	0.197903
190403_tray6_yiffies_Hoagland_mut41_rep5	tir1-10(41)2x	2x	TIR1	TIR12x	tir1-10 (41)	aux	tir1 2x	0.633172	0.648945	0.81939	1.17541	1.03025	1.14724	0.823329	0.998748	1.00392	0.996192	1.4162	1.06788	1.2491	0.560193	0.371571	1.14859	0.682702	0.756408	1.62498	1.28337	26.8789	446.175	1495.15	13848.4	12806.9	52679.3	20490	205.056	79.8254	0.260181	0.0917668	8.13738	200.715	0.0622743	-0.0742838	12.1712	27.8311	9.06716	3.95782	0.185688	0.0108038	0.179405
190403_tray6_yiffies_Hoagland_mut41_rep6	tir1-10(41)2x	2x	TIR1	TIR12x	tir1-10 (41)	aux	tir1 2x	0.805211	0.509931	0.919097	1.02271	1.1154	1.16606	0.882476	1.09732	1.03008	0.781024	1.70929	1.07189	1.30441	1.62217	0.774675	1.27868	0.927515	1.06241	1.71966	1.29329	34.1821	350.597	1677.08	12049.2	13865.3	53543.5	21962	225.295	81.9056	0.203984	0.110759	8.16792	209.603	0.18033	-0.154871	13.5497	37.8113	12.7353	4.1884	0.187123	0.0137393	0.140974
190403_tray6_yiffies_Hoagland_41-8#2_rep1	tir1-10(41-8)4x	4x	TIR1	TIR14x	tir1-10 (41-8)	aux	tir1 4x	0.916739	1.01417	1.28536	1.10305	0.998086	1.06514	0.812707	0.48851	1.21586	0.678497	0.882411	1.09567	0.695884	0.447358	0.262958	1.03136	0.576057	0.768541	0.111071	0.548727	38.9166	697.281	2345.4	12995.8	12407	48909.2	20225.6	100.298	96.6772	0.177207	0.0571785	8.34909	111.82	0.049731	-0.0525701	10.9289	23.4837	9.2126	0.270525	0.0793938	0.0156423	0.280374
190403_tray6_yiffies_Hoagland_41-8#2_rep2	tir1-10(41-8)4x	4x	TIR1	TIR14x	tir1-10 (41-8)	aux	tir1 4x	0.821669	0.575394	1.0872	1.01546	1.09176	1.03754	0.901343	0.868893	0.979603	0.896254	1.19059	1.22952	1.15152	0.470892	1.0644	1.1101	0.929742	0.964079	1.08223	0.907104	34.8808	395.606	1983.82	11963.8	13571.4	47641.8	22431.5	178.395	77.8918	0.234079	0.0771477	9.36903	185.036	0.0523472	-0.212794	11.7633	37.902	11.5565	2.63588	0.131246	0.0140202	0.159072
190403_tray6_yiffies_Hoagland_41-8#2_rep3	tir1-10(41-8)4x	4x	TIR1	TIR14x	tir1-10 (41-8)	aux	tir1 4x	0.664038	0.69164	0.745512	0.976753	0.922435	1.12006	0.787864	1.05803	1.19239	0.881966	0.890006	1.34575	1.27904	0.579503	-2.86185	1.18588	0.803149	0.687077	1.3155	0.624469	28.1892	475.53	1360.34	11507.8	11466.6	51431.2	19607.4	217.227	94.8116	0.230348	0.0576707	10.2548	205.526	0.064421	0.572134	12.5663	32.7413	8.23608	3.20403	0.0903527	0.0113305	0.191209
190403_tray6_yiffies_Hoagland_41-8#2_rep4	tir1-10(41-8)4x	4x	TIR1	TIR14x	tir1-10 (41-8)	aux	tir1 4x	0.669415	0.409089	1.0392	1.24499	1.35574	1.30054	0.688338	0.805153	1.22597	0.709131	2.34495	1.46853	1.38548	0.94206	-0.0169581	1.41564	0.703685	0.959157	0.838245	0.871829	28.4174	281.264	1896.24	14668.1	16853	59718.3	17130.5	165.309	97.4811	0.185208	0.151948	11.1903	222.63	0.104725	0.00339023	15.001	28.6865	11.4975	2.04163	0.126143	0.0114222	0.113095
190403_tray6_yiffies_Hoagland_41-8#2_rep5	tir1-10(41-8)4x	4x	TIR1	TIR14x	tir1-10 (41-8)	aux	tir1 4x	0.659374	0.969096	0.862418	1.25456	1.18851	1.13173	0.642482	0.695987	1.49604	1.04331	1.56207	1.35366	1.40106	0.957871	0.236317	1.21016	0.513751	0.590322	1.77531	2.27516	27.9912	666.291	1573.66	14780.8	14774.1	51967.1	15989.3	142.895	118.956	0.272486	0.101219	10.3151	225.134	0.106483	-0.0472441	12.8235	20.9437	7.07626	4.32396	0.329186	0.0112509	0.267914
190403_tray6_yiffies_Hoagland_41-8#2_rep6	tir1-10(41-8)4x	4x	TIR1	TIR14x	tir1-10 (41-8)	aux	tir1 4x	0.745699	1.21602	1.15798	1.11459	1.26057	1.07935	0.826669	0.928997	1.28339	1.0311	1.86534	1.97117	1.83586	0.987808	2.85785	1.13468	0.71697	0.998686	2.86177	0.90312	31.6558	836.06	2112.97	13131.7	15669.9	49561.9	20573.1	190.736	102.047	0.269298	0.12087	15.0205	295.001	0.109811	-0.571335	12.0238	29.2281	11.9714	6.97013	0.13067	0.0127239	0.336177
190415_tray8_yiffies_Hoagland_mut8_rep1	ugt74e2-01(8)2x	2x	UGT74E2	UGT74E22x	ugt74e2-01 (8)	aux	ugt74e2 2x	1.08467	1.00926	0.794096	0.93409	1.04951	0.931233	1.08885	1.44761	0.878165	1.10107	0.732287	0.881328	1.78953	1.10695	0.47635	1.13501	1.36785	0.826368	2.95634	1.50581	43.78	1023.11	2584.77	12232	12602	32946.8	32563.8	184.294	79.6263	0.238524	0.0777613	8.30144	175.94	0.0782582	0.226294	8.71135	55.9924	8.39167	2.93295	0.269267	1.02413	1.03998
190415_tray8_yiffies_Hoagland_mut8_rep2	ugt74e2-01(8)2x	2x	UGT74E2	UGT74E22x	ugt74e2-01 (8)	aux	ugt74e2 2x	0.930634	0.844906	0.964581	1.07457	1.15831	1.16344	0.921724	0.955794	1.07981	0.739137	0.59681	1.04585	0.871797	0.737129	-3.42271	1.09892	0.906488	1.11083	0.424932	1.20468	37.5626	856.496	3139.7	14071.5	13908.4	41162.3	27565.5	121.681	97.9103	0.160119	0.063375	9.85115	85.7117	0.052113	-1.62599	8.43432	37.1068	11.2803	0.42157	0.21542	0.878692	0.870621
190415_tray8_yiffies_Hoagland_mut8_rep3	ugt74e2-01(8)2x	2x	UGT74E2	UGT74E22x	ugt74e2-01 (8)	aux	ugt74e2 2x	1.02221	1.12042	1.05317	0.888871	0.875179	1.20749	0.939518	1.34966	0.93951	0.737068	1.01662	1.0596	0.997276	0.731567	-0.428519	1.14367	0.924139	0.978669	0.871494	1.25539	41.2588	1135.79	3428.05	11639.9	10508.7	42720.8	28097.6	171.825	85.1887	0.159671	0.107955	9.98067	98.0484	0.0517198	-0.203572	8.77778	37.8293	9.93826	0.864597	0.224488	0.965157	1.15452
190415_tray8_yiffies_Hoagland_mut8_rep4	ugt74e2-01(8)2x	2x	UGT74E2	UGT74E22x	ugt74e2-01 (8)	aux	ugt74e2 2x	1.15399	0.829722	1.23226	1.04754	0.942328	0.992032	1.05748	0.819706	0.978682	0.96089	0.597339	1.00049	0.876827	0.51497	-0.162177	0.991814	1.08235	0.70705	0.290646	1.94742	46.5778	841.104	4010.98	13717.6	11315	35097.9	31625.4	104.356	88.7405	0.208157	0.0634312	9.42385	86.2063	0.036407	-0.0770439	7.61228	44.3057	7.18	0.288346	0.348236	1.08958	0.854975
190415_tray8_yiffies_Hoagland_mut8_rep5	ugt74e2-01(8)2x	2x	UGT74E2	UGT74E22x	ugt74e2-01 (8)	aux	ugt74e2 2x	0.989442	0.9396	1.09701	1.05016	1.01162	1.07823	1.09786	0.943692	1.01439	1.20363	0.501399	1.01218	0.825578	1.20956	0.468869	0.925678	1.07362	0.869852	0.336615	0.972806	39.9363	952.488	3570.76	13752	12147	38147.7	32832.9	120.141	91.9783	0.260742	0.0532434	9.53393	81.1677	0.0855125	0.22274	7.10469	43.9484	8.83324	0.333951	0.173956	0.934218	0.968196
190415_tray8_yiffies_Hoagland_mut8_rep6	ugt74e2-01(8)2x	2x	UGT74E2	UGT74E22x	ugt74e2-01 (8)	aux	ugt74e2 2x	1.17373	1.07887	1.56917	0.986275	0.821632	1.18239	1.53796	1.09751	1.04232	1.09012	0.519051	1.04078	1.07493	0.815754	-4.551	0.90694	1.44192	1.00711	0.599522	1.5351	47.3744	1093.67	5107.62	12915.4	9865.76	41832.7	45995	139.724	94.5104	0.236152	0.0551178	9.80333	105.683	0.0576716	-2.16199	6.96087	59.0246	10.2271	0.594777	0.274505	1.10822	1.11171
190415_tray8_yiffies_Hoagland_8-5#2_rep1	ugt74e2-01(8-5)4x	4x	UGT74E2	UGT74E24x	ugt74e2-01 (8-5)	aux	ugt74e2 4x	0.840956	0.961633	0.513315	1.06196	1.17026	1.30525	0.74423	1.57587	1.02092	0.862923	0.652406	1.15132	1.9924	0.740171	-0.565799	1.51845	0.991385	0.933795	3.955	0.350377	33.943	974.825	1670.83	13906.4	14051.9	46179.6	22257.3	200.623	92.5705	0.186935	0.0692788	10.8445	195.885	0.0523281	-0.268788	11.6543	40.582	9.48257	3.9237	0.062654	0.79402	0.990901
190415_tray8_yiffies_Hoagland_8-5#2_rep2	ugt74e2-01(8-5)4x	4x	UGT74E2	UGT74E24x	ugt74e2-01 (8-5)	aux	ugt74e2 4x	0.79294	1.5167	1.27678	0.795773	0.874327	0.892922	1.13457	0.923323	0.951094	0.723184	0.384841	0.882691	1.00117	1.24292	4.46775	0.860868	1.06691	0.573473	0.593675	1.18828	32.005	1537.51	4155.9	10420.7	10498.5	31591.4	33931.1	117.548	86.239	0.156663	0.0408662	8.31428	98.4308	0.0878714	2.12245	6.60726	43.6736	5.82355	0.588977	0.212486	0.748684	1.56286
190415_tray8_yiffies_Hoagland_8-5#2_rep3	ugt74e2-01(8-5)4x	4x	UGT74E2	UGT74E24x	ugt74e2-01 (8-5)	aux	ugt74e2 4x	0.993766	1.00213	1.07158	0.950003	0.908641	1.17029	1.02915	0.919591	0.975391	0.632733	0.660827	1.1773	0.962426	0.555933	0.171752	1.04645	1.03068	0.977614	0.47643	0.736324	40.1108	1015.88	3487.98	12440.4	10910.5	41404.6	30778.2	117.073	88.4421	0.137069	0.0701729	11.0893	94.6221	0.039303	0.0815926	8.03164	42.1906	9.92755	0.47266	0.131669	0.938301	1.03263
190415_tray8_yiffies_Hoagland_8-5#2_rep4	ugt74e2-01(8-5)4x	4x	UGT74E2	UGT74E24x	ugt74e2-01 (8-5)	aux	ugt74e2 4x	0.945415	0.962495	0.6961	0.99729	1.08536	1.45568	0.683392	1.01507	1.2608	0.391097	0.289088	1.02249	0.834679	1.09757	-1.24459	1.29015	0.538324	1.07072	0.36786	0.217141	38.1592	975.698	2265.8	13059.6	13032.5	51501.6	20437.8	129.228	114.321	0.0847232	0.0306982	9.63104	82.0625	0.0775949	-0.591253	9.90204	22.0361	10.873	0.364949	0.0388288	0.892648	0.991789
190415_tray8_yiffies_Hoagland_8-5#2_rep5	ugt74e2-01(8-5)4x	4x	UGT74E2	UGT74E24x	ugt74e2-01 (8-5)	aux	ugt74e2 4x	1.01484	1.02659	1.18768	0.858221	0.708771	1.14887	1.08541	0.961434	0.940656	0.613605	0.513195	1.01984	0.967541	0.942957	-0.373344	1.05237	1.08938	1.14403	0.754099	0.6294	40.9615	1040.67	3865.88	11238.5	8510.58	40646.9	32460.8	122.399	85.2925	0.132925	0.054496	9.60607	95.1249	0.0666645	-0.17736	8.07703	44.5936	11.6175	0.748131	0.112549	0.958201	1.05784
190415_tray8_yiffies_Hoagland_8-5#2_rep6	ugt74e2-01(8-5)4x	4x	UGT74E2	UGT74E24x	ugt74e2-01 (8-5)	aux	ugt74e2 4x	1.01301	0.959814	1.15433	0.96219	0.864608	1.06097	1.00966	0.844773	0.938112	1.07379	0.549963	1.05137	0.946787	0.92692	0.733423	1.00128	1.01471	0.644691	0.416805	0.56568	40.8876	972.98	3757.33	12600	10381.8	37536.7	30195.4	107.547	85.0619	0.232614	0.0584004	9.90312	93.0845	0.0655308	0.348419	7.68496	41.5368	6.54676	0.413507	0.101154	0.956473	0.989026
190424_tray9_yiffies_Hoagland_mut28_rep1	ugt74e2-09(28)2x	2x	UGT74E2	UGT74E22x	ugt74e2-09 (28)	aux	ugt74e2 2x	1.01934	0.994226	1.38574	1.13884	0.793985	0.968501	1.16024	0.653224	0.867582	1.148	0.643128	0.990065	0.552762	1.11524	-0.159802	0.784476	0.954376	1.7987	0.186226	0.432382	45.0748	846.15	3029.36	13488.8	10731.3	42314.7	31766.2	149.136	71.4961	0.346539	0.0533707	7.796	96.5799	0.115363	0.00865806	7.83238	39.755	20.1949	0.472489	0.062728	1.0725	0.960386
190424_tray9_yiffies_Hoagland_mut28_rep2	ugt74e2-09(28)2x	2x	UGT74E2	UGT74E22x	ugt74e2-09 (28)	aux	ugt74e2 2x	1.02735	1.15755	1.03304	1.10869	1.03318	0.977529	0.987349	0.744191	1.03238	1.40649	0.777868	0.948063	0.593921	1.02061	2.78931	0.764635	0.893475	1.548	0.355767	1.72978	45.429	985.146	2258.32	13131.8	13964.1	42709.1	27032.7	169.904	85.0767	0.424569	0.0645522	7.46527	103.771	0.105575	-0.151124	7.63428	37.2181	17.3802	0.902648	0.250949	1.08093	1.11815
190424_tray9_yiffies_Hoagland_mut28_rep3	ugt74e2-09(28)2x	2x	UGT74E2	UGT74E22x	ugt74e2-09 (28)	aux	ugt74e2 2x	0.964263	1.083	1.10927	1.21384	0.996978	0.960514	0.952976	0.718378	1.07818	0.661989	0.529665	1.09978	0.649579	1.41238	-1.74075	0.787738	0.853635	1.66328	0.358364	2.2117	42.6394	921.702	2424.96	14377.1	13474.9	41965.7	26091.6	164.011	88.8515	0.199831	0.0439548	8.65991	113.496	0.1461	0.0943139	7.86495	35.5586	18.6745	0.909235	0.320863	1.01455	1.04614
190424_tray9_yiffies_Hoagland_mut28_rep4	ugt74e2-09(28)2x	2x	UGT74E2	UGT74E22x	ugt74e2-09 (28)	aux	ugt74e2 2x	1.00653	1.22124	1.40551	1.06775	0.860571	0.832807	1.13682	0.736523	0.966316	1.13079	1.58357	0.948177	0.516352	0.96755	47.3825	0.694028	1.03577	1.23466	0.297937	1.12538	44.5084	1039.35	3072.57	12646.8	11631.2	36386.1	31125.2	168.154	79.6327	0.341345	0.131414	7.46617	90.2182	0.100086	-2.56718	6.92933	43.1455	13.8621	0.755921	0.163266	1.05902	1.17967
190424_tray9_yiffies_Hoagland_mut28_rep5	ugt74e2-09(28)2x	2x	UGT74E2	UGT74E22x	ugt74e2-09 (28)	aux	ugt74e2 2x	0.780042	0.937934	0.599332	0.972857	1.28095	1.1332	0.846984	1.71946	1.0918	0.722859	1.64072	1.73332	1.60091	1.10239	-38.8175	1.09173	0.7487	1.00366	0.661782	1.33841	34.4932	798.242	1310.2	11522.8	17313	49510.5	23189.6	392.565	89.9733	0.218205	0.136157	13.6486	279.714	0.114034	2.10313	10.9	31.1875	11.2686	1.67906	0.19417	0.82072	0.90601
190424_tray9_yiffies_Hoagland_mut28_rep6	ugt74e2-09(28)2x	2x	UGT74E2	UGT74E22x	ugt74e2-09 (28)	aux	ugt74e2 2x	0.90509	0.817472	0.708065	1.13705	1.14304	1.23723	0.697017	0.877632	1.31906	0.404794	0.663087	1.54015	0.884351	0.438268	-3.86708	0.914943	0.462679	1.04852	0.403714	1.16452	40.0228	695.721	1547.9	13467.6	15449	54055.8	19083.7	200.37	108.702	0.122193	0.055027	12.1275	154.516	0.0453356	0.209518	9.135	19.2731	11.7722	1.0243	0.168943	0.95229	0.789648
190424_tray9_yiffies_Hoagland_28-10#1_rep1	ugt74e2-09(28-10)4x	4x	UGT74E2	UGT74E24x	ugt74e2-09 (28-10)	aux	ugt74e2 4x	1.10561	0.861812	1.14058	1.36223	0.872465	1.06916	0.866372	0.510935	1.02356	1.58933	0.657924	1.13281	0.516562	0.741695	-3.3171	0.952827	0.752664	1.25152	0.193375	0.404272	48.8898	733.457	2493.42	16134.7	11792	46712.4	23720.5	116.65	84.3499	0.479761	0.0545986	8.91999	90.255	0.076723	0.17972	9.51324	31.3526	14.0515	0.490628	0.0586499	1.16327	0.832479
190424_tray9_yiffies_Hoagland_28-10#1_rep2	ugt74e2-09(28-10)4x	4x	UGT74E2	UGT74E24x	ugt74e2-09 (28-10)	aux	ugt74e2 4x	0.6943	1.24905	0.782972	1.0911	1.16661	1.21531	0.612673	0.746414	1.15464	0.529888	1.46974	1.44002	1.39914	0.762903	-1.43369	1.29942	0.573423	0.484508	1.84179	2.1709	30.7017	1063.02	1711.65	12923.4	15767.5	53098	16774.4	170.412	95.1522	0.159954	0.121968	11.339	244.461	0.0789168	0.0776772	12.9737	23.8862	5.43982	4.67297	0.314945	0.730507	1.20654
190424_tray9_yiffies_Hoagland_28-10#1_rep3	ugt74e2-09(28-10)4x	4x	UGT74E2	UGT74E24x	ugt74e2-09 (28-10)	aux	ugt74e2 4x	0.833113	1.94075	1.71946	0.764637	0.716395	1.08218	1.00878	0.406979	0.900167	0.724647	0.635175	0.984247	0.471534	0.427264	2.66889	0.986259	0.892671	0.765916	0.236857	0.643961	36.84	1651.7	3758.9	9056.62	9682.59	47281.6	27619.5	92.9163	74.1814	0.218745	0.0527107	7.75019	82.3875	0.0441973	-0.1446	9.84702	37.1846	8.59933	0.60095	0.0934228	0.87656	1.87469
190424_tray9_yiffies_Hoagland_28-10#1_rep4	ugt74e2-09(28-10)4x	4x	UGT74E2	UGT74E24x	ugt74e2-09 (28-10)	aux	ugt74e2 4x	0.876173	1.60828	0.880955	1.08036	1.04466	1.09409	0.636464	0.628107	1.17156	0.677251	0.554089	1.44131	0.618033	0.602229	-6.79383	0.954285	0.443884	1.02247	0.298633	1.19448	38.7441	1368.75	1925.85	12796.2	14119.3	47801.8	17425.8	143.402	96.5465	0.204438	0.0459817	11.3492	107.984	0.0622963	0.368089	9.52779	18.4902	11.4797	0.757687	0.173289	0.921865	1.55354
190424_tray9_yiffies_Hoagland_28-10#1_rep5	ugt74e2-09(28-10)4x	4x	UGT74E2	UGT74E24x	ugt74e2-09 (28-10)	aux	ugt74e2 4x	0.848018	1.08309	0.948785	1.34035	1.16681	1.15961	0.658529	0.505374	1.28987	0.318614	1.37773	1.45042	0.890931	0.482703	-59.8172	0.89835	0.400107	1.15269	0.349077	0.887748	37.499	921.782	2074.13	15875.5	15770.3	50664.4	18029.9	115.381	106.296	0.0961783	0.114332	11.421	155.666	0.0499321	3.24089	8.96933	16.6667	12.9418	0.885673	0.12879	0.892241	1.04623
190424_tray9_yiffies_Hoagland_28-10#1_rep6	ugt74e2-09(28-10)4x	4x	UGT74E2	UGT74E24x	ugt74e2-09 (28-10)	aux	ugt74e2 4x	0.958259	1.29101	0.966939	1.24439	1.0294	1.13876	0.559958	0.50938	1.28744	0.400921	1.48896	1.62868	0.551329	0.416144	8.25628	0.967777	0.445948	0.900368	0.23588	1.86508	42.3739	1098.73	2113.82	14739	13913.1	49753.3	15331.1	116.295	106.096	0.121024	0.123563	12.8246	96.3295	0.0430471	-0.447325	9.6625	18.5762	10.1089	0.598471	0.270577	1.00823	1.24707
BigSoil_Dec2020_Jan2021_akt1-2/hak5-2R2x	akt1-2/hak5-2R	2x	AKT1/HAK5	AKT1/HAK52x	akt1-2/hak5-2R	bigpots	akt1/hak5 2x	0.890504	0.935107	1.18552	1.13987	0.968116	0.793728	1.21765	1.1816	1.0629	0.435691	0.328222	0.919063	0.859475	0.494506	1.69421	0.799482	1.22759	0.566151	1.0091	0.956933	46.7328	918.028	24097.4	11274.3	8817.66	35483.7	39775.2	372.358	82.4824	0.103625	0.0659243	6.86182	108.132	0.0362368	-0.472402	3.7746	79.8541	1.92088	0.349685	0.601429
BigSoil_Dec2020_Jan2021_akt1-2/hak5-2R2x	akt1-2/hak5-2R	2x	AKT1/HAK5	AKT1/HAK52x	akt1-2/hak5-2R	bigpots	akt1/hak5 2x	0.9471	1.2119	1.12294	0.927309	1.01236	0.839524	0.953039	1.05353	1.02058	0.456139	2.33018	1.02481	0.910825	1.72723	0.438754	0.807729	1.0072	0.817618	1.03282	0.626997	49.7029	1189.76	22825.4	9171.89	9220.66	37531	31131.6	331.999	79.1979	0.108488	0.468023	7.65132	114.593	0.12657	-0.122339	3.81354	65.5174	2.77407	0.357904	0.394065
BigSoil_Dec2020_Jan2021_akt1-2/hak5-2R2x	akt1-2/hak5-2R	2x	AKT1/HAK5	AKT1/HAK52x	akt1-2/hak5-2R	bigpots	akt1/hak5 2x	0.998012	0.982697	1.07856	1.02124	1.00524	0.837334	1.08864	1.05938	1.04451	0.543829	0.485076	0.907777	0.853524	1.35565	-0.36253	0.848281	1.10599	0.706578	1.08427	0.474558	52.3747	964.749	21923.4	10101	9155.81	37433	35561.1	333.843	81.0551	0.129345	0.097429	6.77756	107.384	0.0993406	0.101085	4.005	71.9438	2.39733	0.375734	0.298258
BigSoil_Dec2020_Jan2021_akt1-2/hak5-2R2x	akt1-2/hak5-2R	2x	AKT1/HAK5	AKT1/HAK52x	akt1-2/hak5-2R	bigpots	akt1/hak5 2x	1.03367	0.947968	1.07106	1.04767	1.12548	0.869652	1.07248	1.07626	1.07741	0.46407	0.495254	1.05379	0.886621	1.86704	-0.090058	0.874691	1.04258	0.768128	0.855399	0.350556	54.246	930.654	21771	10362.4	10250.9	38877.8	35033.2	339.163	83.6078	0.110375	0.0994733	7.86773	111.548	0.136815	0.0251112	4.12969	67.8193	2.60616	0.296422	0.220323
BigSoil_Dec2020_Jan2021_akt1-2/hak5-2R2x	akt1-2/hak5-2R	2x	AKT1/HAK5	AKT1/HAK52x	akt1-2/hak5-2R	bigpots	akt1/hak5 2x	1.15165	1.14306	1.0459	1.14472	0.998027	0.757675	1.01909	1.05803	0.990632	0.692547	0.754404	0.820625	0.778299	1.4024	0.815608	0.809906	1.08341	0.315253	0.880686	0.82411	60.4378	1122.18	21259.5	11322.3	9090.09	33871.9	33289.1	333.417	76.8739	0.164716	0.151524	6.12687	97.9194	0.102766	-0.227419	3.82382	70.4748	1.06961	0.305185	0.51795
BigSoil_Dec2020_Jan2021_akt1-2/hak5-2R2x	akt1-2/hak5-2R	2x	AKT1/HAK5	AKT1/HAK52x	akt1-2/hak5-2R	bigpots	akt1/hak5 2x	1.16487	1.00982	1.23407	1.12523	0.938034	0.637641	1.11497	1.14278	1.07917	0.550247	0.79575	0.847424	0.842313	0.404845	-1.24252	0.640765	1.12103	0.467406	0.986576	1.93574	61.1314	991.379	25084.4	11129.5	8543.67	28505.8	36421.2	360.125	83.7449	0.130871	0.159829	6.32695	105.973	0.0296665	0.346457	3.02525	72.9219	1.58585	0.341879	1.21661
BigSoil_Dec2020_Jan2021_akt1-2/hak5-2R-1#14x	akt1-2/hak5-2R-1#1	4x	AKT1/HAK5	AKT1/HAK54x	akt1-2/hak5-2R-1#1	bigpots	akt1/hak5 4x	0.916233	1.1503	0.943335	1.01108	1.08648	1.17058	0.86129	0.935051	1.13836	0.496852	0.521174	0.920115	0.88223	0.841447	-0.434277	1.26289	0.911647	0.424316	0.970416	0.575039	48.0831	1129.29	19174.7	10000.5	9895.68	52330.8	28134.6	294.663	88.338	0.118172	0.104679	6.86968	110.995	0.0616603	0.121091	5.96248	59.302	1.43965	0.336279	0.36141
BigSoil_Dec2020_Jan2021_akt1-2/hak5-2R-1#14x	akt1-2/hak5-2R-1#1	4x	AKT1/HAK5	AKT1/HAK54x	akt1-2/hak5-2R-1#1	bigpots	akt1/hak5 4x	0.990628	1.10424	0.951692	1.08596	1.0075	0.890379	0.962093	1.01207	1.08736	0.532637	0.366091	1.19591	0.838218	0.521823	2.37385	0.906451	0.977345	0.474752	1.08392	1.77988	51.9873	1084.08	19344.6	10741.1	9176.35	39804.4	31427.4	318.934	84.3801	0.126683	0.0735306	8.9288	105.458	0.0382386	-0.66191	4.27964	63.5756	1.61077	0.375612	1.11865
BigSoil_Dec2020_Jan2021_akt1-2/hak5-2R-1#14x	akt1-2/hak5-2R-1#1	4x	AKT1/HAK5	AKT1/HAK54x	akt1-2/hak5-2R-1#1	bigpots	akt1/hak5 4x	0.80719	1.07961	0.945742	1.06445	1.05122	1.17473	0.911266	0.926038	1.16474	0.44075	0.433514	0.982808	1.04148	0.676257	-1.08016	1.236	0.923029	0.441586	0.952072	0.692836	42.3606	1059.89	19223.7	10528.3	9574.56	52516.2	29767	291.823	90.385	0.104828	0.0870726	7.33775	131.03	0.0495553	0.301185	5.83555	60.0424	1.49825	0.329922	0.435445
BigSoil_Dec2020_Jan2021_akt1-2/hak5-2R-1#14x	akt1-2/hak5-2R-1#1	4x	AKT1/HAK5	AKT1/HAK54x	akt1-2/hak5-2R-1#1	bigpots	akt1/hak5 4x	0.797176	1.46473	0.934475	1.01411	1.10631	1.10643	0.895767	0.961876	1.12276	0.478371	0.598836	1.06423	1.47781	0.391138	-0.0664839	1.10919	0.903698	0.958012	0.980004	1.71115	41.8351	1437.98	18994.7	10030.5	10076.3	49463.2	29260.8	303.116	87.1276	0.113776	0.120278	7.94564	185.927	0.0286621	0.0185379	5.23683	58.7849	3.25041	0.339601	1.07545
BigSoil_Dec2020_Jan2021_akt1-2/hak5-2R-1#14x	akt1-2/hak5-2R-1#1	4x	AKT1/HAK5	AKT1/HAK54x	akt1-2/hak5-2R-1#1	bigpots	akt1/hak5 4x	0.850841	1.15393	1.03723	0.973857	0.927792	0.858943	1.05551	1.18249	0.970403	0.540837	0.895425	1.00465	0.880754	2.49826	-0.394882	0.855475	1.02678	1.28445	1.22152	0.759679	44.6514	1132.85	21083.3	9632.29	8450.38	38399.1	34479	372.638	75.3042	0.128633	0.179849	7.50085	110.81	0.18307	0.110106	4.03896	66.7914	4.35798	0.423295	0.477455
BigSoil_Dec2020_Jan2021_akt1-2/hak5-2R-1#14x	akt1-2/hak5-2R-1#1	4x	AKT1/HAK5	AKT1/HAK54x	akt1-2/hak5-2R-1#1	bigpots	akt1/hak5 4x	0.938052	1.09258	0.992542	1.11615	1.20315	0.989029	0.908847	0.901603	1.18448	0.401231	0.78125	1.12223	0.903972	1.23593	0.0562717	1.00262	0.930682	0.602735	0.963101	1.07755	49.2281	1072.62	20174.9	11039.7	10958.4	44214.6	29688	284.122	91.917	0.095429	0.156916	8.37865	113.731	0.0905675	-0.0156904	4.73367	60.5402	2.045	0.333744	0.677238
BigSoil_Dec2020_Jan2021_akt1-2/hak5-2R-2#14x	akt1-2/hak5-2R-2#1	4x	AKT1/HAK5	AKT1/HAK54x	akt1-2/hak5-2R-2#1	bigpots	akt1/hak5 4x	1.03866	1.33996	1.07507	0.963427	0.873756	0.941232	1.0158	1.03343	1.09686	0.455998	0.920939	1.13455	0.759047	0.976015	-0.628327	0.964295	1.01894	0.779138	0.939425	0.576647	54.5078	1315.49	21852.4	9529.13	7958.22	42077.8	33181.6	325.663	85.1173	0.108455	0.184973	8.47068	95.4974	0.0715212	0.175198	4.55274	66.2814	2.64351	0.32554	0.36242
BigSoil_Dec2020_Jan2021_akt1-2/hak5-2R-2#14x	akt1-2/hak5-2R-2#1	4x	AKT1/HAK5	AKT1/HAK54x	akt1-2/hak5-2R-2#1	bigpots	akt1/hak5 4x	0.903307	1.07634	0.986724	0.933736	0.960992	1.00359	0.93922	0.971632	1.11718	0.566418	0.548062	0.882386	0.927767	0.520948	1.3664	1.05206	0.970997	0.39492	1.22931	1.34845	47.4047	1056.68	20056.7	9235.46	8752.78	44865.4	30680.2	306.19	86.6942	0.134717	0.11008	6.58798	116.724	0.0381744	-0.380998	4.96709	63.1626	1.33991	0.425993	0.847494
BigSoil_Dec2020_Jan2021_akt1-2/hak5-2R-2#14x	akt1-2/hak5-2R-2#1	4x	AKT1/HAK5	AKT1/HAK54x	akt1-2/hak5-2R-2#1	bigpots	akt1/hak5 4x	1.07205	1.07756	1.024	1.06608	1.01842	0.875163	0.999315	1.04142	1.10066	0.472622	0.399626	1.02242	0.862388	0.488014	7.36345	0.901288	1.01291	0.477169	1.02835	0.329132	56.2602	1057.88	20814.3	10544.5	9275.85	39124.2	32643.2	328.184	85.4124	0.112409	0.0802661	7.63349	108.499	0.0357611	-2.05318	4.25526	65.889	1.61897	0.356354	0.206858
BigSoil_Dec2020_Jan2021_akt1-2/hak5-2R-2#14x	akt1-2/hak5-2R-2#1	4x	AKT1/HAK5	AKT1/HAK54x	akt1-2/hak5-2R-2#1	bigpots	akt1/hak5 4x	0.909671	1.03971	0.983117	0.9085	0.938532	1.04872	0.962416	1.02943	1.13549	0.537516	0.394713	0.937009	0.951782	0.686919	2.37658	1.08156	0.986206	0.477551	1.13241	0.402491	47.7387	1020.72	19983.4	8985.85	8548.2	46883.3	31437.9	324.404	88.1153	0.127843	0.0792793	6.99581	119.746	0.0503366	-0.662669	5.10636	64.152	1.62027	0.392415	0.252964
BigSoil_Dec2020_Jan2021_akt1-2/hak5-2R-2#14x	akt1-2/hak5-2R-2#1	4x	AKT1/HAK5	AKT1/HAK54x	akt1-2/hak5-2R-2#1	bigpots	akt1/hak5 4x	0.902925	1.32122	1.02996	0.96763	0.900081	0.891176	0.998943	1.07312	0.96689	0.524578	1.21654	0.968856	0.932585	3.71979	0.149961	0.891042	0.98236	0.918154	1.15671	0.816123	47.3847	1297.09	20935.5	9570.7	8197.99	39840	32631.1	338.172	75.0316	0.124766	0.244345	7.23358	117.331	0.272582	-0.0418142	4.20689	63.9018	3.11518	0.400834	0.51293
BigSoil_Dec2020_Jan2021_akt1-2/hak5-2R-2#14x	akt1-2/hak5-2R-2#1	4x	AKT1/HAK5	AKT1/HAK54x	akt1-2/hak5-2R-2#1	bigpots	akt1/hak5 4x	0.86028	0.967231	0.960763	1.10401	0.994778	0.920452	0.981067	1.06878	1.08049	0.505099	0.401592	1.13836	0.956409	0.870429	-1.41455	0.936823	0.950876	0.778001	1.21973	0.441231	45.1467	949.565	19529	10919.6	9060.49	41148.8	32047.1	336.804	83.8469	0.120133	0.0806611	8.49909	120.328	0.063784	0.394423	4.42303	61.8538	2.63966	0.422674	0.277312
BigSoil_Dec2020_Jan2021_akt1-2R2x	akt1-2R	2x	AKT1	AKT12x	akt1-2R	bigpots	akt1 2x	0.854187	0.781506	0.998686	1.09389	1.17341	1.06695	1.01356	1.0256	1.15997	0.531501	0.529304	0.946571	0.789284	0.613719	0.389468	1.13407	1.0276	0.602298	1.07943	6.23283	44.8269	767.232	20299.8	10819.6	10687.4	47698.2	33108.5	323.198	90.0145	0.126413	0.106312	7.0672	99.3015	0.0449726	-0.108597	5.35429	66.845	2.04352	0.374055	3.91731
BigSoil_Dec2020_Jan2021_akt1-2R2x	akt1-2R	2x	AKT1	AKT12x	akt1-2R	bigpots	akt1 2x	0.889407	0.938054	1.14321	1.04794	1.06868	0.840069	1.12519	1.10959	1.2388	0.44843	0.826767	0.95989	0.835561	1.93965	-14.7477	0.861454	1.1338	0.551393	0.921605	0.879548	46.6752	920.921	23237.6	10365	9733.63	37555.3	36755	349.665	96.1324	0.106655	0.166059	7.16664	105.124	0.142136	4.11215	4.06719	73.7528	1.87081	0.319365	0.552792
BigSoil_Dec2020_Jan2021_akt1-2R2x	akt1-2R	2x	AKT1	AKT12x	akt1-2R	bigpots	akt1 2x	1.02295	0.789455	1.07021	1.06053	1.01358	0.844731	1.06186	1.0533	1.08599	0.463907	0.388644	0.958498	0.925153	0.422677	-0.0136758	0.836738	1.0382	0.435468	1.17525	0.227424	53.6833	775.036	21753.6	10489.6	9231.74	37763.7	34686.2	331.927	84.2741	0.110336	0.0780602	7.15625	116.395	0.0309733	0.00381328	3.9505	67.534	1.47749	0.407259	0.142935
BigSoil_Dec2020_Jan2021_akt1-2R2x	akt1-2R	2x	AKT1	AKT12x	akt1-2R	bigpots	akt1 2x	0.974164	0.886663	1.08096	1.08215	1.0066	0.78556	0.977573	1.075	1.07142	0.599228	0.869485	0.989138	0.814865	1.4571	1.8915	0.803864	1.03446	0.277496	1.08087	12.6785	51.1233	870.469	21972.2	10703.4	9168.16	35118.5	31933	338.764	83.1429	0.142521	0.174639	7.38501	102.52	0.106774	-0.527412	3.79529	67.2906	0.941509	0.374555	7.96839
BigSoil_Dec2020_Jan2021_akt1-2R2x	akt1-2R	2x	AKT1	AKT12x	akt1-2R	bigpots	akt1 2x	0.864044	0.967736	1.17943	1.02588	0.933163	0.700335	1.19164	1.27603	0.985415	0.514533	0.670824	0.966153	0.842452	0.844482	0.722691	0.66531	1.18149	0.962414	1.15939	0.227322	45.3442	950.061	23973.8	10146.9	8499.31	31308.5	38925.5	402.115	76.4692	0.122377	0.134737	7.2134	105.991	0.0618826	-0.20151	3.14114	76.8552	3.26535	0.401764	0.142871
BigSoil_Dec2020_Jan2021_akt1-2R2x	akt1-2R	2x	AKT1	AKT12x	akt1-2R	bigpots	akt1 2x	0.971534	0.876088	1.1459	1.15371	0.981338	0.724731	1.16679	1.14001	1.07387	0.48252	0.601166	0.897101	0.876671	1.00788	-0.0417895	0.762596	1.11612	0.401944	1.00594	0.441993	50.9852	860.087	23292.2	11411.2	8938.09	32399.1	38114	359.251	83.333	0.114763	0.120746	6.69785	110.296	0.0738561	0.0116523	3.60045	72.6026	1.36374	0.348591	0.277791
BigSoil_Dec2020_Jan2021_akt1-2R_2#14x	akt1-2R_2#1	4x	AKT1	AKT14x	akt1-2R_2#1	bigpots	akt1 4x	0.925455	1.13202	0.925048	1.04358	0.909552	0.958374	0.806031	1.03289	1.12445	0.546225	0.802657	1.10009	1.11171	0.786009	2.01984	0.997518	0.785169	0.688806	1.86591	2.56805	48.567	1111.34	18803	10321.9	8284.25	42844.1	26329.5	325.495	87.2583	0.129914	0.161216	8.21336	139.866	0.0575978	-0.563198	4.70959	51.0747	2.33703	0.646595	1.61401
BigSoil_Dec2020_Jan2021_akt1-2R_2#14x	akt1-2R_2#1	4x	AKT1	AKT14x	akt1-2R_2#1	bigpots	akt1 4x	0.91522	0.796033	1.02512	1.02313	0.937724	0.966639	0.919935	1.04844	1.22584	0.538632	0.541815	1.03515	1.57443	0.472551	-3.29177	0.984283	0.933765	0.361559	1.25918	6.82231	48.0299	781.494	20837.2	10119.7	8540.85	43213.6	30050.2	330.395	95.1265	0.128109	0.108825	7.72854	198.082	0.034628	0.917855	4.64711	60.7408	1.22672	0.436345	4.2878
BigSoil_Dec2020_Jan2021_akt1-2R_2#14x	akt1-2R_2#1	4x	AKT1	AKT14x	akt1-2R_2#1	bigpots	akt1 4x	0.791243	0.936255	0.85604	0.978591	1.01505	1.01502	0.797888	1.02862	0.975209	0.65185	0.58585	1.09132	1.0225	0.667449	-0.0633904	0.988676	0.790419	0.54534	1.47422	0.194829	41.5237	919.155	17400.3	9679.11	9245.16	45376.7	26063.5	324.148	75.6772	0.155036	0.11767	8.14792	128.643	0.0489098	0.0176753	4.66785	51.4162	1.85027	0.510862	0.122449
BigSoil_Dec2020_Jan2021_akt1-2R_2#14x	akt1-2R_2#1	4x	AKT1	AKT14x	akt1-2R_2#1	bigpots	akt1 4x	0.738059	0.836449	0.994703	0.932596	1.26835	0.859702	0.942258	1.07346	0.926884	0.735398	0.484233	1.03264	1.20422	0.787988	-1.65167	0.856242	0.940329	0.945665	1.73579	0.228809	38.7326	821.172	20218.9	9224.18	11552.2	38433	30779.4	338.28	71.9271	0.174908	0.0972597	7.70983	151.505	0.0577428	0.460541	4.04259	61.1678	3.20852	0.601504	0.143806
BigSoil_Dec2020_Jan2021_akt1-2R_2#14x	akt1-2R_2#1	4x	AKT1	AKT14x	akt1-2R_2#1	bigpots	akt1 4x	0.726202	1.33892	0.933719	0.951817	1.12511	1.0497	0.68746	0.821231	1.1206	0.575833	0.42635	0.830543	1.24455	0.821316	1.45463	1.12046	0.668156	0.202451	1.46022	2.37653	38.1104	1314.46	18979.3	9414.29	10247.6	46926.8	22456.3	258.795	86.9596	0.136956	0.0856337	6.20092	156.58	0.0601851	-0.405599	5.29005	43.4631	0.686891	0.50601	1.49364
BigSoil_Dec2020_Jan2021_akt1-2R_2#14x	akt1-2R_2#1	4x	AKT1	AKT14x	akt1-2R_2#1	bigpots	akt1 4x	0.881633	0.93547	1.05598	0.943349	1.03599	0.851279	0.808177	0.962158	1.16248	0.63495	0.684688	1.23142	1.13236	1.13916	-5.08461	0.869494	0.796565	0.19272	1.7409	3.60707	46.2673	918.384	21464.3	9330.54	9435.84	38056.5	26399.6	303.205	90.2093	0.151017	0.137522	9.19393	142.464	0.0834764	1.41776	4.10515	51.816	0.653876	0.603276	2.26703
BigSoil_Dec2020_Jan2021_akt1-2R_5#24x	akt1-2R_5#2	4x	AKT1	AKT14x	akt1-2R_5#2	bigpots	akt1 4x	0.850573	1.08171	1.0865	0.974512	0.956632	0.994352	1.03004	1.09237	1.11608	0.500742	0.448486	0.985056	0.855204	0.732245	3.88673	1.00725	1.05125	0.470475	1.11289	1.11629	44.6373	1061.96	22084.8	9638.76	8713.07	44452.5	33646.7	344.237	86.6087	0.119097	0.0900798	7.35453	107.595	0.053658	-1.08375	4.75552	68.3832	1.59626	0.38565	0.701584
BigSoil_Dec2020_Jan2021_akt1-2R_5#24x	akt1-2R_5#2	4x	AKT1	AKT14x	akt1-2R_5#2	bigpots	akt1 4x	0.799386	1.09957	0.950412	1.08055	1.15957	1.05621	0.932674	0.959211	1.14895	0.504829	0.575384	1.09496	1.71498	0.336146	0.0181794	1.12202	0.916661	0.731254	1.08808	0.999309	41.951	1079.48	19318.6	10687.6	10561.4	47217.9	30466.3	302.276	89.1593	0.120069	0.115568	8.17509	215.765	0.0246324	-0.00506902	5.29743	59.6282	2.48105	0.377054	0.628062
BigSoil_Dec2020_Jan2021_akt1-2R_5#24x	akt1-2R_5#2	4x	AKT1	AKT14x	akt1-2R_5#2	bigpots	akt1 4x	1.01168	1.0306	0.974437	1.11708	1.01258	0.86927	0.919918	0.996808	1.17815	0.460055	0.975141	1.04664	0.939556	1.2673	0.116457	0.898388	0.918829	0.366031	1.1823	1.2592	53.0923	1011.77	19806.9	11048.9	9222.64	38860.8	30049.7	314.124	91.4258	0.10942	0.19586	7.81429	118.208	0.0928662	-0.0324721	4.24157	59.7691	1.2419	0.409704	0.791406
BigSoil_Dec2020_Jan2021_akt1-2R_5#24x	akt1-2R_5#2	4x	AKT1	AKT14x	akt1-2R_5#2	bigpots	akt1 4x	0.824012	1.25962	1.08182	0.906623	0.926905	0.938607	1.04175	1.12988	1.07503	0.542578	0.545494	1.02212	0.776774	0.526776	-0.395647	0.946893	1.06552	0.874077	1.11167	1.4432	43.2434	1236.61	21989.6	8967.29	8442.31	41960.4	34029.4	356.059	83.4232	0.129047	0.109564	7.63129	97.7276	0.0386015	0.11032	4.47058	69.3114	2.96563	0.385227	0.907049
BigSoil_Dec2020_Jan2021_akt1-2R_5#24x	akt1-2R_5#2	4x	AKT1	AKT14x	akt1-2R_5#2	bigpots	akt1 4x	1.02744	1.20913	1.03334	1.11252	1.02443	0.883357	1.0004	1.01178	1.13893	0.458452	0.507133	0.990429	0.897187	0.738128	0.711856	0.910822	1.00285	0.3032	1.01516	0.989251	53.9193	1187.05	21004.2	11003.8	9330.55	39490.5	32678.5	318.842	88.3817	0.109039	0.101859	7.39465	112.877	0.0540891	-0.198489	4.30027	65.2344	1.02872	0.351784	0.62174
BigSoil_Dec2020_Jan2021_akt1-2R_5#24x	akt1-2R_5#2	4x	AKT1	AKT14x	akt1-2R_5#2	bigpots	akt1 4x	0.804542	1.01631	0.926731	1.07995	1.18029	0.968006	0.848204	0.982964	1.09219	0.484961	0.833772	1.18086	0.986976	2.08153	0.59058	0.991017	0.855958	0.902032	1.232	1.76248	42.2216	997.75	18837.2	10681.6	10750.1	43274.8	27707.1	309.762	84.7551	0.115343	0.167466	8.81639	124.174	0.152532	-0.164673	4.6789	55.6794	3.06048	0.426925	1.10771
190520_tray14_yiffies_1/4Hoagland_expa1_rep1	expa1-12x	2x	EXPA1	EXPA12x	expa1-1	cellsize	expa1 2x	1.03446	1.13122	1.68818	0.757124	0.614065	0.946011	1.52761	0.885173	0.826373	1.32977	0.704518	0.952018	0.645624	0.610139	-0.374521	0.982178	1.59646	0.517513	0.417427	0.282513	48.0966	1571.7	4364.6	10279.8	7560.54	36113.2	37466.1	110.341	75.7413	0.231391	0.0422292	8.01343	69.5173	0.0388177	-0.264511	7.59177	51.7689	6.07736	0.394583	0.0650614	0.993081	1.1614
190520_tray14_yiffies_1/4Hoagland_expa1_rep2	expa1-12x	2x	EXPA1	EXPA12x	expa1-1	cellsize	expa1 2x	0.910894	1.03353	1.42145	0.937392	0.860214	0.897583	1.32073	0.891688	0.891545	0.818771	0.859914	1.0742	0.693892	1.22395	0.684648	0.873229	1.36341	0.703209	0.408997	1.70392	42.3514	1435.97	3675	12727.4	10591.2	34264.5	32392.1	111.154	81.7147	0.142474	0.0515437	9.04186	74.7145	0.0778692	0.483544	6.74964	44.2118	8.25806	0.386614	0.392406	0.874456	1.0611
190520_tray14_yiffies_1/4Hoagland_expa1_rep3	expa1-12x	2x	EXPA1	EXPA12x	expa1-1	cellsize	expa1 2x	0.966066	0.936157	0.960242	1.00225	0.965247	1.06329	0.976115	0.949855	1.02962	0.583443	0.5441	1.05235	0.851413	0.814589	-0.67219	1.03002	1.01574	1.05384	0.586676	0.377921	44.9165	1300.68	2482.6	13608	11884.4	40590.2	23940.1	118.404	94.3702	0.101524	0.0326136	8.85796	91.6756	0.0518251	-0.474745	7.96154	32.9375	12.3757	0.55457	0.0870336	0.92742	0.961129
190520_tray14_yiffies_1/4Hoagland_expa1_rep4	expa1-12x	2x	EXPA1	EXPA12x	expa1-1	cellsize	expa1 2x	1.06478	0.951957	0.687707	0.994665	1.03783	1.05367	0.964536	1.18421	0.911395	1.80828	1.1572	0.884482	1.53538	0.797912	0.141036	1.28549	1.26545	0.51657	3.82039	1.04506	49.506	1322.63	1777.99	13505	12778	40223.2	23656.1	147.618	83.5341	0.314657	0.0693634	7.44497	165.322	0.0507641	0.0996089	9.93619	41.0349	6.06629	3.61131	0.240672	1.02218	0.977351
190520_tray14_yiffies_1/4Hoagland_expa1_rep5	expa1-12x	2x	EXPA1	EXPA12x	expa1-1	cellsize	expa1 2x	1.04214	0.876911	1.20058	0.944156	0.964229	0.975302	1.19614	1.0089	0.919729	1.05657	0.935116	1.06514	0.778487	0.286882	0.432547	0.945971	1.18683	1.12629	0.573873	0.249157	48.4535	1218.37	3103.96	12819.3	11871.9	37231.3	29336.5	125.765	84.2979	0.183853	0.0560514	8.96564	83.8233	0.0182517	0.305493	7.31191	38.4857	13.2264	0.542467	0.0573797	1.00045	0.900303
190520_tray14_yiffies_1/4Hoagland_expa1_rep6	expa1-12x	2x	EXPA1	EXPA12x	expa1-1	cellsize	expa1 2x	1.23168	0.91433	1.46165	0.782234	0.623136	0.915788	1.34876	0.906983	0.79197	1.067	0.768306	0.866111	0.677244	0.319571	0.814152	0.954643	1.37939	0.509715	0.411325	0.436213	57.2662	1270.36	3778.93	10620.8	7672.22	34959.5	33079.6	113.06	72.5882	0.185668	0.0460527	7.29033	72.9219	0.0203314	0.575008	7.37894	44.73	5.98578	0.388815	0.100458	1.18241	0.93872
190520_tray14_yiffies_1/4Hoagland_expa1_1#1_rep1	expa1-1(_1)4x	4x	EXPA1	EXPA14x	expa1-1 (_1)	cellsize	expa1 4x	0.869152	1.23197	0.966116	0.861079	0.847857	0.924869	1.1292	1.15906	0.990862	1.35572	2.15567	0.798396	1.40766	1.05426	-2.25394	1.24805	1.47342	0.448769	2.75464	22.042	40.4106	1711.67	2497.78	11691.3	10439.1	35306.1	27694.6	144.483	90.8177	0.235908	0.129212	6.72035	151.569	0.0670733	-1.59188	9.64683	47.7789	5.27006	2.60389	5.07616	0.834383	1.26483
190520_tray14_yiffies_1/4Hoagland_expa1_1#1_rep2	expa1-1(_1)4x	4x	EXPA1	EXPA14x	expa1-1 (_1)	cellsize	expa1 4x	1.00369	0.773427	1.18978	0.908947	0.853729	1.01381	1.10276	0.799922	1.00255	0.908668	1.13095	1.32707	0.756133	1.21949	1.04986	1.12158	1.14877	1.13097	0.352172	0.966683	46.6657	1074.59	3076.04	12341.2	10511.3	38701.4	27046.1	99.7144	91.8887	0.158116	0.0677895	11.1703	81.4163	0.0775851	0.741478	8.6693	37.2514	13.2815	0.332899	0.222623	0.963537	0.794059
190520_tray14_yiffies_1/4Hoagland_expa1_1#1_rep3	expa1-1(_1)4x	4x	EXPA1	EXPA14x	expa1-1 (_1)	cellsize	expa1 4x	1.10928	1.03742	0.660373	0.754512	0.86934	0.965615	1.05606	1.33503	0.794008	1.74266	0.96951	1.40126	1.70457	0.981413	7.60372	1.15074	1.40469	0.469623	4.46874	0.489462	51.575	1441.38	1707.32	10244.4	10703.6	36861.6	25900.9	166.418	72.775	0.303239	0.0581129	11.7948	183.538	0.0624386	5.37025	8.89468	45.5504	5.51497	4.22419	0.112721	1.0649	1.06509
190520_tray14_yiffies_1/4Hoagland_expa1_1#1_rep4	expa1-1(_1)4x	4x	EXPA1	EXPA14x	expa1-1 (_1)	cellsize	expa1 4x	1.02506	0.942485	0.73864	0.965589	1.20105	1.24826	0.680951	1.09288	1.06887	1.60948	2.65008	1.28882	2.01648	1.65982	-0.435628	1.49653	0.689174	0.321277	3.53286	3.181	47.6593	1309.47	1909.67	13110.3	14787.6	47651.4	16700.9	136.233	97.9677	0.280063	0.158847	10.8484	217.123	0.1056	-0.307669	11.5675	22.348	3.77288	3.33952	0.732569	0.984051	0.967626
190520_tray14_yiffies_1/4Hoagland_expa1_1#1_rep5	expa1-1(_1)4x	4x	EXPA1	EXPA14x	expa1-1 (_1)	cellsize	expa1 4x	0.821078	0.731523	0.629101	1.15697	1.19723	1.25668	0.759635	1.07409	1.0152	0.979181	1.72984	1.49437	2.07319	1.44053	-0.19081	1.45063	0.989259	0.682051	4.44947	1.09764	38.1754	1016.37	1626.47	15708.7	14740.7	47972.8	18630.7	133.891	93.0487	0.170386	0.103688	12.5785	223.23	0.0916482	-0.134763	11.2127	32.079	8.00959	4.20597	0.252781	0.788232	0.751036
190520_tray14_yiffies_1/4Hoagland_expa1_1#1_rep6	expa1-1(_1)4x	4x	EXPA1	EXPA14x	expa1-1 (_1)	cellsize	expa1 4x	0.997623	0.75149	1.3184	0.91168	0.813543	1.0757	1.23979	1.05078	0.940657	1.04753	1.49686	1.30495	0.830606	0.321488	-0.0138765	1.03653	1.23433	0.878555	0.629858	0.574024	46.3838	1044.11	3408.56	12378.3	10016.6	41064.1	30407	130.985	86.2161	0.182279	0.0897225	10.9842	89.4351	0.0204534	-0.00980047	8.01192	40.0258	10.3172	0.595388	0.132195	0.957715	0.771536
190520_tray14_yiffies_1/4Hoagland_expa1_2#1_rep1	expa1-1(_2)4x	4x	EXPA1	EXPA14x	expa1-1 (_2)	cellsize	expa1 4x	0.928539	1.03934	1.21977	0.916359	0.89499	1.06345	1.03721	0.645677	1.02658	1.32456	0.924114	1.04414	0.610983	0.588789	3.05235	1.23652	1.12588	0.618016	0.237677	0.991283	43.1718	1444.04	3153.57	12441.9	11019.4	40596.2	25438.6	80.487	94.0914	0.230486	0.0553919	8.78882	65.7873	0.0374594	2.15577	9.55772	36.5093	7.25761	0.22467	0.228288	0.891395	1.06707
190520_tray14_yiffies_1/4Hoagland_expa1_2#1_rep2	expa1-1(_2)4x	4x	EXPA1	EXPA14x	expa1-1 (_2)	cellsize	expa1 4x	0.796444	1.00777	0.701639	1.0326	1.17986	1.161	0.916484	1.11893	0.958727	0.910785	1.23798	1.0201	1.64268	0.403558	1.22129	1.45759	1.18909	0.992753	2.31568	0.373979	37.0301	1400.18	1814.01	14020.1	14526.8	44320.2	22477.6	139.48	87.8723	0.158485	0.0742051	8.58649	176.874	0.0256748	0.862556	11.2665	38.5588	11.6583	2.18896	0.0861257	0.764584	1.03466
190520_tray14_yiffies_1/4Hoagland_expa1_2#1_rep3	expa1-1(_2)4x	4x	EXPA1	EXPA14x	expa1-1 (_2)	cellsize	expa1 4x	0.884164	0.895466	1.11119	1.01721	1.01813	1.03906	1.01113	0.848798	0.998327	0.610242	2.39288	1.19985	0.767897	0.77813	0.263474	1.12484	1.06934	1.08993	0.404056	0.70204	41.1085	1244.15	2872.86	13811.1	12535.5	39665.5	24798.9	105.807	91.5018	0.106188	0.14343	10.0995	82.683	0.0495055	0.186083	8.69451	34.6757	12.7994	0.381944	0.161677	0.848794	0.919353
190520_tray14_yiffies_1/4Hoagland_expa1_2#1_rep4	expa1-1(_2)4x	4x	EXPA1	EXPA14x	expa1-1 (_2)	cellsize	expa1 4x	0.83619	1.07331	0.704352	1.01466	1.04005	1.24728	0.877494	1.31917	0.969048	1.11955	2.19068	1.07999	1.89134	0.364306	-0.801111	1.48494	1.12957	0.401529	2.8006	0.26508	38.878	1491.24	1821.02	13776.6	12805.4	47614	21521.3	164.442	88.8183	0.194811	0.131311	9.09059	203.649	0.0231776	-0.565798	11.4778	36.629	4.71532	2.64733	0.0610467	0.80274	1.10194
190520_tray14_yiffies_1/4Hoagland_expa1_2#1_rep5	expa1-1(_2)4x	4x	EXPA1	EXPA14x	expa1-1 (_2)	cellsize	expa1 4x	0.861897	0.936246	1.12353	1.03794	0.953817	1.01834	1.08623	0.825703	1.08004	0.74334	0.886	1.17244	0.763184	0.217046	-0.425468	1.052	1.08752	1.26755	0.431017	0.590486	40.0733	1300.81	2904.76	14092.6	11743.7	38874.3	26640.8	102.928	98.9912	0.129348	0.0531073	9.86876	82.1755	0.0138087	-0.300494	8.13143	35.2653	14.8853	0.407429	0.135986	0.827418	0.96122
190520_tray14_yiffies_1/4Hoagland_expa1_2#1_rep6	expa1-1(_2)4x	4x	EXPA1	EXPA14x	expa1-1 (_2)	cellsize	expa1 4x	0.888924	1.02542	1.45955	0.759191	0.593205	1.01902	1.32206	0.969357	0.846271	1.24221	1.21184	1.0678	0.830094	0.54049	0.176705	0.995091	1.354	0.513994	0.975484	0.637304	41.3298	1424.7	3773.5	10307.9	7303.71	38900.4	32424.8	120.835	77.5651	0.216156	0.0726385	8.98802	89.38	0.0343866	0.124801	7.69157	43.9064	6.03604	0.922099	0.146768	0.853364	1.05277
191107_tray18_yiffies_1/10Hoagland_At1G61590(53)_rep1	At1G61590(53)	2x	SGN1	SGN12x	At1G61590(53)	endodermis	sgn1 2x	0.908968	1.08525	1.52652	1.04265	0.989994	0.945541	1.17741	1.20211	1.03948	1.26718	1.02006	1.07252	1.06979	0.195727	-9.69895	0.841287	1.23182	2.4164	1.93171	1.01604	36.9399	1051.24	2515.2	10346.8	10463.7	31519	20750.4	140.414	97.0449	0.158498	0.0475084	6.21286	88.4352	0.0157748	1.04202	4.89523	27.0032	17.8742	0.86154	0.204106
191107_tray18_yiffies_1/10Hoagland_At1G61590(53)_rep2	At1G61590(53)	2x	SGN1	SGN12x	At1G61590(53)	endodermis	sgn1 2x	0.944449	0.824423	1.07201	0.918142	1.02526	1.02528	0.826651	0.774738	0.962005	0.587609	0.888899	1.13053	0.795193	0.818634	-0.091393	0.921561	0.793993	0.959216	1.04705	0.751978	38.3819	798.588	1766.31	9111.3	10836.5	34177.1	14568.8	90.4945	89.8116	0.0734978	0.0413996	6.54889	65.7354	0.0659783	0.0098189	5.36232	17.4054	7.09535	0.46698	0.15106
191107_tray18_yiffies_1/10Hoagland_At1G61590(53)_rep3	At1G61590(53)	2x	SGN1	SGN12x	At1G61590(53)	endodermis	sgn1 2x	0.963474	1.04108	1.65392	0.884625	0.96863	1.02281	1.06715	1.05992	0.97505	1.72931	1.22112	1.09677	0.951746	0.688682	-0.903869	0.949254	1.00396	0.489525	1.30304	0.665141	39.155	1008.45	2725.11	8778.68	10237.9	34094.7	18807.4	123.806	91.0294	0.216301	0.0568726	6.35334	78.677	0.0555047	0.0971081	5.52346	22.0082	3.62103	0.581152	0.133616
191107_tray18_yiffies_1/10Hoagland_At1G61590(53)_rep4	At1G61590(53)	2x	SGN1	SGN12x	At1G61590(53)	endodermis	sgn1 2x	0.809037	1.21251	1.31545	1.01516	1.12141	0.899273	0.878385	0.885527	0.987696	0.492033	0.863402	1.14632	0.853043	0.794658	2.09787	0.894003	0.919205	0.554049	0.816259	0.956482	32.8788	1174.51	2167.42	10074.1	11852.7	29976.7	15480.5	103.435	92.2101	0.0615432	0.0402121	6.64041	70.5176	0.0640459	-0.225387	5.20197	20.1503	4.09832	0.364049	0.192142
191107_tray18_yiffies_1/10Hoagland_At1G61590(53)_rep5	At1G61590(53)	2x	SGN1	SGN12x	At1G61590(53)	endodermis	sgn1 2x	0.902639	1.07963	1.37155	0.819796	1.21732	0.774293	1.18807	0.95926	1.00259	1.13317	2.94084	1.00929	0.870871	1.24563	0.923641	0.773991	1.44066	1.02781	1.26617	4.24764	36.6827	1045.8	2259.86	8135.34	12866.4	25810.5	20938.4	112.048	93.6008	0.141736	0.136967	5.84662	71.9914	0.100392	-0.0992323	4.50365	31.5813	7.60274	0.564708	0.853283
191107_tray18_yiffies_1/10Hoagland_At1G61590(53)_rep6	At1G61590(53)	2x	SGN1	SGN12x	At1G61590(53)	endodermis	sgn1 2x	1.06099	1.41009	1.63797	0.933106	1.22145	0.801266	1.30098	1.15485	0.972259	1.89279	2.35429	0.974343	0.860825	0.988034	-10.2794	0.829666	1.45699	0.952967	1.22815	2.72564	43.1182	1365.9	2698.83	9259.79	12910.1	26709.7	22928.3	134.895	90.7689	0.236749	0.109649	5.64415	71.1609	0.0796312	1.10438	4.82761	31.9392	7.04913	0.547751	0.547538
191107_tray18_yiffies_1/10Hoagland_At1G61590(53-4#1)_rep1	At1G61590(53-4#1)	4x	SGN1	SGN14x	At1G61590(53-4#1)	endodermis	sgn1 4x	0.908689	0.600506	1.14272	1.14858	0.962665	1.08051	0.832532	1.02215	0.873104	0.997894	1.02495	1.27648	1.22705	0.47473	-5.92264	1.03745	0.753113	0.917249	1.854	0.520944	36.9286	581.687	1882.82	11398.1	10174.9	36018	14672.4	119.394	81.5119	0.124816	0.0477358	7.39437	101.435	0.0382611	0.636306	6.03667	16.5093	6.78492	0.82688	0.104649
191107_tray18_yiffies_1/10Hoagland_At1G61590(53-4#1)_rep2	At1G61590(53-4#1)	4x	SGN1	SGN14x	At1G61590(53-4#1)	endodermis	sgn1 4x	0.80131	1.64955	1.06896	0.911257	1.05946	0.927217	0.85138	0.7849	1.04035	0.75436	1.25904	1.16949	2.36654	1.08569	-1.11598	0.948801	0.782244	0.68412	1.74823	1.59459	32.5648	1597.86	1761.29	9042.97	11198	30908.2	15004.6	91.6815	97.1262	0.0943549	0.0586387	6.7746	195.632	0.0875021	0.119897	5.52082	17.1479	5.06046	0.779705	0.320328
191107_tray18_yiffies_1/10Hoagland_At1G61590(53-4#1)_rep3	At1G61590(53-4#1)	4x	SGN1	SGN14x	At1G61590(53-4#1)	endodermis	sgn1 4x	0.567238	1.0491	1.11789	1.0118	0.948073	1.03933	0.86269	0.998715	1.10393	0.69561	1.7329	1.17863	1.48018	0.821489	-0.593977	1.01145	0.776501	0.670042	2.58296	0.441196	23.0522	1016.22	1841.9	10040.7	10020.6	34645.5	15203.9	116.657	103.061	0.0870066	0.0807083	6.82756	122.361	0.0662084	0.0638146	5.88535	17.022	4.95633	1.15199	0.0886291
191107_tray18_yiffies_1/10Hoagland_At1G61590(53-4#1)_rep4	At1G61590(53-4#1)	4x	SGN1	SGN14x	At1G61590(53-4#1)	endodermis	sgn1 4x	0.804097	0.950069	1.31344	1.31282	1.01473	1.06619	0.989912	0.655144	0.75327	0.94008	0.738287	1.22451	1.20739	0.557895	-1.44879	1.18135	1.13003	1.24278	0.837923	1.19588	32.678	920.296	2164.11	13028	10725.2	35540.7	17446.1	76.5252	70.3244	0.117585	0.034385	7.09329	99.8097	0.0449638	0.155652	6.87398	24.7719	9.19289	0.373711	0.240233
191107_tray18_yiffies_1/10Hoagland_At1G61590(53-4#1)_rep5	At1G61590(53-4#1)	4x	SGN1	SGN14x	At1G61590(53-4#1)	endodermis	sgn1 4x	0.717838	0.887233	1.53291	1.01578	0.9664	0.907689	1.18196	0.873562	0.930379	1.67685	1.52549	1.25181	1.98843	0.298674	0.42779	1.24693	1.31993	0.843875	0.87062	1.8299	29.1725	859.429	2525.72	10080.2	10214.3	30257.2	20830.8	102.038	86.8591	0.209739	0.071048	7.25147	164.375	0.0240718	-0.0459601	7.25557	28.9346	6.24217	0.388294	0.367597
191107_tray18_yiffies_1/10Hoagland_At1G61590(53-4#1)_rep6	At1G61590(53-4#1)	4x	SGN1	SGN14x	At1G61590(53-4#1)	endodermis	sgn1 4x	0.797841	0.939124	2.07611	0.861491	0.745423	1.19559	1.3539	0.951663	0.906542	2.80524	3.24896	1.3535	1.53474	0.410418	-0.399186	1.28967	1.50208	0.507141	1.39564	1.76126	32.4238	909.694	3420.73	8549.11	7878.73	39854.2	23861	111.16	84.6336	0.350878	0.151317	7.8405	126.871	0.0330778	0.042887	7.50426	32.9277	3.75134	0.622453	0.353809
191107_tray18_yiffies_1/10Hoagland_At1G61590(53-7#1)_rep1	At1G61590(53-7#1)	4x	SGN1	SGN14x	At1G61590(53-7#1)	endodermis	sgn1 4x	0.698302	1.27659	1.26294	1.26236	1.06231	1.14682	1.01184	0.775378	0.878198	0.729006	0.456872	0.922153	1.12059	0.509309	1.61848	1.20622	1.07888	0.90818	0.776349	0.324788	28.3786	1236.59	2080.9	12527.2	11228	38228.6	17832.6	90.5693	81.9875	0.0911837	0.0212783	5.34183	92.635	0.041048	-0.173883	7.01869	23.6506	6.71784	0.34625	0.0652447
191107_tray18_yiffies_1/10Hoagland_At1G61590(53-7#1)_rep2	At1G61590(53-7#1)	4x	SGN1	SGN14x	At1G61590(53-7#1)	endodermis	sgn1 4x	0.81976	0.844022	1.0453	0.917125	0.887006	1.06357	0.881441	0.909008	1.18456	0.499698	0.759799	1.07514	1.9975	0.576153	-3.03669	1.08052	0.914615	0.793241	1.17994	1.3042	33.3146	817.572	1722.31	9101.2	9375.19	35453.4	15534.4	106.178	110.589	0.062502	0.0353869	6.22807	165.126	0.0464354	0.32625	6.28727	20.0497	5.86763	0.52625	0.261993
191107_tray18_yiffies_1/10Hoagland_At1G61590(53-7#1)_rep3	At1G61590(53-7#1)	4x	SGN1	SGN14x	At1G61590(53-7#1)	endodermis	sgn1 4x	0.781337	0.869959	0.961496	0.938218	0.929169	1.07762	0.79885	0.868471	1.14108	0.653215	0.518288	1.29386	1.27333	0.570163	0.774691	1.11184	0.804511	0.324763	0.759977	0.904839	31.7531	842.696	1584.22	9310.51	9820.83	35921.9	14078.8	101.443	106.529	0.0817037	0.0241388	7.49507	105.261	0.0459526	-0.0832298	6.46948	17.636	2.40228	0.338948	0.181768
191107_tray18_yiffies_1/10Hoagland_At1G61590(53-7#1)_rep4	At1G61590(53-7#1)	4x	SGN1	SGN14x	At1G61590(53-7#1)	endodermis	sgn1 4x	0.622568	0.784828	1.00051	1.04775	0.966939	1.03503	0.855693	0.88204	1.18111	0.546526	0.599236	1.32416	1.42585	0.840283	-0.991238	1.0897	0.937419	0.986641	1.07678	0.388659	25.3008	760.234	1648.51	10397.5	10220	34502.1	15080.6	103.028	110.267	0.0683592	0.0279088	7.67058	117.869	0.0677231	0.106495	6.34066	20.5495	7.29822	0.480239	0.0780754
191107_tray18_yiffies_1/10Hoagland_At1G61590(53-7#1)_rep5	At1G61590(53-7#1)	4x	SGN1	SGN14x	At1G61590(53-7#1)	endodermis	sgn1 4x	0.583562	0.611854	1.09233	1.12191	1.18622	1.01574	0.842662	1.09187	1.45421	0.57296	0.598601	1.48393	1.86662	0.345536	0.763064	0.982937	0.866954	0.78654	1.42279	0.579339	23.7156	592.68	1799.8	11133.4	12537.7	33859	14851	127.538	135.763	0.0716656	0.0278792	8.59606	154.306	0.0278486	-0.0819807	5.71945	19.0049	5.81806	0.634558	0.11638
191107_tray18_yiffies_1/10Hoagland_At1G61590(53-7#1)_rep6	At1G61590(53-7#1)	4x	SGN1	SGN14x	At1G61590(53-7#1)	endodermis	sgn1 4x	0.760738	0.693342	1.19306	1.10904	1.12731	1.27317	0.957756	0.642087	0.711715	2.0057	1.78637	1.22732	3.01426	0.69011	-0.0875749	1.38	0.977317	1.00806	0.59254	5.47342	30.916	671.614	1965.76	11005.6	11915.1	42440.3	16879.4	75.0001	66.4448	0.250872	0.0831985	7.10958	249.177	0.0556198	0.00940871	8.02983	21.4242	7.45664	0.264271	1.09952
191104_PETsoilRNAseqExp_1/10Hoagland_2x-esb1_rep1	esb1_2x	2x	ESB1	ESB12x	esb1-1	endodermis	esb1 2x	0.81286	1.42878	0.844207	0.811454	0.852308	1.75692	0.421824	0.815966	1.02629	1.38981	0.376907	1.10185	0.685326	1.42237	1.5867	1.54513	0.406893	2.45719	1.5215	1.18932	36.9472	994.707	16148.5	8260.61	7743.01	70175.7	13422.1	254.604	76.6744	0.156051	0.0665761	7.78315	69.9801	0.113427	-0.0853595	5.25713	26.5135	5.41428	0.544635	0.11718
191104_PETsoilRNAseqExp_1/10Hoagland_2x-esb1_rep10	esb1_2x	2x	ESB1	ESB12x	esb1-1	endodermis	esb1 2x	0.87816	0.822264	0.832099	0.897732	1.11846	1.48655	0.384129	0.607969	0.995574	0.823739	1.09318	1.31723	1.06028	1.88778	8.42125	1.41089	0.403035	1.3074	1.53338	0.957252	39.9153	572.456	15916.9	9138.92	10160.9	59376.5	12222.7	189.703	74.3798	0.0924911	0.193096	9.30456	108.267	0.150541	-0.453036	4.80039	26.2621	2.88079	0.548889	0.0943149
191104_PETsoilRNAseqExp_1/10Hoagland_2x-esb1_rep11	esb1_2x	2x	ESB1	ESB12x	esb1-1	endodermis	esb1 2x	0.880547	1.05132	0.880226	0.811567	1.07648	1.60876	0.455661	0.621549	1.03258	0.816032	1.01655	1.22544	3.13289	2.41362	-32.9423	1.47876	0.426976	1.03062	1.07267	8.6795	40.0238	731.926	16837.5	8261.76	9779.54	64258	14498.8	193.94	77.1443	0.0916258	0.179561	8.65621	319.906	0.192475	1.77219	5.03131	27.8221	2.27091	0.383973	0.855163
191104_PETsoilRNAseqExp_1/10Hoagland_2x-esb1_rep12	esb1_2x	2x	ESB1	ESB12x	esb1-1	endodermis	esb1 2x	1.07079	1.66065	0.904852	0.751106	1.12892	1.3244	0.445327	0.568388	1.03164	1.1137	1.73581	0.983124	0.824762	2.43871	0.91669	1.30844	0.414016	0.304807	1.00332	7.32998	48.6708	1156.14	17308.5	7646.27	10256	52900	14170	177.353	77.0745	0.125048	0.30661	6.94453	84.2183	0.194476	-0.049315	4.4518	26.9776	0.671625	0.359148	0.722199
191104_PETsoilRNAseqExp_1/10Hoagland_2x-esb1_rep2	esb1_2x	2x	ESB1	ESB12x	esb1-1	endodermis	esb1 2x	0.908975	1.40892	0.913164	0.870275	1.07291	1.3376	0.438482	0.674639	1.08987	1.04696	0.603996	1.18528	0.986578	2.90456	20.103	1.2378	0.408664	0.897123	1.52307	1.22681	41.3159	980.884	17467.5	8859.41	9747.09	53427.1	13952.1	210.506	81.4245	0.117555	0.106689	8.37247	100.742	0.231625	-1.08148	4.21145	26.6289	1.97676	0.545197	0.120873
191104_PETsoilRNAseqExp_1/10Hoagland_2x-esb1_rep3	esb1_2x	2x	ESB1	ESB12x	esb1-1	endodermis	esb1 2x	0.820098	0.817916	0.76397	0.914499	1.1018	1.46813	0.359738	0.561399	0.998464	0.947623	0.645115	1.25944	1.30826	2.28559	25.8194	1.39931	0.343125	0.91412	1.40896	1.90445	37.2762	569.429	14613.7	9309.6	10009.6	58641	11446.6	175.172	74.5957	0.106401	0.113952	8.89635	133.59	0.182264	-1.389	4.76099	22.3583	2.01421	0.50435	0.187639
191104_PETsoilRNAseqExp_1/10Hoagland_2x-esb1_rep4	esb1_2x	2x	ESB1	ESB12x	esb1-1	endodermis	esb1 2x	0.879995	0.96388	0.810416	0.916775	0.987551	1.57376	0.379612	0.656699	0.991693	0.900133	0.953796	1.27033	1.04825	3.48283	7.90361	1.41938	0.384431	1.31369	1.31394	1.63882	39.9987	671.048	15502.1	9332.78	8971.66	62860	12079	204.908	74.0898	0.101069	0.168477	8.97329	107.04	0.277739	-0.425189	4.82927	25.0498	2.89465	0.470337	0.161467
191104_PETsoilRNAseqExp_1/10Hoagland_2x-esb1_rep5	esb1_2x	2x	ESB1	ESB12x	esb1-1	endodermis	esb1 2x	0.778188	0.809294	0.784088	0.922888	1.19141	1.52031	0.366408	0.599868	1.04208	0.981184	0.971099	1.37561	0.974558	4.16936	10.2495	1.35078	0.328648	0.964884	1.23709	1.00298	35.3712	563.427	14998.5	9395.01	10823.6	60725.1	11658.8	187.175	77.8545	0.110169	0.171533	9.71691	99.5143	0.332486	-0.55139	4.59585	21.415	2.12607	0.442827	0.0988199
191104_PETsoilRNAseqExp_1/10Hoagland_2x-esb1_rep6	esb1_2x	2x	ESB1	ESB12x	esb1-1	endodermis	esb1 2x	0.962433	0.988289	0.787885	0.934343	1.22516	1.56043	0.373993	0.532958	0.996063	0.826719	1.8906	1.26908	1.03677	1.60192	1.72409	1.54208	0.356057	0.934238	1.25916	1.26304	43.7458	688.042	15071.1	9511.62	11130.3	62327.5	11900.1	166.297	74.4164	0.0928257	0.333952	8.96443	105.867	0.127745	-0.0927508	5.24673	23.201	2.05854	0.450729	0.124443
191104_PETsoilRNAseqExp_1/10Hoagland_2x-esb1_rep7	esb1_2x	2x	ESB1	ESB12x	esb1-1	endodermis	esb1 2x	0.938922	1.05327	0.916507	0.848385	0.966315	1.51639	0.439005	0.727321	0.969192	0.927547	1.64945	1.15928	1.00704	1.4517	-0.62194	1.34598	0.445805	2.04755	1.26031	2.52999	42.6771	733.281	17531.5	8636.57	8778.74	60568.6	13968.8	226.944	72.4088	0.104147	0.291356	8.18882	102.831	0.115766	0.0334584	4.57954	29.049	4.51167	0.451138	0.249272
191104_PETsoilRNAseqExp_1/10Hoagland_2x-esb1_rep8	esb1_2x	2x	ESB1	ESB12x	esb1-1	endodermis	esb1 2x	0.816891	0.765768	0.704739	0.996652	1.21644	1.60347	0.339008	0.550307	1.08248	0.68814	0.501883	1.32165	1.21581	1.17045	1.91718	1.54563	0.289323	0.767905	1.19178	2.92681	37.1304	533.123	13480.7	10145.9	11051.1	64046.6	10787	171.711	80.8724	0.0772658	0.0886515	9.33578	124.149	0.0933377	-0.103138	5.2588	18.8525	1.69203	0.426608	0.288368
191104_PETsoilRNAseqExp_1/10Hoagland_2x-esb1_rep9	esb1_2x	2x	ESB1	ESB12x	esb1-1	endodermis	esb1 2x	0.822964	0.914445	0.692827	0.999102	1.25078	1.54483	0.318932	0.509522	1.04867	0.444079	0.622813	1.26889	1.03332	1.17078	0.047618	1.54734	0.294984	0.523252	1.26787	0.47028	37.4064	636.632	13252.8	10170.9	11363.1	61704.2	10148.1	158.985	78.3468	0.0498621	0.110012	8.96311	105.514	0.0933639	-0.00256169	5.26464	19.2214	1.15296	0.453844	0.0463351
210407_peatsoil_esb1-1 2x_soil	esb1-1 2x	2x	ESB1	ESB12x	esb1-1	endodermis	esb1 2x	1.11593	1.46189	1.00289	0.716764	0.782112	1.28494	0.525381	0.813915	1.4723	1.56711	1.23291	0.839491	0.842738	4.15921	0.780022	1.23469	0.497192	0.829362	1.90205	1.36563	47.3037	1233.83	20631.9	7027.06	6756.63	63324.4	15444.2	256.019	135.439	0.103711	1.17726	6.4171	87.1266	0.145162	1.34193	5.52386	30.5947	1.05317	0.575476	0.234006
210407_peatsoil_esb1-1 2x_soil	esb1-1 2x	2x	ESB1	ESB12x	esb1-1	endodermis	esb1 2x	1.21501	1.5663	1.26144	0.887695	0.975455	1.78826	0.68565	0.913375	1.25717	1.26208	0.290141	0.871572	1.13925	2.65801	2.31876	1.72339	0.716933	0.737557	1.38341	0.853375	51.5038	1321.95	25950.9	8702.85	8426.92	88128.8	20155.5	287.305	115.649	0.0835247	0.277045	6.66232	117.782	0.0927683	3.98913	7.71024	44.1165	0.936588	0.418558	0.146229
210407_peatsoil_esb1-1 2x_soil	esb1-1 2x	2x	ESB1	ESB12x	esb1-1	endodermis	esb1 2x	0.903627	1.01647	0.733704	0.858991	1.11163	1.45956	0.399528	0.618202	1.07329	1.14242	0.186344	1.02417	0.987986	1.6067	0.704262	1.37495	0.343155	1.07838	1.23484	0.895272	38.3043	857.897	15094.1	8421.43	9603.35	71929.7	11744.6	194.457	98.7332	0.0756054	0.177933	7.82882	102.143	0.0560761	1.21159	6.15133	21.1161	1.36938	0.373607	0.153408
210407_peatsoil_esb1-1 2x_soil	esb1-1 2x	2x	ESB1	ESB12x	esb1-1	endodermis	esb1 2x	1.51866	1.75932	1.32136	0.863004	1.83638	0.930774	0.73783	0.806243	1.19652	0.953946	0.682226	0.366172	0.988782	6.31083	4.38118	0.978274	0.636862	0.167609	1.73108	7.41891	64.3755	1484.86	27183.6	8460.78	15864.4	45870.3	21689.4	253.606	110.069	0.0631322	0.651433	2.79903	102.225	0.220256	7.53726	4.37667	39.1893	0.212838	0.523749	1.27125
210407_peatsoil_esb1-1 2x_soil	esb1-1 2x	2x	ESB1	ESB12x	esb1-1	endodermis	esb1 2x	3.13672	4.13897	1.63136	0.879103	2.29303	0.946682	0.802081	0.881617	2.12603	1.73898	1.2959	0.508175	0.947544	17.0881	11.0365	1.05661	0.70525	0.131713	2.28884	13.2707	132.964	3493.28	33561.1	8618.61	19809.4	46654.3	23578.1	277.315	195.576	0.115086	1.23741	3.8845	97.962	0.5964	18.9869	4.72712	43.3976	0.167256	0.692502	2.27398
210407_peatsoil_esb1-1 2x_soil	esb1-1 2x	2x	ESB1	ESB12x	esb1-1	endodermis	esb1 2x	0.908039	0.894565	0.817456	1.10526	1.10114	1.06672	0.84434	0.753051	1.03428	1.44007	0.178422	0.983778	0.932002	0.941037	1.10375	1.11943	0.876055	0.763151	1.13428	1.29454	38.4913	755.011	16817.1	10835.8	9512.71	52570.2	24820.4	236.874	95.1442	0.0953042	0.170368	7.52003	96.3552	0.0328435	1.89886	5.00821	53.9081	0.969088	0.343182	0.221824
190529_tray15_yiffies_1/4Hoagland_esb1_rep1	esb1-12x	2x	ESB1	ESB12x	esb1-1	endodermis	esb1 2x	0.631423	1.02808	1.31103	0.85465	1.04982	1.46041	1.00531	1.00277	0.660418	0.794711	2.06174	1.15632	1.4484	2.43366	-0.495969	1.95713	1.1637	1.09172	7.83857	2.28455	30.4417	1581.34	2707.67	10819.8	13280.2	55497.1	21565.8	137.132	72.8048	0.142268	0.130693	10.1534	154.089	0.155064	1.20952	14.7293	29.8114	10.828	4.14324	0.36075	0.877783	1.09154
190529_tray15_yiffies_1/4Hoagland_esb1_rep2	esb1-12x	2x	ESB1	ESB12x	esb1-1	endodermis	esb1 2x	0.644932	1.05503	1.68584	0.99235	1.00237	1.18882	0.858039	0.5097	0.801732	1.31885	2.38856	1.30605	0.714702	0.611352	-0.163657	1.25661	1.0112	1.02888	0.429216	0.484857	31.093	1622.79	3481.77	12563	12680	45176.2	18406.5	69.703	88.3834	0.2361	0.15141	11.4681	76.0338	0.0389532	0.399109	9.45723	25.9048	10.2048	0.226871	0.0765629	0.896563	1.12015
190529_tray15_yiffies_1/4Hoagland_esb1_rep3	esb1-12x	2x	ESB1	ESB12x	esb1-1	endodermis	esb1 2x	0.571878	0.67862	1.08859	1.07851	0.964606	1.18054	0.505175	0.772673	0.976984	0.357288	1.31784	1.2779	0.989946	1.00587	-0.178391	1.09035	0.411435	0.875462	1.53119	1.55426	27.571	1043.82	2248.26	13653.9	12202.3	44861.5	10836.9	105.665	107.703	0.0639614	0.0835377	11.221	105.316	0.0640903	0.435041	8.20589	10.5401	8.6831	0.809341	0.24543	0.795006	0.720508
190529_tray15_yiffies_1/4Hoagland_esb1_rep4	esb1-12x	2x	ESB1	ESB12x	esb1-1	endodermis	esb1 2x	0.995899	0.968323	1.18131	1.16982	0.87917	1.09171	0.698206	0.78039	1.00684	0.577962	1.00343	1.11005	0.790791	1.98792	-0.377845	1.22416	0.592848	0.631706	1.21052	1.1569	48.0135	1489.43	2439.76	14809.7	11121.5	41486	14977.8	106.721	110.995	0.103466	0.0636072	9.74714	84.1285	0.126663	0.921448	9.21298	15.1874	6.26545	0.639844	0.182683	1.38447	1.02809
190529_tray15_yiffies_1/4Hoagland_esb1_rep5	esb1-12x	2x	ESB1	ESB12x	esb1-1	endodermis	esb1 2x	0.799066	0.873795	1.09685	1.17996	0.857927	1.13022	0.634351	0.636482	1.09602	0.561602	0.855222	1.14412	0.718248	1.73305	-0.433144	1.14362	0.509718	0.525643	1.16117	0.911186	38.5239	1344.03	2265.33	14938.2	10852.8	42949.6	13608	87.0408	120.825	0.100538	0.0542122	10.0463	76.411	0.110424	1.05631	8.60681	13.0578	5.21349	0.613759	0.143884	1.11083	0.927729
190529_tray15_yiffies_1/4Hoagland_esb1_rep6	esb1-12x	2x	ESB1	ESB12x	esb1-1	endodermis	esb1 2x	0.672832	1.04734	1.24113	1.09652	1.05655	1.17322	0.613801	0.714263	1.01806	0.433763	0.970891	1.2322	0.885188	1.31842	-0.0529563	1.29946	0.507868	0.796113	1.01974	0.980926	32.4381	1610.97	2563.31	13881.8	13365.4	44583.4	13167.2	97.6776	112.231	0.0776518	0.0615445	10.8197	94.171	0.0840051	0.129144	9.7797	13.0105	7.89609	0.539007	0.154896	0.935349	1.11199
190529_tray15_yiffies_1/4Hoagland_esb1-7#1_rep1	esb1-1(-7)4x	4x	ESB1	ESB14x	esb1-1 (-7)	endodermis	esb1 4x	0.540747	0.953766	1.20533	1.15922	1.06662	1.0986	0.486775	0.487175	0.930608	1.30909	0.958778	1.2336	0.976599	1.18782	-0.297727	1.13	0.410161	1.9555	0.767219	0.383216	26.0701	1467.04	2489.37	14675.6	13492.7	41747.7	10442.2	66.6226	102.591	0.234353	0.0607766	10.832	103.896	0.0756838	0.726065	8.50434	10.5074	19.3952	0.40553	0.0605129	0.751729	1.01264
190529_tray15_yiffies_1/4Hoagland_esb1-7#1_rep2	esb1-1(-7)4x	4x	ESB1	ESB14x	esb1-1 (-7)	endodermis	esb1 4x	0.711731	1.36922	1.989	0.925289	0.897294	1.11307	1.11617	0.622956	0.796074	1.61334	0.706986	1.1287	0.781496	1.44709	-0.00111147	1.10389	1.32871	1.19164	0.929265	0.437408	34.3134	2106.07	4107.87	11714	11350.8	42297.9	23943.9	85.191	87.7596	0.288819	0.0448156	9.91083	83.1396	0.0922034	0.00271053	8.30785	34.0387	11.819	0.491182	0.0690703	0.989424	1.45373
190529_tray15_yiffies_1/4Hoagland_esb1-7#1_rep3	esb1-1(-7)4x	4x	ESB1	ESB14x	esb1-1 (-7)	endodermis	esb1 4x	0.578827	1.24446	1.83171	1.22747	0.831623	1.04924	1.00818	0.599649	1.04791	1.05321	0.987492	1.05895	0.80602	1.3627	0.11578	0.954117	1.16483	1.30127	1.69218	1.06311	27.9059	1914.17	3783.03	15539.6	10520.1	39872.3	21627.4	82.0037	115.522	0.188544	0.0625968	9.29841	85.7486	0.0868264	-0.282352	7.18064	29.8405	12.9064	0.894438	0.167873	0.804665	1.32128
190529_tray15_yiffies_1/4Hoagland_esb1-7#1_rep4	esb1-1(-7)4x	4x	ESB1	ESB14x	esb1-1 (-7)	endodermis	esb1 4x	0.755746	1.23805	1.83556	1.14372	1.01413	1.3205	0.895632	0.658752	0.819537	0.461924	0.665642	1.17989	0.890996	0.554737	-0.054797	1.16148	1.04784	2.12943	1.02272	0.513792	36.4355	1904.31	3790.97	14479.3	12828.7	50180.2	19213	90.0863	90.3461	0.0826932	0.0421949	10.3604	94.7889	0.0353458	0.133633	8.74125	26.8434	21.1203	0.540583	0.0811319	1.05061	1.31447
190529_tray15_yiffies_1/4Hoagland_esb1-7#1_rep5	esb1-1(-7)4x	4x	ESB1	ESB14x	esb1-1 (-7)	endodermis	esb1 4x	0.714994	0.871496	1.2717	1.21834	1.03468	1.13528	0.551935	0.511413	0.968641	0.344356	0.841077	1.26293	0.850548	0.954696	0.171324	1.17355	0.476559	0.743681	0.702061	0.299897	34.4707	1340.49	2626.44	15424	13088.7	43141.7	11840	69.9372	106.783	0.0616462	0.0533156	11.0895	90.4858	0.0608299	-0.417806	8.83208	12.2084	7.37606	0.371089	0.0473563	0.99396	0.925289
190529_tray15_yiffies_1/4Hoagland_esb1-7#1_rep6	esb1-1(-7)4x	4x	ESB1	ESB14x	esb1-1 (-7)	endodermis	esb1 4x	0.71463	0.89267	1.14325	1.1121	0.943246	1.21105	0.528486	0.560684	0.982708	0.450036	1.04904	1.23857	0.783404	1.14652	-0.251323	1.32925	0.458464	0.479791	0.5457	0.268115	34.4532	1373.06	2361.15	14079.1	11932.1	46021	11337	76.6752	108.334	0.080565	0.0664982	10.8757	83.3427	0.0730525	0.6129	10.0039	11.7448	4.75871	0.288441	0.0423376	0.993454	0.947769
210407_peatsoil_esb1-1_7#1 4x_soil	esb1-1_7#1 4x	4x	ESB1	ESB14x	esb1-1 (-7)	endodermis	esb1 4x	0.957819	1.1228	0.875029	0.827983	0.887952	1.47464	0.437059	0.658423	1.13391	1.04797	0.75326	1.12266	1.11062	1.49612	0.401989	1.453	0.370417	0.756938	1.31318	0.7564	40.6015	947.638	18001.5	8117.44	7670.98	72673.3	12847.9	207.109	104.31	0.0693545	0.71926	8.58165	114.822	0.0522166	0.69157	6.50051	22.7936	0.961199	0.397309	0.129612
210407_peatsoil_esb1-1_7#1 4x_soil	esb1-1_7#1 4x	4x	ESB1	ESB14x	esb1-1 (-7)	endodermis	esb1 4x	0.859055	1.06937	0.826221	0.760758	0.950168	1.34774	0.410934	0.608697	1.02456	1.0726	0.204427	0.905302	1.20323	2.02314	0.556458	1.31914	0.34663	0.516157	1.65349	2.92862	36.4149	902.544	16997.4	7458.37	8208.46	66419	12079.9	191.467	94.2506	0.0709846	0.1952	6.92016	124.396	0.0706104	0.957316	5.90167	21.3299	0.655443	0.500274	0.501828
210407_peatsoil_esb1-1_7#1 4x_soil	esb1-1_7#1 4x	4x	ESB1	ESB14x	esb1-1 (-7)	endodermis	esb1 4x	0.818131	0.889961	0.675676	0.704544	0.837669	1.22464	0.349504	0.611715	0.863922	1.04532	0.149076	1.15097	0.991553	1.371	0.578068	1.13962	0.298197	1.13995	1.49376	0.731313	34.6802	751.126	13900.3	6907.26	7236.59	60352.4	10274.1	192.417	79.4731	0.0691797	0.142347	8.79809	102.512	0.0478496	0.994492	5.09851	18.3496	1.44757	0.451946	0.125313
210407_peatsoil_esb1-1_7#1 4x_soil	esb1-1_7#1 4x	4x	ESB1	ESB14x	esb1-1 (-7)	endodermis	esb1 4x	0.877106	1.27427	0.890929	0.729728	0.809878	1.29563	0.447981	0.605432	0.918567	0.998239	0.133459	0.976942	0.869895	1.24988	0.163103	1.26244	0.412097	1.07582	1.45407	1.0157	37.1801	1075.48	18328.6	7154.16	6996.5	63851	13168.9	190.44	84.5001	0.0660636	0.127435	7.46778	89.9342	0.0436226	0.280598	5.648	25.3584	1.36613	0.439937	0.174044
210407_peatsoil_esb1-1_7#1 4x_soil	esb1-1_7#1 4x	4x	ESB1	ESB14x	esb1-1 (-7)	endodermis	esb1 4x	0.800229	0.90898	0.657829	1.06261	1.25175	1.63118	0.350332	0.558982	1.21273	0.940906	0.152747	1.07208	1.66933	1.23002	0.900978	1.68434	0.287356	1.00061	1.18202	0.457993	33.9213	767.178	13533.2	10417.7	10813.8	80387.9	10298.4	175.829	111.56	0.0622693	0.145853	8.195	172.584	0.0429294	1.55002	7.5355	17.6825	1.27062	0.357625	0.0784786
210407_peatsoil_esb1-1_7#1 4x_soil	esb1-1_7#1 4x	4x	ESB1	ESB14x	esb1-1 (-7)	endodermis	esb1 4x	0.776027	0.812356	0.733277	0.857136	1.05048	1.55821	0.355488	0.574259	1.16709	1.02907	0.231947	1.03823	1.64268	1.26838	0.657048	1.58345	0.303582	1.19506	1.43852	0.703919	32.8954	685.627	15085.3	8403.25	9075.05	76791.3	10450	180.635	107.362	0.0681037	0.221478	7.93623	169.828	0.0442683	1.13037	7.08413	18.6809	1.51755	0.435234	0.120619
191104_PETsoilRNAseqExp_1/10Hoagland_4x-esb1(esb1-1_7#1)_rep1	esb1-1_7#1_4x	4x	ESB1	ESB14x	esb1-1 (-7)	endodermis	esb1 4x	0.797546	1.48522	0.802345	0.873611	0.903918	1.65135	0.394598	0.771458	1.1103	1.14873	0.429331	1.43249	0.783992	0.755867	-54.8712	1.42542	0.354207	1.55882	1.47073	0.987262	36.2511	1034	15347.7	8893.37	8211.88	65958.9	12555.8	240.716	82.9507	0.128982	0.0758362	10.1187	80.0552	0.0602767	2.9519	4.8498	23.0805	3.43477	0.526462	0.0972716
191104_PETsoilRNAseqExp_1/10Hoagland_4x-esb1(esb1-1_7#1)_rep2	esb1-1_7#1_4x	4x	ESB1	ESB14x	esb1-1 (-7)	endodermis	esb1 4x	0.806727	1.40489	0.79262	0.876696	0.8883	1.5594	0.3808	0.722288	1.09367	1.26049	0.62825	1.3661	0.798415	0.965016	87.1533	1.50357	0.354863	1.49369	1.4291	0.904669	36.6684	978.079	15161.7	8924.77	8069.99	62286.2	12116.8	225.374	81.7083	0.141531	0.110973	9.64977	81.5279	0.0769554	-4.68857	5.11571	23.1232	3.29126	0.51156	0.089134
191104_PETsoilRNAseqExp_1/10Hoagland_4x-esb1(esb1-1_7#1)_rep3	esb1-1_7#1_4x	4x	ESB1	ESB14x	esb1-1 (-7)	endodermis	esb1 4x	0.753445	1.02895	0.694792	0.864051	1.02821	1.54013	0.314821	0.539145	1.07607	1.26359	1.14933	1.3613	1.22083	1.60827	-2.92013	1.46113	0.30512	1.0332	1.54839	0.683183	34.2466	716.349	13290.4	8796.05	9341.08	61516.6	10017.3	168.228	80.3938	0.141879	0.203015	9.61585	124.662	0.128252	0.157094	4.97131	19.8819	2.2766	0.554262	0.0673118
191104_PETsoilRNAseqExp_1/10Hoagland_4x-esb1(esb1-1_7#1)_rep4	esb1-1_7#1_4x	4x	ESB1	ESB14x	esb1-1 (-7)	endodermis	esb1 4x	0.839902	1.07081	0.800802	0.816837	0.953179	1.59332	0.359369	0.603271	1.06324	0.983026	1.06238	1.29278	1.18829	2.54407	2.45232	1.49708	0.358944	1.03806	2.08644	2.58348	38.1763	745.491	15318.2	8315.41	8659.4	63641.1	11434.8	188.237	79.4354	0.110376	0.187656	9.13184	121.339	0.202878	-0.131927	5.09363	23.3891	2.2873	0.746859	0.254542
191104_PETsoilRNAseqExp_1/10Hoagland_4x-esb1(esb1-1_7#1)_rep5	esb1-1_7#1_4x	4x	ESB1	ESB14x	esb1-1 (-7)	endodermis	esb1 4x	0.675459	0.953925	0.655937	1.04432	1.16936	1.8069	0.307767	0.537824	1.07007	0.81436	0.837921	1.42681	1.07337	3.203	0.785865	1.66804	0.292346	1.08149	1.18726	0.753998	30.7018	664.117	12547.1	10631.1	10623.3	72172	9792.91	167.816	79.9453	0.091438	0.148009	10.0786	109.605	0.255424	-0.042277	5.6753	19.0495	2.38299	0.424989	0.0742889
191104_PETsoilRNAseqExp_1/10Hoagland_4x-esb1(esb1-1_7#1)_rep6	esb1-1_7#1_4x	4x	ESB1	ESB14x	esb1-1 (-7)	endodermis	esb1 4x	0.617484	0.810433	0.569379	1.07067	1.26499	1.76239	0.263084	0.466743	1.12738	0.800267	0.358541	1.49887	1.22943	1.12535	-3.96254	1.72282	0.223029	1.04114	1.15692	3.67575	28.0667	564.22	10891.4	10899.5	11492.1	70394.5	8371.12	145.637	84.2273	0.0898557	0.0633319	10.5876	125.54	0.0897416	0.213172	5.86169	14.5328	2.2941	0.41413	0.36216
190603_tray16_yiffies_1/4Hoagland_pCASP::CDEF_rep1	pCASP::CDEF2x	2x	pCASP::CDEF	pCASP::CDEF2x	pCASP::CDEF	endodermis	pcasp::cdef 2x	1.09245	1.46296	1.15596	0.963107	1.1761	0.843195	1.00769	0.882821	1.02426	0.993739	0.974261	0.996678	0.780227	1.15278	52.6537	0.886323	1.03612	1.19975	0.438426	0.389254	45.6655	2028.24	3027.41	13870.3	14939.2	32173.6	25937	107.561	101.447	0.132366	0.0561356	9.34539	73.9773	0.056383	2.40146	6.48338	36.5822	11.153	0.26657	0.0445334	1.06611	0.781486
190603_tray16_yiffies_1/4Hoagland_pCASP::CDEF_rep2	pCASP::CDEF2x	2x	pCASP::CDEF	pCASP::CDEF2x	pCASP::CDEF	endodermis	pcasp::cdef 2x	1.01482	1.45607	1.24588	0.967922	0.952882	0.734154	1.14968	0.88821	0.914826	1.57772	0.741773	0.918098	0.905731	1.00037	-1.21648	0.787934	1.15598	1.12889	1.02516	0.310967	42.4206	2018.69	3262.9	13939.6	12103.8	28013	29591.6	108.217	90.6078	0.210153	0.0427399	8.60858	85.877	0.0489285	-0.0554817	5.76367	40.8142	10.4944	0.623314	0.0355768	0.990355	0.777808
190603_tray16_yiffies_1/4Hoagland_pCASP::CDEF_rep3	pCASP::CDEF2x	2x	pCASP::CDEF	pCASP::CDEF2x	pCASP::CDEF	endodermis	pcasp::cdef 2x	0.910357	2.20702	0.927182	0.984842	1.03282	0.880283	0.861968	1.06121	1.09287	0.768906	0.757205	1.10635	1.31394	1.54448	-468.57	0.836799	0.861133	0.991167	1.43022	1.25917	38.0538	3059.8	2428.24	14183.3	13119.3	33588.8	22186.1	129.295	108.242	0.102418	0.0436291	10.3737	124.581	0.0755411	-21.3708	6.12112	30.404	9.21405	0.869596	0.144058	0.888408	1.17895
190603_tray16_yiffies_1/4Hoagland_pCASP::CDEF_rep4	pCASP::CDEF2x	2x	pCASP::CDEF	pCASP::CDEF2x	pCASP::CDEF	endodermis	pcasp::cdef 2x	1.11339	2.85736	1.04712	0.953811	1.00333	0.765425	1.10213	1.26105	1.07066	1.07867	1.33197	0.911854	1.0493	2.25483	132.385	0.868562	0.877643	0.6568	0.989388	0.507728	46.5407	3961.43	2742.35	13736.4	12744.7	29206.2	28367.8	153.643	106.042	0.143679	0.0767463	8.55004	99.4895	0.110284	6.03789	6.35346	30.9869	6.10572	0.601564	0.0580877	1.08654	1.52635
190603_tray16_yiffies_1/4Hoagland_pCASP::CDEF_rep5	pCASP::CDEF2x	2x	pCASP::CDEF	pCASP::CDEF2x	pCASP::CDEF	endodermis	pcasp::cdef 2x	0.99356	1.8173	1.02462	1.00521	1.03335	0.903793	0.892461	0.907699	1.16497	0.648295	0.818896	0.971183	1.04072	2.84309	2.1826	0.958006	0.600304	0.668601	0.798355	2.55716	41.5318	2519.49	2683.43	14476.6	13126	34485.9	22971	110.592	115.383	0.086353	0.0471836	9.10634	98.6759	0.139056	0.0995453	7.00773	21.1949	6.21542	0.485413	0.292557	0.969606	0.970768
190603_tray16_yiffies_1/4Hoagland_pCASP::CDEF_rep6	pCASP::CDEF2x	2x	pCASP::CDEF	pCASP::CDEF2x	pCASP::CDEF	endodermis	pcasp::cdef 2x	1.02366	1.43142	1.27841	0.92344	0.910326	0.660931	1.18422	0.795295	0.802411	0.903039	0.526404	0.845699	0.776252	1.018	1.78422	0.606287	1.20047	1.04857	0.583008	0.582157	42.7899	1984.52	3348.09	13299	11563.3	25219	30480.7	96.8968	79.4738	0.120285	0.0303307	7.92973	73.6004	0.0497909	0.0813758	4.43494	42.3851	9.74766	0.354478	0.0666029	0.998976	0.764639
190603_tray16_yiffies_1/4Hoagland_pCASP::CDEF-2#1_rep1	pCASP::CDEF(-2)4x	4x	pCASP::CDEF	pCASP::CDEF4x	pCASP::CDEF (-2)	endodermis	pcasp::cdef 4x	0.90846	1.89736	1.18875	0.991719	1.13086	0.689406	1.03382	0.693592	1.13442	1.23698	0.858497	1.05053	0.977952	1.31491	-78.555	0.824023	0.942651	0.95728	0.536616	0.325539	37.9745	2630.49	3113.27	14282.3	14364.5	26305.5	26609.5	84.5055	112.357	0.164766	0.0494654	9.85035	92.7247	0.0643125	-3.58278	6.02766	33.2822	8.89902	0.326271	0.037244	0.886558	1.01353
190603_tray16_yiffies_1/4Hoagland_pCASP::CDEF-2#1_rep2	pCASP::CDEF(-2)4x	4x	pCASP::CDEF	pCASP::CDEF4x	pCASP::CDEF (-2)	endodermis	pcasp::cdef 4x	0.910191	1.87121	1.13162	1.01071	1.07781	0.919978	0.991343	0.775759	0.991124	0.887434	0.539522	1.11989	0.943868	0.658639	-8.74802	0.967179	1.01598	1.65113	0.689581	0.408395	38.0469	2594.23	2963.64	14555.8	13690.7	35103.4	25516.1	94.5165	98.1646	0.118206	0.0310865	10.5007	89.493	0.0322143	-0.398985	7.07483	35.8711	15.3492	0.419276	0.0467232	0.888247	0.999565
190603_tray16_yiffies_1/4Hoagland_pCASP::CDEF-2#1_rep3	pCASP::CDEF(-2)4x	4x	pCASP::CDEF	pCASP::CDEF4x	pCASP::CDEF (-2)	endodermis	pcasp::cdef 4x	0.981126	3.17557	1.2853	0.969884	1.08865	0.686898	1.14863	0.722987	1.04979	1.39724	0.808498	0.959391	0.90964	2.83002	-2.91047	0.802107	1.1604	0.895289	0.64558	0.498188	41.012	4402.6	3366.13	13967.9	13828.4	26209.8	29564.5	88.0869	103.975	0.186113	0.0465846	8.99577	86.2477	0.138417	-0.132743	5.86735	40.9702	8.32275	0.392523	0.0569962	0.957471	1.69633
190603_tray16_yiffies_1/4Hoagland_pCASP::CDEF-2#1_rep4	pCASP::CDEF(-2)4x	4x	pCASP::CDEF	pCASP::CDEF4x	pCASP::CDEF (-2)	endodermis	pcasp::cdef 4x	0.997543	2.17141	1.10081	1.00367	0.997368	0.868409	0.976855	0.931796	1.12362	0.692975	0.745633	1.04416	1.06792	1.43138	-7.03491	0.921219	0.715128	0.661197	1.11916	4.07532	41.6983	3010.43	2882.97	14454.5	12668.9	33135.7	25143.2	113.528	111.288	0.0923044	0.0429624	9.79063	101.255	0.0700091	-0.320852	6.73864	25.249	6.14659	0.680469	0.466245	0.973493	1.15993
190603_tray16_yiffies_1/4Hoagland_pCASP::CDEF-2#1_rep5	pCASP::CDEF(-2)4x	4x	pCASP::CDEF	pCASP::CDEF4x	pCASP::CDEF (-2)	endodermis	pcasp::cdef 4x	0.935436	2.55857	1.10069	0.87887	1.11921	0.81127	0.98234	0.827056	1.09523	0.756662	0.80044	1.12498	0.992233	1.15256	5.73234	0.847474	0.966698	0.461491	0.825417	1.57074	39.1022	3547.2	2882.65	12657.1	14216.5	30955.5	25284.4	100.766	108.476	0.100788	0.0461203	10.5484	94.0787	0.0563721	0.261444	6.1992	34.1312	4.29009	0.501867	0.179704	0.912883	1.36674
190603_tray16_yiffies_1/4Hoagland_pCASP::CDEF-2#1_rep6	pCASP::CDEF(-2)4x	4x	pCASP::CDEF	pCASP::CDEF4x	pCASP::CDEF (-2)	endodermis	pcasp::cdef 4x	0.936652	1.71421	1.12067	0.982161	1.03738	0.99176	0.913586	0.725027	0.99528	0.839603	0.685143	1.0446	0.849764	1.48366	-0.754855	1.10931	0.916114	0.778865	0.568151	1.46756	39.153	2376.58	2934.98	14144.7	13177.1	37842.4	23514.8	88.3355	98.5763	0.111835	0.039477	9.79478	80.5705	0.0725662	-0.0344279	8.11454	32.3452	7.24045	0.345445	0.1679	0.914069	0.915701
190429_tray10_yiffies_Hoagland_1.1_rep1	1.1::SIM2x	2x	parent	1.1::SIM2x	oneSIM	endoreduplication	111ref	0.863411	0.717616	1.41942	0.946338	0.952003	1.06276	1.2851	1.31034	0.782044	1.40008	2.58016	0.805732	1.85307	1.36152	-22.8234	1.73909	1.7939	0.55132	7.52846	0.619816	41.9079	895.065	3141.78	10554.4	10385.4	42823.9	31579.6	223.211	78.1841	0.224565	0.145966	7.47644	228.213	0.141028	-0.380521	13.3922	52.4734	6.31698	4.75591	0.183764	1.02072	0.830405
190429_tray10_yiffies_Hoagland_1.1_rep2	1.1::SIM2x	2x	parent	1.1::SIM2x	oneSIM	endoreduplication	111ref	0.932968	0.917416	1.3249	1.145	1.15074	0.951223	1.17826	0.77128	0.872531	0.906334	0.81329	0.883729	0.878423	1.43176	-3.6476	0.876178	1.28079	1.44851	0.888711	0.56004	45.284	1144.27	2932.57	12770.1	12553.4	38329.7	28954.2	131.384	87.2304	0.145371	0.0460099	8.20017	108.181	0.148303	-0.0608143	6.74717	37.4643	16.5969	0.56142	0.166042	1.10295	1.06161
190429_tray10_yiffies_Hoagland_1.1_rep3	1.1::SIM2x	2x	parent	1.1::SIM2x	oneSIM	endoreduplication	111ref	0.797968	0.708992	0.64319	1.03554	1.12485	1.33585	0.774064	1.13975	1.05785	0.647428	0.436341	1.12915	1.00348	2.48452	-9.85084	1.40826	0.684985	0.651248	1.19211	0.466514	38.7315	884.308	1423.65	11549.3	12271	53828.5	19021.6	194.152	105.757	0.103844	0.0246849	10.4775	123.583	0.257349	-0.164237	10.8446	20.0365	7.46195	0.753084	0.138313	0.94335	0.820425
190429_tray10_yiffies_Hoagland_1.1_rep4	1.1::SIM2x	2x	parent	1.1::SIM2x	oneSIM	endoreduplication	111ref	1.06169	1.10861	0.863198	1.10382	1.09772	1.11934	0.85437	0.793434	0.947396	0.6133	1.09382	0.99198	1.17803	0.618904	-16.4014	1.1595	0.796653	0.927189	0.872171	1.09	51.5318	1382.75	1910.62	12310.8	11975	45104.1	20995	135.158	94.715	0.0983701	0.0618801	9.20464	145.08	0.0641069	-0.273451	8.92892	23.3029	10.6237	0.550971	0.323167	1.25512	1.28286
190429_tray10_yiffies_Hoagland_1.1_rep5	1.1::SIM2x	2x	parent	1.1::SIM2x	oneSIM	endoreduplication	111ref	0.623244	0.708859	0.627403	1.08545	1.49842	1.31457	0.847593	1.83721	1.00257	1.47668	1.13747	1.20656	2.14716	0.942699	-50.8062	1.59363	1.25717	0.677472	5.08686	0.334576	30.2508	884.142	1388.71	12106	16346.3	52971	20828.5	312.961	100.231	0.236851	0.0643497	11.1958	264.431	0.097646	-0.847063	12.272	36.7734	7.76242	3.21349	0.0991959	0.736793	0.820272
190429_tray10_yiffies_Hoagland_1.1_rep6	1.1::SIM2x	2x	parent	1.1::SIM2x	oneSIM	endoreduplication	111ref	0.796046	1.02356	0.676128	1.07539	1.04067	1.13562	0.819914	0.965382	1.12963	0.763936	0.815023	1.14007	1.01179	0.969553	-996.422	1.22599	0.746621	1.21719	1.55358	1.42769	38.6382	1276.66	1496.56	11993.7	11352.6	45760.2	20148.3	164.449	112.934	0.122531	0.0461079	10.5788	124.607	0.100428	-16.6128	9.44097	21.8394	13.9465	0.981433	0.423285	0.941078	1.18443
210407_peatsoil_pUAS-SIM1.1_plate-soil	pUAS-SIM1.1	2x	parent	1.1::SIM2x	oneSIM	endoreduplication	111ref	0.994766	0.936707	0.996639	1.04565	0.960544	1.06742	1.01678	0.993185	0.976002	1.01004	0.509509	0.979884	0.939942	0.85564	0.979357	1.02982	1.01326	0.96418	0.974513	0.665316	43.4154	722.57	21738.6	9862.12	7709.21	44526.2	32960.3	317.852	82.1651	0.0782311	0.162738	6.46653	101.048	0.0497009	0.405518	3.82742	70.4159	1.39131	0.306389	0.0966168
210407_peatsoil_pUAS-SIM1.1_plate-soil	pUAS-SIM1.1	2x	parent	1.1::SIM2x	oneSIM	endoreduplication	111ref	0.965953	1.00139	0.945959	0.96055	0.963356	1.15692	0.973724	1.0148	0.924519	1.01419	0.235429	0.914847	0.887178	0.579746	0.474939	1.12949	0.981223	1.01921	1.03249	0.734417	42.1579	772.466	20633.1	9059.49	7731.78	48259.3	31564.7	324.77	77.831	0.0785528	0.0751965	6.03733	95.3755	0.0336753	0.196656	4.19786	68.1895	1.47072	0.324618	0.106652
210407_peatsoil_pUAS-SIM1.1_plate-soil	pUAS-SIM1.1	2x	parent	1.1::SIM2x	oneSIM	endoreduplication	111ref	1.19804	1.07031	0.955103	1.05416	1.03719	1.20296	0.952644	1.00808	0.96081	1.04599	0.633539	0.931333	0.889812	0.115143	2.44431	1.17537	0.957002	0.785596	0.957419	0.60322	52.2869	825.633	20832.6	9942.35	8324.37	50180.2	30881.3	322.62	80.8862	0.0810158	0.202354	6.14613	95.6587	0.00668824	1.01211	4.36836	66.5063	1.13362	0.301015	0.0875993
210407_peatsoil_pUAS-SIM1.1_plate-soil	pUAS-SIM1.1	2x	parent	1.1::SIM2x	oneSIM	endoreduplication	111ref	1.01668	0.925104	0.935989	1.08064	1.10212	1.15869	0.955119	0.964751	0.935532	1.06231	0.260378	1.02589	0.964246	0.660927	2.56841	1.17766	0.963768	0.773468	0.972186	0.762159	44.3716	713.619	20415.7	10192.1	8845.49	48333.4	30961.6	308.752	78.7582	0.0822797	0.0831652	6.77015	103.661	0.0383907	1.06349	4.37689	66.9765	1.11612	0.305657	0.11068
210407_peatsoil_pUAS-SIM1.1_plate-soil	pUAS-SIM1.1	2x	parent	1.1::SIM2x	oneSIM	endoreduplication	111ref	1.05235	1.01259	1.07892	0.868937	0.821598	1.01344	1.09813	1.11772	0.882543	1.16798	0.397609	0.89713	0.912337	0.729934	3.06632	0.949569	1.0868	0.829604	1.14003	0.601678	45.9285	781.105	23533.2	8195.43	6594.05	42274.2	35597.6	357.708	74.2973	0.0904642	0.126997	5.92041	98.0803	0.0423991	1.26966	3.52916	75.5267	1.19712	0.358427	0.0873754
210407_peatsoil_pUAS-SIM1.1_plate-soil	pUAS-SIM1.1	2x	parent	1.1::SIM2x	oneSIM	endoreduplication	111ref	1.00503	0.974289	0.985795	1.07943	1.03662	1.19513	0.969585	0.968423	0.935958	0.865897	0.308231	1.10786	1.03363	0.764489	0.846212	1.17066	0.965162	0.746482	0.956281	0.723309	43.8633	751.56	21502	10180.7	8319.83	49853.4	31430.5	309.927	78.794	0.0670669	0.0984498	7.31108	111.12	0.0444063	0.350387	4.35085	67.0734	1.07718	0.300657	0.105038
190429_tray10_yiffies_Hoagland_1.1XCo2_rep1	1.1::SIMXpCo24x	4x	Co2	1.1::SIM X pCo24x	oneSIM X pCo2	endoreduplication	1.1::sim x pco2 4x	0.684198	1.05548	0.74562	1.12699	1.2025	1.08566	0.977642	1.21083	0.806056	1.59702	1.93874	1.13139	1.40261	0.989059	-8.78558	1.54565	1.35826	0.544047	4.95238	2.30685	33.2093	1316.48	1650.37	12569.2	13118	43746.8	24024.2	206.26	80.5847	0.256154	0.109679	10.4982	172.737	0.102448	-0.146477	11.9025	39.7304	6.23365	3.12854	0.68394	0.869034	1.19232
190429_tray10_yiffies_Hoagland_1.1XCo2_rep2	1.1::SIMXpCo24x	4x	Co2	1.1::SIM X pCo24x	oneSIM X pCo2	endoreduplication	1.1::sim x pco2 4x	0.884625	1.09117	0.66113	0.854025	1.04079	1.16824	0.901325	1.25458	1.04692	0.702787	2.73341	1.17324	1.54411	0.336731	-11.4126	1.0264	0.799858	1.0686	1.61874	3.77255	42.9376	1360.98	1463.36	9524.85	11353.9	47074.4	22148.9	213.713	104.665	0.112723	0.154636	10.8866	190.164	0.034879	-0.190276	7.90397	23.3966	12.2439	1.02259	1.11849	1.12361	1.23263
190429_tray10_yiffies_Hoagland_1.1XCo2_rep3	1.1::SIMXpCo24x	4x	Co2	1.1::SIM X pCo24x	oneSIM X pCo2	endoreduplication	1.1::sim x pco2 4x	1.02501	1.14576	0.712151	0.818949	0.908809	1.09764	0.938391	1.17829	0.999314	1.46155	0.863586	0.901589	0.863326	1.3807	-20.3926	1.11399	0.800778	0.848342	1.51849	2.00523	49.7517	1429.08	1576.29	9133.65	9914.17	44229.8	23059.7	200.717	99.9055	0.234424	0.0488553	8.3659	106.322	0.143015	-0.339994	8.57851	23.4235	9.72023	0.959266	0.594514	1.30192	1.29431
190429_tray10_yiffies_Hoagland_1.1XCo2_rep4	1.1::SIMXpCo24x	4x	Co2	1.1::SIM X pCo24x	oneSIM X pCo2	endoreduplication	1.1::sim x pco2 4x	0.931531	1.16564	0.782098	0.977772	0.998391	1.13801	0.833169	0.898193	1.00129	0.800968	0.748583	1.00782	0.770921	2.66542	-11.6734	1.09363	0.751858	0.388293	0.976422	0.473774	45.2143	1453.87	1731.12	10905	10891.4	45856.3	20474	153.004	100.103	0.128471	0.0423492	9.35163	94.9422	0.276088	-0.194624	8.42171	21.9926	4.44903	0.616829	0.140466	1.18318	1.31676
190429_tray10_yiffies_Hoagland_1.1XCo2_rep5	1.1::SIMXpCo24x	4x	Co2	1.1::SIM X pCo24x	oneSIM X pCo2	endoreduplication	1.1::sim x pco2 4x	0.998546	0.927875	0.791908	1.03435	1.11057	1.23111	0.765135	0.87395	0.959726	0.779106	1.29349	1.09025	0.70852	2.80318	0.179519	1.2104	0.675094	0.394786	0.971685	1.44944	48.467	1157.32	1752.83	11536	12115.1	49608	18802.1	148.874	95.9478	0.124964	0.0731762	10.1165	87.2573	0.290357	0.00299301	9.32087	19.7471	4.52343	0.613837	0.429734	1.2683	1.04817
190429_tray10_yiffies_Hoagland_1.1XCo2_rep6	1.1::SIMXpCo24x	4x	Co2	1.1::SIM X pCo24x	oneSIM X pCo2	endoreduplication	1.1::sim x pco2 4x	0.801809	0.9506	0.547855	0.93747	1.21174	1.21476	1.05586	1.41477	0.827642	2.89321	0.869331	0.974929	1.45624	2.43732	4.87361	1.41307	1.45241	0.653422	1.81758	0.425171	38.9179	1185.66	1212.64	10455.5	13218.8	48949	25946.4	241	82.7427	0.464055	0.0491803	9.04642	179.342	0.25246	0.0812549	10.8816	42.4844	7.48686	1.14821	0.126056	1.01842	1.07384
210407_peatsoil_SIM1.1XpCo2_plate-soil	SIM1.1XpCo2	4x	Co2	1.1::SIM X pCo24x	oneSIM X pCo2	endoreduplication	1.1::sim x pco2 4x	1.02591	1.01124	0.889588	1.05906	1.16695	1.13602	0.875015	0.881533	0.993724	0.876102	1.21555	1.10011	1.06759	1.89944	0.147246	1.15479	0.847967	0.847333	1.10335	1.43834	44.7745	780.066	19403.6	9988.61	9365.82	47387.8	28364.9	282.119	83.6571	0.0678573	0.38825	7.25995	114.77	0.110331	0.0609694	4.29186	58.9289	1.2227	0.346896	0.208875
210407_peatsoil_SIM1.1XpCo2_plate-soil	SIM1.1XpCo2	4x	Co2	1.1::SIM X pCo24x	oneSIM X pCo2	endoreduplication	1.1::sim x pco2 4x	1.03684	0.976231	0.946193	1.06763	0.998792	1.08552	0.960229	0.99338	0.976332	0.84927	0.275883	1.02412	0.953717	0.646924	0.283852	1.04234	0.938054	1.10785	0.977652	0.404409	45.2517	753.058	20638.3	10069.5	8016.19	45281.2	31127.2	317.914	82.1929	0.0657791	0.0881177	6.75845	102.529	0.0375774	0.117533	3.87396	65.1895	1.59863	0.307376	0.058728
210407_peatsoil_SIM1.1XpCo2_plate-soil	SIM1.1XpCo2	4x	Co2	1.1::SIM X pCo24x	oneSIM X pCo2	endoreduplication	1.1::sim x pco2 4x	1.10661	1.08879	1.0532	0.996768	0.938869	0.984354	1.02436	1.05235	0.942839	0.935631	0.405411	0.974508	0.960451	2.25637	0.0842866	0.91168	1.02241	0.856161	1.1542	0.921012	48.2965	839.883	22972.3	9401.09	7535.25	41061.1	33206	336.786	79.3733	0.072468	0.129489	6.43106	103.253	0.131064	0.0349002	3.38834	71.0519	1.23544	0.362883	0.133749
210407_peatsoil_SIM1.1XpCo2_plate-soil	SIM1.1XpCo2	4x	Co2	1.1::SIM X pCo24x	oneSIM X pCo2	endoreduplication	1.1::sim x pco2 4x	1.02508	0.923485	0.867898	1.08853	1.10405	1.14861	0.866913	0.913533	0.973675	0.872835	0.401772	1.17765	1.09083	0.511581	0.362942	1.12379	0.829332	0.92638	1.08956	0.307173	44.7384	712.37	18930.5	10266.6	8860.96	47912.8	28102.3	292.361	81.9692	0.0676042	0.128327	7.77166	117.269	0.0297158	0.150282	4.17668	57.634	1.33677	0.342561	0.0446074
210407_peatsoil_SIM1.1XpCo2_plate-soil	SIM1.1XpCo2	4x	Co2	1.1::SIM X pCo24x	oneSIM X pCo2	endoreduplication	1.1::sim x pco2 4x	1.06267	0.949363	0.960374	1.03921	0.993402	1.17769	0.995477	0.984322	0.996068	0.937298	0.171268	1.01386	0.997489	0.751428	0.166448	1.15931	0.992932	0.744928	1.0447	0.551286	46.3789	732.332	20947.6	9801.4	7972.93	49126.1	32269.9	315.015	83.8544	0.0725972	0.0547033	6.69077	107.234	0.0436476	0.0689203	4.30867	69.0032	1.07493	0.328457	0.0800574
210407_peatsoil_SIM1.1XpCo2_plate-soil	SIM1.1XpCo2	4x	Co2	1.1::SIM X pCo24x	oneSIM X pCo2	endoreduplication	1.1::sim x pco2 4x	1.20484	1.18572	1.17992	0.989014	0.848296	0.867259	1.17289	1.13562	0.935497	1.06921	0.199181	0.877046	0.890977	1.49233	0.334794	0.816036	1.16621	0.689857	1.02136	0.712111	52.5838	914.659	25736.2	9327.95	6808.33	36176.6	38021	363.437	78.7552	0.0828142	0.063619	5.78788	95.7839	0.0866836	0.138627	3.03287	81.0453	0.995465	0.321119	0.103412
190429_tray10_yiffies_Hoagland_1.1XEn7_rep1	1.1::SIMXpEn74x	4x	En7	1.1::SIM X pEn74x	oneSIM X pEn7	endoreduplication	1.1::sim x pen7 4x	0.823978	1.19076	1.02757	1.06477	1.1509	0.800518	1.18226	0.921101	1.10629	0.836195	0.663166	0.836972	0.692863	0.708254	4.29621	0.827353	1.33723	1.70052	0.991524	0.400167	39.9939	1485.21	2274.45	11875.3	12555.2	32257	29052.3	156.906	110.601	0.134121	0.037517	7.76631	85.329	0.0733619	0.0716282	6.37119	39.1153	19.4844	0.62637	0.118643	0.85142	1.30838
190429_tray10_yiffies_Hoagland_1.1XEn7_rep2	1.1::SIMXpEn74x	4x	En7	1.1::SIM X pEn74x	oneSIM X pEn7	endoreduplication	1.1::sim x pen7 4x	0.99023	0.982078	0.954158	1.31942	0.938725	1.02068	1.0558	0.914459	0.826015	0.668568	0.561431	0.789196	0.815221	0.831369	-2.55705	0.978854	1.26217	1.2226	1.15913	0.359311	48.0634	1224.92	2111.96	14715.4	10240.5	41128.3	25944.9	155.774	82.58	0.107235	0.0317616	7.323	100.398	0.0861144	-0.0426322	7.53784	36.9197	14.0085	0.732252	0.106529	1.02321	1.07909
190429_tray10_yiffies_Hoagland_1.1XEn7_rep3	1.1::SIMXpEn74x	4x	En7	1.1::SIM X pEn74x	oneSIM X pEn7	endoreduplication	1.1::sim x pen7 4x	1.03667	1.31149	0.97675	1.11645	0.88589	0.951902	0.993209	0.76835	0.977569	0.949434	0.639837	0.797658	0.653307	0.572098	-13.7866	0.913854	1.07953	0.949784	0.633786	0.419522	50.3173	1635.79	2161.96	12451.6	9664.14	38357.1	24406.8	130.885	97.7316	0.152284	0.0361972	7.40152	80.4574	0.0592587	-0.229857	7.0373	31.5771	10.8826	0.400378	0.124381	1.07119	1.44104
190429_tray10_yiffies_Hoagland_1.1XEn7_rep4	1.1::SIMXpEn74x	4x	En7	1.1::SIM X pEn74x	oneSIM X pEn7	endoreduplication	1.1::sim x pen7 4x	1.16411	1.05555	0.871529	0.88704	0.943523	1.11284	0.968939	1.229	1.03808	1.04025	0.817157	0.976595	0.915501	0.989165	-5.43438	1.00802	0.821096	0.894066	1.22048	0.640346	56.5029	1316.56	1929.06	9893.06	10292.9	44842.1	23810.4	209.355	103.781	0.16685	0.0462287	9.06188	112.748	0.102459	-0.0906044	7.76244	24.0178	10.2441	0.771006	0.189851	1.20288	1.15982
190429_tray10_yiffies_Hoagland_1.1XEn7_rep5	1.1::SIMXpEn74x	4x	En7	1.1::SIM X pEn74x	oneSIM X pEn7	endoreduplication	1.1::sim x pen7 4x	0.98742	1.17031	1.09305	1.01404	0.849634	1.111	0.841008	0.909406	1.2364	0.957758	0.903842	1.00629	0.797236	0.929771	-48.2051	1.11474	0.712519	0.467108	0.704578	0.348693	47.927	1459.7	2419.38	11309.5	9268.63	44768	20666.6	154.913	123.608	0.153619	0.0511326	9.33747	98.183	0.096307	-0.803697	8.58427	20.8419	5.35208	0.445099	0.103381	1.02031	1.28591
190429_tray10_yiffies_Hoagland_1.1XEn7_rep6	1.1::SIMXpEn74x	4x	En7	1.1::SIM X pEn74x	oneSIM X pEn7	endoreduplication	1.1::sim x pen7 4x	1.02206	0.785761	0.793381	0.967293	1.10973	1.19704	0.866737	1.5345	1.24165	0.937685	0.840838	1.13473	1.13193	0.975706	95.9048	1.01115	0.728127	0.803312	1.96923	1.59078	49.6082	980.061	1756.09	10788.1	12106	48235.1	21298.9	261.395	124.132	0.1504	0.0475684	10.5292	139.402	0.101065	1.59897	7.78656	21.2984	9.20428	1.24401	0.471639	1.0561	0.863379
210407_peatsoil_SIM1.1XpEn7_plate-soil	SIM1.1XpEn7	4x	En7	1.1::SIM X pEn74x	oneSIM X pEn7	endoreduplication	1.1::sim x pen7 4x	1.11195	0.771036	0.952877	1.09408	1.04252	1.07781	0.972177	0.970287	0.975282	1.02353	0.194351	1.05831	1.04144	0.435176	0.61385	1.10649	0.987634	0.84377	1.05212	0.583562	48.5297	594.772	20784	10318.9	8367.18	44959.3	31514.5	310.524	82.1046	0.079276	0.0620761	6.9841	111.959	0.0252777	0.254174	4.11238	68.635	1.21756	0.33079	0.0847445
210407_peatsoil_SIM1.1XpEn7_plate-soil	SIM1.1XpEn7	4x	En7	1.1::SIM X pEn74x	oneSIM X pEn7	endoreduplication	1.1::sim x pen7 4x	1.18638	0.870084	0.941013	1.00285	1.02451	0.951854	0.970086	1.0181	1.07056	1.21394	0.682171	1.03248	1.03481	1.21793	0.304724	0.956043	0.973013	0.73192	1.16749	0.755356	51.7781	671.177	20525.3	9458.46	8222.58	39705.4	31446.8	325.827	90.1253	0.0940239	0.217887	6.81361	111.246	0.0707451	0.126176	3.55322	67.6189	1.05616	0.367061	0.109692
210407_peatsoil_SIM1.1XpEn7_plate-soil	SIM1.1XpEn7	4x	En7	1.1::SIM X pEn74x	oneSIM X pEn7	endoreduplication	1.1::sim x pen7 4x	0.983665	0.743337	0.904097	1.08783	1.09799	1.08653	0.913692	0.909472	1.0106	0.9804	0.267161	1.81787	1.1735	1.47194	0.280421	1.12824	0.92821	0.910866	1.07996	0.650611	42.9309	573.405	19720.1	10259.9	8812.37	45323.2	29618.7	291.061	85.0779	0.0759356	0.0853318	11.9967	126.156	0.0854993	0.116113	4.19322	64.5054	1.31438	0.339542	0.0944813
210407_peatsoil_SIM1.1XpEn7_plate-soil	SIM1.1XpEn7	4x	En7	1.1::SIM X pEn74x	oneSIM X pEn7	endoreduplication	1.1::sim x pen7 4x	1.09168	0.817099	0.932934	1.13263	1.07213	1.1994	0.934694	0.966187	0.972192	0.88153	0.165472	1.07998	1.09428	1.00108	0.524299	1.20263	0.91904	0.758372	1.06025	0.400064	47.6449	630.305	20349	10682.5	8604.8	50031.4	30299.5	309.211	81.8444	0.0682777	0.0528519	7.12709	117.64	0.0581488	0.217094	4.46969	63.8681	1.09433	0.333345	0.0580971
210407_peatsoil_SIM1.1XpEn7_plate-soil	SIM1.1XpEn7	4x	En7	1.1::SIM X pEn74x	oneSIM X pEn7	endoreduplication	1.1::sim x pen7 4x	1.09072	0.850398	0.882667	1.10575	1.08836	1.18955	0.88419	0.917565	0.994317	0.872631	0.286213	1.02015	1.08358	0.728491	-0.0101518	1.26505	0.904727	0.832207	1.13854	0.543373	47.6031	655.991	19252.6	10429	8735.04	49620.4	28662.3	293.651	83.707	0.0675885	0.0914171	6.73228	116.49	0.0423153	-0.00420349	4.70165	62.8735	1.20088	0.357961	0.0789083
210407_peatsoil_SIM1.1XpEn7_plate-soil	SIM1.1XpEn7	4x	En7	1.1::SIM X pEn74x	oneSIM X pEn7	endoreduplication	1.1::sim x pen7 4x	1.09354	1.08158	1.14346	0.932942	0.739838	0.795991	1.22215	1.18549	0.903966	1.1526	0.287081	0.850723	0.784035	1.03707	-0.208719	0.733764	1.21768	0.907641	1.12952	1.79015	47.7262	834.325	24940.9	8799.1	5937.85	33203.8	39617.9	379.396	76.1007	0.0892728	0.0916941	5.61416	84.2872	0.0602393	-0.0864235	2.7271	84.6217	1.30973	0.355123	0.259965
190429_tray10_yiffies_Hoagland_1.1XGl2_rep1	1.1::SIMXpGl24x	4x	GL2	1.1::SIM X pGl24x	oneSIM X pGl2	endoreduplication	1.1::sim x pgl2 4x	0.788312	0.886346	1.24432	1.20282	1.23987	1.11222	1.072	0.7641	0.892912	1.04389	0.702905	0.912288	0.799663	0.496664	-3.06683	1.07042	1.20882	1.32551	0.634267	0.525914	38.2628	1105.52	2754.22	13415	13525.7	44817.3	26343	130.161	89.2681	0.167435	0.0397651	8.46517	98.4819	0.0514452	-0.0511315	8.24299	35.3592	15.1876	0.400682	0.155924	0.967917	0.978331
190429_tray10_yiffies_Hoagland_1.1XGl2_rep2	1.1::SIMXpGl24x	4x	GL2	1.1::SIM X pGl24x	oneSIM X pGl2	endoreduplication	1.1::sim x pgl2 4x	1.12031	1.06488	1.15305	1.00418	0.912483	1.14695	0.897	0.782552	0.916144	1.32769	1.95519	0.962182	1.04965	0.942276	-13.177	1.19916	0.945365	0.626792	0.638485	1.01553	54.3769	1328.2	2552.19	11199.5	9954.25	46216.7	22042.6	133.304	91.5907	0.212955	0.11061	8.92814	129.269	0.0976022	-0.219692	9.23437	27.6528	7.18173	0.403346	0.301087	1.37555	1.17539
190429_tray10_yiffies_Hoagland_1.1XGl2_rep3	1.1::SIMXpGl24x	4x	GL2	1.1::SIM X pGl24x	oneSIM X pGl2	endoreduplication	1.1::sim x pgl2 4x	0.924537	0.931078	0.735665	1.14287	1.14333	1.1476	0.735548	0.804842	1.11703	0.5503	0.912212	1.26809	2.23855	1.0934	-23.1608	1.21984	0.664814	0.920189	0.999591	1.79491	44.8748	1161.31	1628.34	12746.3	12472.6	46242.7	18075.1	137.101	111.675	0.0882652	0.0516062	11.7666	275.687	0.113256	-0.386147	9.39363	19.4464	10.5434	0.631466	0.532159	1.13518	1.0277
190429_tray10_yiffies_Hoagland_1.1XGl2_rep4	1.1::SIMXpGl24x	4x	GL2	1.1::SIM X pGl24x	oneSIM X pGl2	endoreduplication	1.1::sim x pgl2 4x	0.878089	1.18247	1.01589	1.19867	1.03097	1.0187	0.99842	0.829701	1.01848	0.674226	0.510773	0.905367	0.719844	0.394657	-7.32453	0.929038	1.06176	1.14802	0.779454	0.773651	42.6203	1474.87	2248.59	13368.7	11246.8	41048.9	24534.8	141.336	101.821	0.108142	0.0288957	8.40095	88.6517	0.0408791	-0.122118	7.15423	31.0576	13.1539	0.4924	0.229374	1.07815	1.30519
190429_tray10_yiffies_Hoagland_1.1XGl2_rep5	1.1::SIMXpGl24x	4x	GL2	1.1::SIM X pGl24x	oneSIM X pGl2	endoreduplication	1.1::sim x pgl2 4x	0.940817	0.918973	0.823361	1.07834	1.12446	1.1894	0.773213	0.941858	1.02693	0.891777	0.885329	1.0193	0.671143	2.18066	-3.72853	1.27529	0.678186	0.371748	0.692459	0.597443	45.665	1146.21	1822.45	12026.6	12266.7	47927.2	19000.7	160.442	102.666	0.143036	0.0500853	9.45813	82.6541	0.225875	-0.0621636	9.82061	19.8376	4.25946	0.437443	0.177131	1.15517	1.01434
190429_tray10_yiffies_Hoagland_1.1XGl2_rep6	1.1::SIMXpGl24x	4x	GL2	1.1::SIM X pGl24x	oneSIM X pGl2	endoreduplication	1.1::sim x pgl2 4x	0.476958	0.951059	0.709184	1.19443	1.29707	1.18658	0.760267	1.06173	1.14354	0.588365	0.408019	1.25329	1.19135	-0.332539	439.554	1.28913	0.727323	0.919827	0.738471	0.55088	23.1504	1186.23	1569.72	13321.4	14149.7	47813.6	18682.5	180.861	114.325	0.0943705	0.0230827	11.6293	146.72	-0.0344449	7.32844	9.92718	21.2749	10.5393	0.46651	0.163326	0.585626	1.04976
210407_peatsoil_SIM1.1XpGL2_plate-soil	SIM1.1XpGL2	4x	GL2	1.1::SIM X pGl24x	oneSIM X pGl2	endoreduplication	1.1::sim x pgl2 4x	1.09088	1.06555	0.937968	1.06093	1.07619	1.20992	0.936049	0.94875	1.00737	0.847743	0.396247	1.04105	0.983808	1.28911	0.677706	1.20044	0.912102	0.740566	1.04628	0.683218	47.6101	821.956	20458.9	10006.2	8637.34	50470.1	30343.4	303.631	84.8061	0.0656608	0.126562	6.87017	105.764	0.0748793	0.280615	4.46156	63.386	1.06864	0.328952	0.0992165
210407_peatsoil_SIM1.1XpGL2_plate-soil	SIM1.1XpGL2	4x	GL2	1.1::SIM X pGl24x	oneSIM X pGl2	endoreduplication	1.1::sim x pgl2 4x	1.08878	1.14892	0.994868	1.04565	1.03783	1.08942	0.981979	1.02342	0.928648	0.809627	0.256429	0.974616	0.910662	1.8337	0.284614	1.07113	1.01189	0.961051	0.913899	0.628655	47.5186	886.271	21699.9	9862.13	8329.52	45443.6	31832.3	327.528	78.1786	0.0627086	0.0819041	6.43176	97.9002	0.106513	0.117849	3.98096	70.3209	1.3868	0.287332	0.0912929
210407_peatsoil_SIM1.1XpGL2_plate-soil	SIM1.1XpGL2	4x	GL2	1.1::SIM X pGl24x	oneSIM X pGl2	endoreduplication	1.1::sim x pgl2 4x	0.981618	0.949588	1.02524	0.978574	0.898322	0.951706	1.04299	1.0423	0.939866	0.97776	0.935421	0.935581	0.943293	2.66399	0.379711	0.908591	1.06024	1.09523	1.08965	1.20365	42.8416	732.506	22362.4	9229.48	7209.83	39699.2	33809.9	333.569	79.123	0.075731	0.298775	6.17417	101.408	0.154741	0.157225	3.37686	73.6806	1.58042	0.342588	0.174794
210407_peatsoil_SIM1.1XpGL2_plate-soil	SIM1.1XpGL2	4x	GL2	1.1::SIM X pGl24x	oneSIM X pGl2	endoreduplication	1.1::sim x pgl2 4x	1.03231	1.11639	1.00331	1.01665	0.985404	1.13754	1.00588	1.0782	1.02067	0.95085	0.459196	0.832402	0.842634	3.09205	0.984486	1.08535	0.99726	0.872777	0.979811	0.562538	45.0541	861.176	21884.1	9588.63	7908.73	47451.1	32607.2	345.06	85.9252	0.0736468	0.146668	5.49325	90.5868	0.179605	0.407642	4.0338	69.304	1.25942	0.308055	0.0816914
210407_peatsoil_SIM1.1XpGL2_plate-soil	SIM1.1XpGL2	4x	GL2	1.1::SIM X pGl24x	oneSIM X pGl2	endoreduplication	1.1::sim x pgl2 4x	0.993619	2.10652	1.10957	1.04236	1.22392	1.29654	0.637176	0.702127	1.11469	1.20239	0.367907	1.05197	0.910344	3.46805	0.621552	1.24451	0.656586	0.838524	2.07324	0.496967	43.3653	1624.95	24201.7	9831.08	9823.03	54083.4	20655	224.704	93.8404	0.0931295	0.11751	6.94226	97.8659	0.201446	0.257363	4.62534	45.629	1.20999	0.651832	0.0721693
210407_peatsoil_SIM1.1XpGL2_plate-soil	SIM1.1XpGL2	4x	GL2	1.1::SIM X pGl24x	oneSIM X pGl2	endoreduplication	1.1::sim x pgl2 4x	1.01167	2.32414	1.23304	0.927383	1.366	1.4689	0.697809	0.753304	1.16698	0.922136	0.641932	0.943373	0.771941	2.92097	3.05323	1.36229	0.734135	0.713489	1.76624	0.547995	44.1532	1792.83	26894.9	8746.67	10963.4	61273.2	22620.5	241.082	98.2426	0.0714228	0.205034	6.22559	82.9871	0.169668	1.26424	5.06306	51.0182	1.02957	0.555309	0.0795794
190429_tray10_yiffies_Hoagland_3.3_rep1	3.3::SIM2x	2x	parent	3.3::SIM2x	threeSIM	endoreduplication	111ref	0.820084	1.26212	1.12173	1.21074	1.16964	0.948923	0.99083	0.626366	0.882357	1.57032	0.752401	0.828156	0.606748	1.01104	-2.88395	1.11898	1.19501	0.819481	0.475337	0.624523	39.8049	1574.22	2482.86	13503.2	12759.6	38237	24348.3	106.699	88.2128	0.25187	0.0425652	7.68451	74.7235	0.104725	-0.0480825	8.61694	34.9552	9.38955	0.300282	0.18516	0.922271	1.18042
190429_tray10_yiffies_Hoagland_3.3_rep3	3.3::SIM2x	2x	parent	3.3::SIM2x	threeSIM	endoreduplication	111ref	0.752168	1.01108	0.800761	1.16511	1.12141	1.25495	0.779119	0.930366	1.09565	0.670848	1.27113	1.12945	1.56644	0.645577	1.07509	1.30046	0.711211	0.959294	1.10411	1.77683	36.5084	1261.1	1772.42	12994.3	12233.4	50568.5	19145.8	158.484	109.536	0.1076	0.0719109	10.4803	192.913	0.0668698	0.0179244	10.0144	20.8036	10.9915	0.697494	0.526798	0.845892	0.945634
190429_tray10_yiffies_Hoagland_3.3_rep5	3.3::SIM2x	2x	parent	3.3::SIM2x	threeSIM	endoreduplication	111ref	0.960995	0.952635	0.814869	1.19042	1.12334	1.12255	0.8024	0.854623	1.08564	0.685968	0.454326	1.19023	0.830803	0.776826	20.04	1.09366	0.739166	1.49692	0.989068	0.171088	46.6444	1188.2	1803.65	13276.7	12254.5	45233.5	19717.9	145.581	108.536	0.110026	0.0257024	11.0442	102.317	0.0804646	0.334115	8.42189	21.6213	17.1516	0.624818	0.0507246	1.08074	0.890968
190429_tray10_yiffies_Hoagland_3.3_rep6	3.3::SIM2x	2x	parent	3.3::SIM2x	threeSIM	endoreduplication	111ref	0.759745	1.09655	0.829364	1.28509	1.2003	1.08468	0.841369	0.981703	1.04561	0.434231	0.834885	1.17962	1.04975	0.0920158	64.6904	0.980472	0.796961	1.81863	1.98715	0.711674	36.8762	1367.7	1835.73	14332.5	13094	43707.3	20675.5	167.229	104.534	0.0696483	0.0472316	10.9458	129.281	0.00953112	1.07855	7.55031	23.3119	20.8377	1.25533	0.210999	0.854413	1.02556
210407_peatsoil_pUAS-SIM3.3_plate-soil	pUAS-SIM3.3	2x	parent	3.3::SIM2x	threeSIM	endoreduplication	111ref	1.18372	1.04779	1.05447	0.993512	0.865633	1.09597	1.07344	1.13942	0.971555	0.929378	0.237719	0.949591	0.913182	0.998379	8.31399	1.06196	1.06662	0.701353	1.0693	0.865473	51.6622	808.257	23000	9370.38	6947.47	45717.2	34797.2	364.651	81.7908	0.0719837	0.0759279	6.26662	98.1711	0.057992	3.44254	3.94688	74.1242	1.01205	0.336191	0.125684
210407_peatsoil_pUAS-SIM3.3_plate-soil	pUAS-SIM3.3	2x	parent	3.3::SIM2x	threeSIM	endoreduplication	111ref	1.09129	1.08474	1.10159	0.933197	0.818531	0.895062	1.14268	1.11758	0.894057	1.2749	0.500968	0.884086	0.94692	1.8451	7.13622	0.82891	1.109	0.723762	1.10816	0.828078	47.6281	836.764	24027.8	8801.5	6569.43	37336.4	37041.6	357.664	75.2665	0.0987454	0.16001	5.83434	101.798	0.107175	2.95486	3.08072	77.0694	1.04439	0.348407	0.120253
210407_peatsoil_pUAS-SIM3.3_plate-soil	pUAS-SIM3.3	2x	parent	3.3::SIM2x	threeSIM	endoreduplication	111ref	1.15163	1.01128	1.01395	1.09093	1.05637	1.13621	0.99549	1.00695	0.999407	1.01215	0.623715	0.958993	0.921506	2.15557	-19.9371	1.1694	1.00991	0.641434	0.974041	1.06801	50.2617	780.092	22116.2	10289.1	8478.31	47395.7	32270.3	322.258	84.1355	0.0783951	0.199216	6.32867	99.066	0.125209	-8.25528	4.34617	70.183	0.92559	0.306241	0.155096
210407_peatsoil_pUAS-SIM3.3_plate-soil	pUAS-SIM3.3	2x	parent	3.3::SIM2x	threeSIM	endoreduplication	111ref	1.01232	1.00896	0.972944	0.998748	0.978054	1.08055	1.01787	1.02067	0.910032	1.01094	0.520285	0.916407	0.92994	0.861299	-1.06072	1.05247	1.00186	0.903406	1.12481	1.28584	44.1815	778.303	21221.7	9419.76	7849.74	45073.7	32995.7	326.648	76.6114	0.0783013	0.16618	6.04763	99.9726	0.0500296	-0.439208	3.9116	69.6236	1.30362	0.353642	0.186729
210407_peatsoil_pUAS-SIM3.3_plate-soil	pUAS-SIM3.3	2x	parent	3.3::SIM2x	threeSIM	endoreduplication	111ref	0.956953	0.917236	0.95362	1.01687	0.997013	1.07737	0.973138	1.04592	0.932871	1.01769	0.224805	1.08321	1.03256	0.302593	-59.4135	1.01748	0.937222	0.840661	1.10834	0.689295	41.7651	707.55	20800.3	9590.7	8001.91	44941	31545.7	334.73	78.5341	0.078824	0.0718031	7.14838	111.005	0.0175765	-24.6011	3.78157	65.1317	1.21308	0.348463	0.100099
210407_peatsoil_pUAS-SIM3.3_plate-soil	pUAS-SIM3.3	2x	parent	3.3::SIM2x	threeSIM	endoreduplication	111ref	1.12597	1.01647	0.909743	0.910541	1.04543	1.10937	0.951059	1.00728	14.7108	1.86481	182.859	1.00678	1.09502	2.14885	17.3182	1.09792	0.929016	0.850921	1.01124	2.37399	49.1419	784.095	19843.2	8587.82	8390.46	46275.8	30830	322.364	1238.44	0.144437	58.4057	6.644	117.72	0.124819	7.17086	4.0805	64.5614	1.22788	0.317937	0.344749
190429_tray10_yiffies_Hoagland_3.3XCo2_rep1	3.3::SIMXpCo24x	4x	Co2	3.3::SIM X pCo24x	threeSIM X pCo2	endoreduplication	3.3::sim x pco2 4x	1.07455	1.11292	1.58241	0.862327	0.710045	0.926137	1.4769	0.636077	0.629997	2.26392	0.736306	0.653136	0.49464	0.349583	-4.30659	0.964956	1.77756	0.56533	0.571424	0.200114	52.1563	1388.12	3502.54	9617.44	7745.85	37318.9	36292.9	108.353	62.9834	0.36312	0.0416547	6.06048	60.9169	0.0362103	-0.0718013	7.43082	51.9952	6.4775	0.360982	0.0593302	1.32831	1.12672
190429_tray10_yiffies_Hoagland_3.3XCo2_rep2	3.3::SIMXpCo24x	4x	Co2	3.3::SIM X pCo24x	threeSIM X pCo2	endoreduplication	3.3::sim x pco2 4x	0.967659	0.979968	0.97326	1.05615	1.30417	1.08077	0.995454	0.738965	0.772286	0.854968	1.3701	1.13982	0.867025	0.453249	-12.493	1.04698	1.12182	2.10373	0.839843	0.726689	46.9678	1222.29	2154.24	11779.1	14227.1	43549.7	24461.9	125.88	77.2086	0.137132	0.07751	10.5765	106.778	0.0469481	-0.208288	8.06246	32.8142	24.1044	0.530549	0.21545	1.19617	0.992121
190429_tray10_yiffies_Hoagland_3.3XCo2_rep3	3.3::SIMXpCo24x	4x	Co2	3.3::SIM X pCo24x	threeSIM X pCo2	endoreduplication	3.3::sim x pco2 4x	0.986979	1.33679	0.909081	1.16368	1.0637	0.845958	1.06672	0.820706	0.911292	1.00762	1.02272	0.795639	1.12511	0.484021	-11.0466	0.874575	1.20233	1.37942	1.2651	0.925404	47.9056	1667.35	2012.18	12978.4	11603.9	34088	26213.3	139.804	91.1056	0.161617	0.057858	7.38278	138.562	0.0501355	-0.184174	6.73482	35.1693	15.8053	0.799192	0.274366	1.22005	1.35337
190429_tray10_yiffies_Hoagland_3.3XCo2_rep5	3.3::SIMXpCo24x	4x	Co2	3.3::SIM X pCo24x	threeSIM X pCo2	endoreduplication	3.3::sim x pco2 4x	0.59207	0.962156	0.936403	1.40284	1.35831	1.23522	0.772699	0.663501	1.01555	0.501334	0.740819	1.20049	0.696646	0.750971	-23.9643	1.38737	0.740917	1.27788	0.398869	0.35798	28.7376	1200.07	2072.66	15645.7	14817.8	49773.3	18988	113.025	101.528	0.0804112	0.04191	11.1394	85.7949	0.0777866	-0.399543	10.6837	21.6725	14.6418	0.251975	0.106135	0.731886	0.974088
190429_tray10_yiffies_Hoagland_3.3XCo2_rep6	3.3::SIMXpCo24x	4x	Co2	3.3::SIM X pCo24x	threeSIM X pCo2	endoreduplication	3.3::sim x pco2 4x	0.633173	1.51191	0.800454	1.10328	1.31208	1.13789	1.03657	1.0677	0.848659	3.06065	1.48062	0.944263	1.60655	0.314699	75.2989	1.57449	1.26605	0.536069	7.31302	0.653512	30.7327	1885.76	1771.75	12304.8	14313.5	45851.5	25472.3	181.879	84.8439	0.490911	0.0837626	8.76187	197.853	0.0325969	1.25542	12.1247	37.0331	6.14223	4.61981	0.193755	0.782696	1.53066
210407_peatsoil_SIM3.3XpCo2_plate-soil	SIM3.3XpCo2	4x	Co2	3.3::SIM X pCo24x	threeSIM X pCo2	endoreduplication	3.3::sim x pco2 4x	0.852826	1.06478	0.720088	1.3096	1.24664	1.31887	0.752771	0.692155	0.997519	0.927101	1.07369	1.05484	0.79974	1.14449	10.1941	1.39779	0.724914	1.00699	1.08989	4.97193	37.2206	821.362	15706.5	12351.6	10005.3	55014.9	24402.2	221.512	83.9766	0.0718073	0.34294	6.96118	85.9755	0.0664788	4.22101	5.195	50.3775	1.45309	0.342663	0.72202
210407_peatsoil_SIM3.3XpCo2_plate-soil	SIM3.3XpCo2	4x	Co2	3.3::SIM X pCo24x	threeSIM X pCo2	endoreduplication	3.3::sim x pco2 4x	0.818937	1.28983	0.764141	1.11207	1.13077	1.18089	0.783894	0.787111	0.981628	0.997534	1.96714	1.02647	0.901463	1.20348	2.81373	1.18618	0.741247	0.800643	1.39895	1.47593	35.7416	994.963	16667.4	10488.6	9075.4	49259.2	25411.1	251.901	82.6388	0.0772627	0.628309	6.77393	96.9113	0.0699055	1.16507	4.40853	51.5125	1.15533	0.439832	0.214333
210407_peatsoil_SIM3.3XpCo2_plate-soil	SIM3.3XpCo2	4x	Co2	3.3::SIM X pCo24x	threeSIM X pCo2	endoreduplication	3.3::sim x pco2 4x	0.868339	1.06918	0.834178	1.05358	0.942049	1.1404	0.87722	0.810621	0.904714	1.32702	0.304764	0.90025	0.87058	0.243506	1.51526	1.18654	0.872419	0.676012	1.62399	41.6765	37.8976	824.76	18195	9936.86	7560.77	47570.5	28436.4	259.425	76.1637	0.102783	0.0973422	5.94101	93.5912	0.0141443	0.627415	4.40989	60.6282	0.975487	0.510588	6.05223
210407_peatsoil_SIM3.3XpCo2_plate-soil	SIM3.3XpCo2	4x	Co2	3.3::SIM X pCo24x	threeSIM X pCo2	endoreduplication	3.3::sim x pco2 4x	0.947989	1.20554	0.823904	1.064	1.09115	1.23358	0.827835	0.798455	1.01867	0.984233	0.471523	0.977143	0.900276	1.43657	3.43806	1.23827	0.80922	0.553181	1.61636	1.23654	41.3739	929.944	17970.9	10035.2	8757.46	51457.3	26835.5	255.532	85.7572	0.0762324	0.150605	6.44844	96.7837	0.0834451	1.42358	4.60214	56.2363	0.798241	0.508186	0.17957
210407_peatsoil_SIM3.3XpCo2_plate-soil	SIM3.3XpCo2	4x	Co2	3.3::SIM X pCo24x	threeSIM X pCo2	endoreduplication	3.3::sim x pco2 4x	0.995693	1.24075	1.04443	0.873298	0.933374	1.10388	1.03075	0.926427	0.945974	1.1992	0.398975	0.849263	0.834773	1.90111	5.55133	1.1017	1.03531	0.500695	1.39541	3.71477	43.4559	957.106	22781.1	8236.56	7491.14	46046.9	33413.2	296.487	79.6372	0.0928822	0.127433	5.60453	89.7417	0.110428	2.29861	4.09456	71.948	0.722504	0.438721	0.539457
210407_peatsoil_SIM3.3XpCo2_plate-soil	SIM3.3XpCo2	4x	Co2	3.3::SIM X pCo24x	threeSIM X pCo2	endoreduplication	3.3::sim x pco2 4x	1.06611	1.23907	0.854196	1.06734	1.08343	1.27379	0.881996	0.872931	1.04915	0.971514	1.5743	0.975011	0.963816	1.18594	13.7951	1.34758	0.90021	0.636834	0.943921	1.57362	46.529	955.809	18631.6	10066.7	8695.44	53134.5	28591.2	279.367	88.3229	0.0752473	0.502836	6.43437	103.614	0.0688867	5.71207	5.0084	62.5595	0.918953	0.296771	0.22852
190429_tray10_yiffies_Hoagland_3.3XEn7_rep1	3.3::SIMXpEn74x	4x	En7	3.3::SIM X pEn74x	threeSIM X pEn7	endoreduplication	3.3::sim x pen7 4x	0.66631	1.39607	1.73941	0.966978	1.21692	1.2208	0.925178	0.529107	0.814319	0.791561	1.05365	1.02794	0.885867	1.22976	-6.75925	1.12066	1.09787	2.79817	1.11177	0.93164	32.3411	1741.29	3850.06	10784.6	13275.3	49192.4	22735	90.1311	81.4108	0.126962	0.0596078	9.53833	109.098	0.127381	-0.112693	8.62988	32.1138	32.0612	0.70233	0.276215	0.673431	1.37868
190429_tray10_yiffies_Hoagland_3.3XEn7_rep2	3.3::SIMXpEn74x	4x	En7	3.3::SIM X pEn74x	threeSIM X pEn7	endoreduplication	3.3::sim x pen7 4x	0.543506	1.87053	1.33283	1.08129	1.25509	0.962365	0.963608	0.493671	1.06317	1.84903	7.7955	0.859438	4.797	2.139	-27.0541	1.46559	1.16704	0.945953	5.87726	5.99443	26.3805	2333.07	2950.11	12059.6	13691.8	38778.7	23679.4	84.0949	106.29	0.296574	0.441011	7.97478	590.771	0.22156	-0.451058	11.286	34.1369	10.8387	3.71281	1.77724	0.549314	1.84722
190429_tray10_yiffies_Hoagland_3.3XEn7_rep3	3.3::SIMXpEn74x	4x	En7	3.3::SIM X pEn74x	threeSIM X pEn7	endoreduplication	3.3::sim x pen7 4x	0.575497	1.45109	1.44046	1.10276	1.53473	0.678422	0.854273	0.353851	1.32263	1.08215	4.21582	0.973899	1.4375	0.645967	-8.33256	0.827777	0.771866	0.562502	1.25021	2.35162	27.9333	1809.91	3188.35	12298.9	16742.3	27337.1	20992.6	60.2771	132.229	0.17357	0.2385	9.03686	177.034	0.0669101	-0.138924	6.37445	22.5778	6.4451	0.789787	0.697212	0.581648	1.43301
190429_tray10_yiffies_Hoagland_3.3XEn7_rep4	3.3::SIMXpEn74x	4x	En7	3.3::SIM X pEn74x	threeSIM X pEn7	endoreduplication	3.3::sim x pen7 4x	0.506442	1.17503	1.0004	1.14767	1.37676	1.08675	0.545043	0.451313	1.12873	0.743366	34.189	1.33797	1.01643	0.303009	-13.1774	1.026	0.53584	0.756061	2.21109	1.14705	24.5815	1465.58	2214.32	12799.9	15019	43790.8	13393.7	76.8793	112.844	0.119232	1.93416	12.4151	125.177	0.0313861	-0.2197	7.90093	15.6738	8.66289	1.3968	0.34008	0.511855	1.16038
190429_tray10_yiffies_Hoagland_3.3XEn7_rep6	3.3::SIMXpEn74x	4x	En7	3.3::SIM X pEn74x	threeSIM X pEn7	endoreduplication	3.3::sim x pen7 4x	0.379375	1.12772	0.949779	1.28623	1.36854	0.785071	0.534606	0.458719	1.15666	0.732892	3.19077	1.35218	1.39399	-0.247293	39148.9	0.888177	0.55272	0.981054	1.96157	1.85213	18.414	1406.57	2102.26	14345.2	14929.4	31634.6	13137.2	78.1408	115.636	0.117552	0.18051	12.5469	171.676	-0.0256149	652.707	6.83957	16.1676	11.2408	1.23917	0.549124	0.383429	1.11366
210407_peatsoil_SIM3.3XpEn7_plate-soil	SIM3.3XpEn7	4x	En7	3.3::SIM X pEn74x	threeSIM X pEn7	endoreduplication	3.3::sim x pen7 4x	0.818444	1.69249	0.868115	1.02667	1.34296	1.36748	0.493966	0.59845	1.05298	1.05447	0.333637	0.988826	0.87446	2.09799	1.34247	1.36457	0.523383	1.23428	1.35031	0.503532	35.72	1305.57	18935.2	9683.11	10778.4	57042.6	16012.6	191.524	88.6458	0.0816722	0.106564	6.52554	94.0083	0.121864	0.555872	5.07155	36.3722	1.78107	0.424539	0.0731226
210407_peatsoil_SIM3.3XpEn7_plate-soil	SIM3.3XpEn7	4x	En7	3.3::SIM X pEn74x	threeSIM X pEn7	endoreduplication	3.3::sim x pen7 4x	1.05547	2.32695	1.22231	0.966762	1.20632	1.25868	0.694244	0.76259	1.13803	1.09077	0.994899	0.96868	0.891041	2.50134	1.42393	1.19693	0.626968	0.951883	2.11654	1.71043	46.0648	1794.99	26660.9	9118.08	9681.79	52504.1	22504.9	244.054	95.8056	0.084484	0.317773	6.39259	95.7908	0.145294	0.5896	4.44849	43.5708	1.37357	0.665446	0.248388
210407_peatsoil_SIM3.3XpEn7_plate-soil	SIM3.3XpEn7	4x	En7	3.3::SIM X pEn74x	threeSIM X pEn7	endoreduplication	3.3::sim x pen7 4x	1.22145	2.00391	0.999991	1.09932	1.49862	1.30712	0.618626	0.671109	1.30163	0.792414	0.417263	1.0989	0.94942	2.11026	1.15606	1.2353	0.503187	0.475781	1.74067	1.22147	53.3087	1545.81	21811.7	10368.3	12027.7	54524.9	20053.7	214.777	109.578	0.0613754	0.133275	7.25194	102.067	0.122577	0.478684	4.59111	34.9687	0.686554	0.54727	0.177381
210407_peatsoil_SIM3.3XpEn7_plate-soil	SIM3.3XpEn7	4x	En7	3.3::SIM X pEn74x	threeSIM X pEn7	endoreduplication	3.3::sim x pen7 4x	0.934073	2.15504	1.07589	0.990274	1.34762	1.33856	0.594707	0.663406	1.11105	1.0251	0.489031	0.986104	0.766632	1.97113	-0.934953	1.23975	0.600351	0.954006	1.46014	2.52487	40.7665	1662.38	23467.2	9339.83	10815.9	55836.3	19278.3	212.312	93.5339	0.0793975	0.156197	6.50758	82.4163	0.114496	-0.387132	4.60765	41.721	1.37663	0.45907	0.366661
210407_peatsoil_SIM3.3XpEn7_plate-soil	SIM3.3XpEn7	4x	En7	3.3::SIM X pEn74x	threeSIM X pEn7	endoreduplication	3.3::sim x pen7 4x	0.9405	1.01389	0.819345	1.05343	1.05586	1.08828	0.838928	0.835818	1.01949	1.13886	0.333663	1.0494	0.878238	0.647943	1.80566	1.1147	0.83781	0.886822	1.39968	1.45228	41.047	782.111	17871.4	9935.5	8474.17	45396.1	27195.1	267.489	85.8261	0.0882092	0.106573	6.92527	94.4145	0.0376365	0.747663	4.14288	58.2231	1.27969	0.440063	0.210899
210407_peatsoil_SIM3.3XpEn7_plate-soil	SIM3.3XpEn7	4x	En7	3.3::SIM X pEn74x	threeSIM X pEn7	endoreduplication	3.3::sim x pen7 4x	0.907112	1.21695	0.8303	1.09563	1.08403	1.15147	0.837352	0.818233	0.945468	1.12155	0.413958	0.939995	0.777013	1.63707	3.07869	1.16396	0.833039	0.74224	1.52386	1.09431	39.5898	938.744	18110.4	10333.5	8700.28	48032.1	27144	261.861	79.5946	0.0868684	0.132219	6.20329	83.5323	0.0950909	1.27478	4.32595	57.8916	1.07105	0.479106	0.158915
190429_tray10_yiffies_Hoagland_3.3XGl2_rep1	3.3::SIMXpGl24x	4x	GL2	3.3::SIM X pGl24x	threeSIM X pGl2	endoreduplication	3.3::sim x pgl2 4x	0.861927	0.948692	1.64687	0.951739	0.745816	0.960828	1.5781	0.740467	0.734552	3.92234	19.2755	0.836324	10.1586	0.724291	-6.14678	1.07477	1.77883	0.766691	2.30717	5.67633	41.8359	1183.28	3645.23	10614.6	8136.08	38716.7	38779.8	126.136	73.4362	0.629122	1.09046	7.7603	1251.08	0.075023	-0.102482	8.27647	52.0325	8.78468	1.4575	1.68293	1.02558	0.921955
190429_tray10_yiffies_Hoagland_3.3XGl2_rep2	3.3::SIMXpGl24x	4x	GL2	3.3::SIM X pGl24x	threeSIM X pGl2	endoreduplication	3.3::sim x pgl2 4x	0.78037	1.09581	1.42062	0.963577	0.82161	1.11614	1.23628	0.58867	0.759269	0.647846	1.08878	1.02264	0.680915	0.574015	-12.5926	1.06057	1.21524	0.885202	2.70013	1.30594	37.8773	1366.78	3144.43	10746.7	8962.92	44974.9	30380	100.277	75.9072	0.103911	0.0615948	9.48916	83.8575	0.0594572	-0.20995	8.16714	35.5469	10.1426	1.70574	0.387188	0.928537	1.06493
190429_tray10_yiffies_Hoagland_3.3XGl2_rep3	3.3::SIMXpGl24x	4x	GL2	3.3::SIM X pGl24x	threeSIM X pGl2	endoreduplication	3.3::sim x pgl2 4x	0.782309	0.747359	0.601708	0.86951	0.998969	1.01466	0.955043	1.02404	1.12573	1.26774	3.08899	1.15565	2.3097	1.30848	-22.341	1.15956	0.944658	0.659875	1.47376	3.69419	37.9714	932.163	1331.83	9697.56	10897.7	40886	23468.9	174.441	112.544	0.203339	0.174752	10.7233	284.449	0.135534	-0.372479	8.92941	27.6322	7.56079	0.931008	1.09526	0.930844	0.726296
190429_tray10_yiffies_Hoagland_3.3XGl2_rep4	3.3::SIMXpGl24x	4x	GL2	3.3::SIM X pGl24x	threeSIM X pGl2	endoreduplication	3.3::sim x pgl2 4x	0.713751	0.731036	0.739389	0.989103	1.20173	1.04803	0.949568	1.24802	0.990797	1.05242	4.79809	1.23841	5.58035	0.492916	-6.40183	1.16387	0.864514	1.6303	1.72972	9.20648	34.6437	911.804	1636.58	11031.4	13109.6	42230.7	23334.4	212.595	99.054	0.168802	0.27144	11.4913	687.243	0.0510569	-0.106734	8.96258	25.2878	18.6798	1.09271	2.72956	0.849268	0.710433
190429_tray10_yiffies_Hoagland_3.3XGl2_rep5	3.3::SIMXpGl24x	4x	GL2	3.3::SIM X pGl24x	threeSIM X pGl2	endoreduplication	3.3::sim x pgl2 4x	0.549135	1.02123	0.683975	1.11583	1.29511	1.10247	0.896992	1.04472	0.967739	0.685254	0.917009	1.37869	0.972682	1.70417	-41.9342	1.12993	0.831586	1.17909	1.70055	0.876395	26.6537	1273.75	1513.93	12444.7	14128.4	44424.3	22042.4	177.964	96.7488	0.109911	0.0518776	12.793	119.79	0.17652	-0.699145	8.70126	24.3247	13.5099	1.07428	0.259836	0.653398	0.992447
190429_tray10_yiffies_Hoagland_3.3XGl2_rep6	3.3::SIMXpGl24x	4x	GL2	3.3::SIM X pGl24x	threeSIM X pGl2	endoreduplication	3.3::sim x pgl2 4x	0.557886	0.890984	0.626413	1.13567	1.45972	1.04964	0.93139	1.14358	0.953236	1.69997	1.44087	1.30418	1.51691	1.27817	51.6461	1.37655	1.09197	0.884731	1.13879	1.38582	27.0784	1111.3	1386.52	12666	15924	42295.6	22887.7	194.805	95.2988	0.272667	0.0815138	12.1015	186.814	0.132394	0.861066	10.6004	31.9411	10.1372	0.719403	0.410871	0.66381	0.865873
210407_peatsoil_SIM3.3XpGL2_plate-soil	SIM3.3XpGL2	4x	GL2	3.3::SIM X pGl24x	threeSIM X pGl2	endoreduplication	3.3::sim x pgl2 4x	1.02888	1.36023	1.03937	1.03746	0.897758	1.25766	1.05323	0.990735	0.949715	1.13029	0.331414	0.794119	0.77372	0.99816	2.66237	1.24604	1.02633	0.432786	1.04542	1.46995	44.9044	1049.27	22670.6	9784.89	7205.29	52461.7	34142.1	317.068	79.9522	0.0875447	0.105854	5.24061	83.1783	0.0579793	1.1024	4.631	71.3242	0.624512	0.328681	0.213465
210407_peatsoil_SIM3.3XpGL2_plate-soil	SIM3.3XpGL2	4x	GL2	3.3::SIM X pGl24x	threeSIM X pGl2	endoreduplication	3.3::sim x pgl2 4x	0.910785	1.2586	0.88059	1.05833	1.03882	1.26214	0.887808	0.788466	1.5508	0.896333	1.44157	1.86953	0.830416	1.0406	7.75678	1.27915	0.860739	0.643368	0.784489	2.42996	39.7501	970.875	19207.3	9981.66	8337.48	52648.5	28779.6	252.335	130.555	0.0694243	0.46044	12.3376	89.2734	0.0604444	3.21182	4.75408	59.8166	0.928381	0.246645	0.352877
210407_peatsoil_SIM3.3XpGL2_plate-soil	SIM3.3XpGL2	4x	GL2	3.3::SIM X pGl24x	threeSIM X pGl2	endoreduplication	3.3::sim x pgl2 4x	0.929239	1.29798	1.0823	1.11164	0.927102	1.09927	1.11439	0.978954	1.0049	1.06959	0.410305	0.817783	0.787644	1.2328	3.15522	1.02841	1.03669	0.459102	1.18496	2.5198	40.5555	1001.25	23607.1	10484.5	7440.81	45854.5	36124.6	313.297	84.5975	0.0828439	0.131052	5.39678	84.6752	0.0716087	1.30647	3.82219	72.0442	0.662486	0.372555	0.365924
210407_peatsoil_SIM3.3XpGL2_plate-soil	SIM3.3XpGL2	4x	GL2	3.3::SIM X pGl24x	threeSIM X pGl2	endoreduplication	3.3::sim x pgl2 4x	0.942074	1.17091	0.951577	0.985786	0.991388	1.14341	0.980979	0.915273	1.00237	0.959965	0.444769	1.00429	0.814601	1.74958	-2.21385	1.13357	0.967996	0.777308	1.18733	9.8578	41.1157	903.235	20755.7	9297.5	7956.76	47695.8	31799.9	292.918	84.3847	0.0743528	0.14206	6.62762	87.5731	0.101626	-0.916677	4.213	67.2703	1.12166	0.373299	1.43154
210407_peatsoil_SIM3.3XpGL2_plate-soil	SIM3.3XpGL2	4x	GL2	3.3::SIM X pGl24x	threeSIM X pGl2	endoreduplication	3.3::sim x pgl2 4x	1.20769	0.925746	0.974506	0.815741	0.861949	0.91288	0.9734	1.02428	0.997258	1.06973	0.506991	0.997224	0.963002	1.01489	3.91589	0.913737	0.968406	0.927673	1.59162	3.68634	52.7082	714.114	21255.8	7693.71	6917.9	38079.6	31554.2	327.804	83.9546	0.0828543	0.161934	6.58096	103.527	0.0589512	1.62143	3.39598	67.2988	1.33863	0.500407	0.535328
210407_peatsoil_SIM3.3XpGL2_plate-soil	SIM3.3XpGL2	4x	GL2	3.3::SIM X pGl24x	threeSIM X pGl2	endoreduplication	3.3::sim x pgl2 4x	1.2109	0.900063	0.992982	1.04654	1.0346	1.04786	1.00488	1.01492	1.03497	0.978998	0.345819	1.0138	0.882956	0.891546	-1.71204	1.07075	0.987321	0.903816	1.0188	0.991546	52.8482	694.303	21658.8	9870.52	8303.56	43710.2	32574.6	324.809	87.1294	0.0758269	0.110455	6.69034	94.9216	0.0517865	-0.708896	3.97954	68.6133	1.30421	0.320313	0.143992
190429_tray10_yiffies_Hoagland_9.2_rep1	9.2::SIM2x	2x	parent	9.2::SIM2x	nineSIM	endoreduplication	111ref	0.775376	0.811316	0.752094	1.23469	1.223	1.16922	0.838288	0.980508	1.11095	0.580634	1.93747	1.23409	1.85374	0.793348	-10.5863	1.14642	0.922574	1.22309	1.17172	4.36685	37.6349	1011.93	1664.7	13770.4	13341.7	47113.9	20599.8	167.026	111.066	0.0931305	0.109608	11.4512	228.296	0.082176	-0.176499	8.82821	26.9862	14.014	0.740206	1.29469	1.12523	0.851231
190429_tray10_yiffies_Hoagland_9.2_rep2	9.2::SIM2x	2x	parent	9.2::SIM2x	nineSIM	endoreduplication	111ref	0.724328	1.15343	0.814504	1.1806	1.07402	0.898704	0.966513	1.13342	1.07507	0.579299	1.10605	1.20253	1.39591	0.310543	-6.01101	0.876723	0.96283	1.53849	2.20886	2.78696	35.1572	1438.64	1802.84	13167.1	11716.4	36213.4	23750.7	193.073	107.48	0.0929164	0.0625721	11.1584	171.912	0.0321665	-0.100218	6.75137	28.1637	17.6279	1.39539	0.826285	1.05115	1.21017
190429_tray10_yiffies_Hoagland_9.2_rep3	9.2::SIM2x	2x	parent	9.2::SIM2x	nineSIM	endoreduplication	111ref	0.695104	0.847731	0.853985	1.26247	1.20363	1.10447	0.976351	0.924509	1.06372	0.65074	0.627411	1.04973	0.789536	0.863895	3.67292	1.18259	0.908999	1.42615	1.0631	0.977459	33.7387	1057.35	1890.23	14080.1	13130.3	44504.6	23992.5	157.486	106.344	0.104375	0.0354942	9.74053	97.2347	0.0894834	0.0612365	9.10672	26.5891	16.3407	0.671588	0.289799	1.00873	0.889438
190429_tray10_yiffies_Hoagland_9.2_rep5	9.2::SIM2x	2x	parent	9.2::SIM2x	nineSIM	endoreduplication	111ref	0.559531	1.10001	0.760637	1.36593	1.18074	1.06163	0.739613	1.08255	1.32563	0.564119	0.871847	1.28242	1.20924	1.29906	-3.05324	0.959338	0.707539	1.22015	2.77648	0.488609	27.1583	1372.01	1683.61	15234.1	12880.7	42778.6	18175	184.409	132.529	0.0904817	0.0493226	11.8996	148.923	0.134558	-0.050905	7.38756	20.6962	13.9804	1.75397	0.144864	0.811992	1.15413
190429_tray10_yiffies_Hoagland_9.2_rep6	9.2::SIM2x	2x	parent	9.2::SIM2x	nineSIM	endoreduplication	111ref	0.572013	1.06007	0.663747	1.07917	1.3316	1.19436	1.04695	1.89333	0.876953	2.21898	1.98745	1.09963	2.31576	0.585554	5.47551	1.39289	1.19983	0.925489	5.04747	1.07346	27.7642	1322.19	1469.15	12035.8	14526.4	48126.8	25727.5	322.52	87.6726	0.355913	0.112435	10.2035	285.196	0.0606525	0.0912901	10.7262	35.0961	10.6042	3.18861	0.318262	0.830106	1.11222
210407_peatsoil_pUAS-SIM9.2_plate-soil	pUAS-SIM9.2	2x	parent	9.2::SIM2x	nineSIM	endoreduplication	111ref	1.02033	0.855324	1.0136	1.11349	1.00758	0.971066	1.06159	1.03969	1.01561	1.10669	0.507286	0.932289	0.854926	0.626815	1.27412	0.972662	1.05406	0.797362	1.14099	1.2285	44.531	659.791	22108.5	10501.9	8086.7	40506.8	34412.9	332.734	85.4996	0.0857171	0.162028	6.15244	91.9083	0.0364093	0.527568	3.61498	73.251	1.1506	0.35873	0.178402
210407_peatsoil_pUAS-SIM9.2_plate-soil	pUAS-SIM9.2	2x	parent	9.2::SIM2x	nineSIM	endoreduplication	111ref	1.08069	0.994348	0.998874	0.938434	0.921397	1.01462	1.01387	1.05091	0.996181	1.18997	0.407397	0.923279	0.893329	1.2167	0.97633	0.983676	1.00814	0.749438	1.27003	6.57953	47.1653	767.034	21787.3	8850.9	7395.02	42323.8	32866	336.326	83.8639	0.0921677	0.130124	6.09298	96.0368	0.0706735	0.404265	3.65592	70.0603	1.08144	0.3993	0.955475
210407_peatsoil_pUAS-SIM9.2_plate-soil	pUAS-SIM9.2	2x	parent	9.2::SIM2x	nineSIM	endoreduplication	111ref	0.939112	0.984028	0.882966	1.17647	1.1091	1.19034	0.847283	0.932331	1.02676	1.03389	0.332935	1.04741	0.915375	0.899984	0.426955	1.25355	0.842801	0.758773	1.05285	0.666792	40.9865	759.073	19259.1	11095.9	8901.53	49653.6	27465.9	298.376	86.4384	0.0800783	0.10634	6.91213	98.4069	0.0522767	0.176787	4.65892	58.5699	1.09491	0.331018	0.0968311
210407_peatsoil_pUAS-SIM9.2_plate-soil	pUAS-SIM9.2	2x	parent	9.2::SIM2x	nineSIM	endoreduplication	111ref	0.873374	1.0289	0.940108	1.07148	1.07882	1.05127	0.940763	0.954794	1.11183	0.861497	0.493926	1.00657	0.901359	1.05663	0.510789	1.04032	0.94026	1.03153	0.955224	0.792729	38.1174	793.687	20505.5	10105.7	8658.52	43852.4	30496.2	305.566	93.5994	0.0667261	0.157761	6.64264	96.9	0.0613756	0.2115	3.86643	65.3428	1.4885	0.300324	0.11512
210407_peatsoil_pUAS-SIM9.2_plate-soil	pUAS-SIM9.2	2x	parent	9.2::SIM2x	nineSIM	endoreduplication	111ref	0.994184	0.937445	0.868041	1.1475	1.1283	1.23989	0.890465	0.924723	1.06551	1.03359	0.367693	0.915127	0.913557	0.336611	0.669327	1.31442	0.90389	0.806924	0.94769	0.463293	43.39	723.138	18933.6	10822.7	9055.61	51720.5	28865.7	295.942	89.7005	0.0800555	0.117442	6.03918	98.2114	0.0195525	0.277145	4.88514	62.8153	1.16439	0.297956	0.0672791
210407_peatsoil_pUAS-SIM9.2_plate-soil	pUAS-SIM9.2	2x	parent	9.2::SIM2x	nineSIM	endoreduplication	111ref	1.10013	1.02735	1.08691	0.987968	0.897483	0.816984	1.09707	1.09324	0.979048	1.11368	0.52266	0.904361	0.966291	1.20958	0.419569	0.78877	1.08946	0.725603	1.31033	0.844241	48.0139	792.491	23707.5	9318.08	7203.09	34079.5	35563.1	349.872	82.4216	0.0862585	0.166939	5.96814	103.88	0.0702601	0.173729	2.93153	75.7115	1.04705	0.411969	0.1226
190429_tray10_yiffies_Hoagland_9.2XCo2_rep1	9.2::SIMXpCo24x	4x	Co2	9.2::SIM X pCo24x	nineSIM X pCo2	endoreduplication	9.2::sim x pco2 4x	0.808155	0.746106	1.85564	1.0071	0.805434	1.24229	1.46774	0.784539	0.795697	1.89338	7.14153	0.833023	1.0319	1.18616	-11.4796	1.20443	1.6199	0.650738	1.86972	1.01728	39.2259	930.6	4107.31	11232.1	8786.46	50058.1	36067.6	133.643	79.5491	0.303688	0.404014	7.72967	127.083	0.122864	-0.191393	9.27492	47.3835	7.4561	1.18115	0.301606	1.14	0.802525
190429_tray10_yiffies_Hoagland_9.2XCo2_rep2	9.2::SIMXpCo24x	4x	Co2	9.2::SIM X pCo24x	nineSIM X pCo2	endoreduplication	9.2::sim x pco2 4x	0.684308	1.09526	1.57406	1.09038	0.966014	0.879948	1.20823	0.521222	1.23047	1.64379	17.414	0.801233	7.89094	0.481973	-10.4959	1.12873	1.16224	0.582161	1.07001	14.0662	33.2147	1366.09	3484.06	12161	10538.2	35457.7	29690.7	88.7879	123.015	0.263655	0.985154	7.43469	971.803	0.0499234	-0.174993	8.69201	33.9966	6.67035	0.675949	4.17037	0.965301	1.17808
190429_tray10_yiffies_Hoagland_9.2XCo2_rep3	9.2::SIMXpCo24x	4x	Co2	9.2::SIM X pCo24x	nineSIM X pCo2	endoreduplication	9.2::sim x pco2 4x	0.787982	0.862132	0.709589	0.93259	1.08186	0.977604	1.11945	1.07598	1.06888	0.80962	1.00397	1.21579	1.11761	2.33894	-43.2873	0.914096	1.13197	1.69221	1.94264	0.768405	38.2468	1075.32	1570.62	10401.1	11802	39392.7	27508.9	183.288	106.86	0.129859	0.0567969	11.2814	137.639	0.24227	-0.721705	7.03916	33.1111	19.3892	1.22722	0.227819	1.11155	0.927323
190429_tray10_yiffies_Hoagland_9.2XCo2_rep6	9.2::SIMXpCo24x	4x	Co2	9.2::SIM X pCo24x	nineSIM X pCo2	endoreduplication	9.2::sim x pco2 4x	0.470272	0.729676	0.859446	1.44838	1.38053	1.4755	0.720085	0.765432	1.08223	0.66073	1.41769	1.39984	0.971807	0.860466	-38.5953	1.40214	0.633518	1.26941	1.49722	1.88773	22.8259	910.107	1902.32	16153.6	15060.1	59455.6	17695.1	130.388	108.195	0.105977	0.0802024	12.9892	119.682	0.0891283	-0.643477	10.7974	18.531	14.5448	0.94583	0.559678	0.663377	0.784851
210407_peatsoil_SIM9.2XpCo2_plate-soil	SIM9.2XpCo2	4x	Co2	9.2::SIM X pCo24x	nineSIM X pCo2	endoreduplication	9.2::sim x pco2 4x	0.912158	0.89243	0.796948	1.03298	1.08672	1.04961	0.826275	0.806666	0.952227	1.25061	0.248649	0.996574	0.994864	0.540682	1.5084	1.09896	0.839643	0.874671	1.54525	0.500368	39.8101	688.414	17382.9	9742.63	8721.89	43783	26784.9	258.16	80.1636	0.0968647	0.0794191	6.57667	106.952	0.0314062	0.624574	4.0844	58.3505	1.26215	0.485829	0.0726631
210407_peatsoil_SIM9.2XpCo2_plate-soil	SIM9.2XpCo2	4x	Co2	9.2::SIM X pCo24x	nineSIM X pCo2	endoreduplication	9.2::sim x pco2 4x	0.884022	0.813195	0.787807	1.27133	1.19385	1.13171	0.81114	0.742636	1.05165	0.951185	1.17643	1.148	1.09768	0.364782	3.78675	1.20474	0.826384	0.661351	1.43914	0.764008	38.5821	627.293	17183.6	11990.6	9581.71	47207.9	26294.3	237.668	88.5339	0.0736728	0.375753	7.57596	118.005	0.0211888	1.56796	4.47752	57.4291	0.954331	0.452468	0.110949
210407_peatsoil_SIM9.2XpCo2_plate-soil	SIM9.2XpCo2	4x	Co2	9.2::SIM X pCo24x	nineSIM X pCo2	endoreduplication	9.2::sim x pco2 4x	0.833935	0.862437	0.708314	1.19937	1.28637	1.0498	0.74433	0.705841	0.99557	1.11167	0.249515	1.11899	1.11973	0.193047	3.43454	1.15208	0.75715	0.723861	1.60095	0.653879	36.3961	665.278	15449.7	11311.9	10324.2	43790.9	24128.6	225.892	83.8124	0.086103	0.0796956	7.38456	120.376	0.0112134	1.42212	4.28179	52.6177	1.04453	0.503343	0.0949558
210407_peatsoil_SIM9.2XpCo2_plate-soil	SIM9.2XpCo2	4x	Co2	9.2::SIM X pCo24x	nineSIM X pCo2	endoreduplication	9.2::sim x pco2 4x	0.996628	0.889736	0.803656	1.11859	1.15201	1.10485	0.823618	0.79282	0.937658	1.17533	0.309486	1.10516	1.0734	0.683221	1.16392	1.1425	0.809037	0.634904	1.55413	0.512187	43.4967	686.337	17529.3	10550.1	9245.91	46087.6	26698.8	253.728	78.9372	0.0910332	0.0988506	7.29326	115.395	0.0396857	0.481938	4.24619	56.2236	0.916167	0.488621	0.0743794
210407_peatsoil_SIM9.2XpCo2_plate-soil	SIM9.2XpCo2	4x	Co2	9.2::SIM X pCo24x	nineSIM X pCo2	endoreduplication	9.2::sim x pco2 4x	0.892892	1.08754	0.841952	1.09197	0.988005	1.00551	0.851648	0.825713	0.974234	1.14834	0.415595	1.12082	0.904132	1.26469	1.54566	1.0375	0.877584	0.855003	1.40032	1.07396	38.9692	838.922	18364.6	10299	7929.61	41943.5	27607.4	264.255	82.0163	0.0889431	0.132742	7.39658	97.1981	0.0734613	0.640003	3.85597	60.9872	1.23377	0.440263	0.15596
210407_peatsoil_SIM9.2XpCo2_plate-soil	SIM9.2XpCo2	4x	Co2	9.2::SIM X pCo24x	nineSIM X pCo2	endoreduplication	9.2::sim x pco2 4x	0.999275	1.07651	0.883369	0.975545	0.930403	1.17092	0.902538	0.90755	1.01117	1.28427	2.22891	0.708043	0.907217	1.13153	1.35741	1.15946	0.922683	0.341142	1.328	0.74471	43.6122	830.41	19267.9	9200.92	7467.3	48843.4	29257.1	290.446	85.1257	0.0994711	0.711917	4.67258	97.5298	0.0657263	0.562057	4.30924	64.1213	0.492268	0.417525	0.108146
190429_tray10_yiffies_Hoagland_9.2XEn7_rep1	9.2::SIMXpEn74x	4x	En7	9.2::SIM X pEn74x	nineSIM X pEn7	endoreduplication	9.2::sim x pen7 4x	0.75957	0.737689	0.819494	1.2371	1.11729	1.39623	0.718441	0.940159	1.05303	1.07824	1.28657	1.14996	0.867341	1.56081	-6.04893	1.24085	0.611329	1.01949	1.93548	0.656418	36.8677	920.102	1813.89	13797.3	12188.5	56261.2	17654.7	160.152	105.275	0.172945	0.0727847	10.6706	106.817	0.161671	-0.10085	9.55539	17.8819	11.6813	1.22269	0.194616	0.854056	0.7728
190429_tray10_yiffies_Hoagland_9.2XEn7_rep2	9.2::SIMXpEn74x	4x	En7	9.2::SIM X pEn74x	nineSIM X pEn7	endoreduplication	9.2::sim x pen7 4x	0.750187	0.901837	0.904738	1.09586	1.29746	1.32457	0.631744	0.712801	1.24989	0.749862	0.727013	1.24359	0.753868	0.98845	-11.6876	1.27226	0.570426	0.8178	1.05263	0.49094	36.4123	1124.84	2002.57	12222	14153.9	53373.6	15524.3	121.423	124.956	0.120274	0.041129	11.5394	92.842	0.102385	-0.19486	9.79727	16.6855	9.37028	0.66497	0.145555	0.843506	0.944761
190429_tray10_yiffies_Hoagland_9.2XEn7_rep3	9.2::SIMXpEn74x	4x	En7	9.2::SIM X pEn74x	nineSIM X pEn7	endoreduplication	9.2::sim x pen7 4x	0.76618	0.702956	0.863851	1.07895	1.19025	1.43948	0.655288	0.81443	1.16457	0.603384	1.0818	1.18194	1.08523	2.52035	10.881	1.47908	0.588798	0.641577	0.604708	1.56619	37.1886	876.78	1912.07	12033.5	12984.4	58004.2	16102.8	138.735	116.427	0.0967795	0.0612002	10.9673	133.651	0.261061	0.181412	11.3899	17.2229	7.35114	0.382008	0.464347	0.861489	0.736414
190429_tray10_yiffies_Hoagland_9.2XEn7_rep4	9.2::SIMXpEn74x	4x	En7	9.2::SIM X pEn74x	nineSIM X pEn7	endoreduplication	9.2::sim x pen7 4x	0.766991	1.02971	0.875821	1.19407	1.1811	1.1973	0.672604	0.743105	1.16287	0.939064	1.07381	1.19756	0.840936	1.46195	-3.70854	1.17637	0.621419	0.930296	1.11539	0.577384	37.2279	1284.33	1938.56	13317.3	12884.6	48245.6	16528.3	126.585	116.257	0.150621	0.0607479	11.1122	103.565	0.151431	-0.0618303	9.05887	18.1771	10.6593	0.704616	0.171184	0.862401	1.07872
190429_tray10_yiffies_Hoagland_9.2XEn7_rep5	9.2::SIMXpEn74x	4x	En7	9.2::SIM X pEn74x	nineSIM X pEn7	endoreduplication	9.2::sim x pen7 4x	0.701704	0.838951	0.778797	1.10671	1.12025	1.25704	0.684955	0.798332	1.16234	0.792214	0.800841	1.23769	1.00684	2.55177	-18.5207	1.32279	0.649151	0.799192	1.16228	0.974932	34.059	1046.4	1723.81	12343	12220.7	50652.7	16831.8	135.993	116.204	0.127067	0.0453056	11.4846	123.997	0.264316	-0.308786	10.1864	18.9883	9.15708	0.73424	0.28905	0.788992	0.878881
190429_tray10_yiffies_Hoagland_9.2XEn7_rep6	9.2::SIMXpEn74x	4x	En7	9.2::SIM X pEn74x	nineSIM X pEn7	endoreduplication	9.2::sim x pen7 4x	0.644689	1.08306	0.83577	1.47011	1.21682	1.15767	0.684026	0.869505	1.1263	0.740299	1.34993	1.2249	0.841617	1.39986	-49.2981	1.13419	0.639231	1.25449	1.58106	1.51768	31.2917	1350.88	1849.91	16396	13274.3	46648.5	16809	148.117	112.601	0.11874	0.0763689	11.3659	103.649	0.144999	-0.821919	8.73403	18.6981	14.3739	0.998796	0.449966	0.724885	1.13461
210407_peatsoil_SIM9.2XpEn7_plate-soil	SIM9.2XpEn7	4x	En7	9.2::SIM X pEn74x	nineSIM X pEn7	endoreduplication	9.2::sim x pen7 4x	0.838254	1.04383	0.785454	1.10208	1.35328	1.35605	0.619813	0.720656	1.05132	1.04755	0.21981	1.08126	0.867849	0.868723	-2.38497	1.31232	0.59783	0.9073	1.29532	0.995676	36.5846	805.201	17132.2	10394.4	10861.3	56565.8	20092.2	230.633	88.5055	0.0811365	0.0702078	7.13554	93.2976	0.0504608	-0.987533	4.87737	41.5458	1.30924	0.407252	0.144591
210407_peatsoil_SIM9.2XpEn7_plate-soil	SIM9.2XpEn7	4x	En7	9.2::SIM X pEn74x	nineSIM X pEn7	endoreduplication	9.2::sim x pen7 4x	0.894134	0.94213	0.887619	1.25189	1.32273	1.26992	0.690316	0.792931	1.07149	0.845385	0.29687	1.1702	0.872746	1.33454	-5.90711	1.25858	0.668572	0.970784	1.06913	1.5455	39.0234	726.753	19360.6	11807.3	10616.1	52973.2	22377.6	253.764	90.2038	0.0654782	0.0948209	7.72246	93.824	0.0775181	-2.44593	4.67763	46.462	1.40084	0.336138	0.224437
210407_peatsoil_SIM9.2XpEn7_plate-soil	SIM9.2XpEn7	4x	En7	9.2::SIM X pEn74x	nineSIM X pEn7	endoreduplication	9.2::sim x pen7 4x	0.949751	1.20649	1.01085	1.13106	1.12172	0.953061	0.751515	0.85882	1.14281	1.14252	0.435689	1.04555	0.808091	1.77799	-10.1052	0.8967	0.753125	0.875076	1.29235	0.905801	41.4508	930.676	22048.5	10667.6	9002.75	39755.7	24361.5	274.851	96.2075	0.0884925	0.13916	6.89987	86.8733	0.103277	-4.18421	3.33266	52.3379	1.26274	0.406317	0.13154
210407_peatsoil_SIM9.2XpEn7_plate-soil	SIM9.2XpEn7	4x	En7	9.2::SIM X pEn74x	nineSIM X pEn7	endoreduplication	9.2::sim x pen7 4x	0.951426	1.02675	0.937557	1.12626	1.11043	1.18805	0.744541	0.843294	1.05395	1.05447	0.369639	1.01622	0.806859	1.08229	-46.2172	1.1537	0.752377	0.925447	1.30769	0.829077	41.5239	792.027	20449.9	10622.4	8912.22	49558	24135.4	269.882	88.7268	0.0816725	0.118064	6.70634	86.7409	0.062866	-19.137	4.28783	52.286	1.33542	0.41114	0.120398
210407_peatsoil_SIM9.2XpEn7_plate-soil	SIM9.2XpEn7	4x	En7	9.2::SIM X pEn74x	nineSIM X pEn7	endoreduplication	9.2::sim x pen7 4x	1.01295	1.07788	1.00576	0.935972	0.945158	1.1802	0.817479	0.884346	0.944041	1.021	0.297757	0.960224	0.889535	1.34175	-4.16496	1.12293	0.80663	0.81986	1.6294	0.531609	44.209	831.468	21937.6	8827.68	7585.73	49230.6	26499.8	283.02	79.4745	0.0790799	0.095104	6.33679	95.6289	0.0779371	-1.72457	4.17346	56.0563	1.18306	0.512287	0.0771999
210407_peatsoil_SIM9.2XpEn7_plate-soil	SIM9.2XpEn7	4x	En7	9.2::SIM X pEn74x	nineSIM X pEn7	endoreduplication	9.2::sim x pen7 4x	0.872448	0.939806	0.792141	1.08505	1.0373	1.0416	0.848638	0.814029	0.927682	1.1845	0.334013	1.01963	0.966948	0.37255	0.834297	1.07846	0.848353	0.917282	1.52757	1.18597	38.077	724.96	17278.1	10233.7	8325.21	43449.1	27509.8	260.516	78.0973	0.0917439	0.106684	6.72884	103.951	0.02164	0.345454	4.00819	58.9558	1.32364	0.48027	0.172225
190429_tray10_yiffies_Hoagland_9.2XGl2_rep1	9.2::SIMXpGl24x	4x	GL2	9.2::SIM X pGl24x	nineSIM X pGl2	endoreduplication	9.2::sim x pgl2 4x	0.940602	0.974175	1.32296	1.11759	1.1174	0.975465	1.11473	0.550289	0.831852	1.79429	0.869574	0.991697	0.518401	1.24354	-6.99038	1.10732	1.25655	0.953018	0.559865	0.398727	45.6546	1215.07	2928.28	12464.4	12189.6	39306.6	27393	93.7394	83.1636	0.287794	0.049194	9.20201	63.8433	0.128808	-0.116547	8.52715	36.7553	10.9196	0.35368	0.118216	1.30574	1.01547
190429_tray10_yiffies_Hoagland_9.2XGl2_rep2	9.2::SIMXpGl24x	4x	GL2	9.2::SIM X pGl24x	nineSIM X pGl2	endoreduplication	9.2::sim x pgl2 4x	0.77668	0.656819	1.1985	1.32762	1.21782	1.01545	1.12734	0.778008	0.92726	0.971307	0.981746	1.04769	0.903672	0.462984	-5.78041	1.06436	1.10806	1.4882	1.23651	0.752608	37.6982	819.234	2652.8	14806.8	13285.2	40917.8	27702.8	132.53	92.7019	0.155792	0.0555399	9.72158	111.291	0.0479565	-0.0963734	8.19629	32.4118	17.0516	0.781136	0.223135	1.07818	0.684658
190429_tray10_yiffies_Hoagland_9.2XGl2_rep3	9.2::SIMXpGl24x	4x	GL2	9.2::SIM X pGl24x	nineSIM X pGl2	endoreduplication	9.2::sim x pgl2 4x	0.816341	1.24633	0.790854	1.20531	1.11081	1.0366	0.906567	0.772283	0.948855	0.902841	1.46034	0.993652	1.43037	0.934601	-14.3968	1.09956	0.806383	1.00499	0.899367	4.46165	39.6232	1554.51	1750.5	13442.7	12117.8	41770.2	22277.7	131.555	94.8609	0.144811	0.082615	9.22015	176.156	0.0968072	-0.240029	8.46733	23.5875	11.5151	0.568152	1.3228	1.13324	1.29915
190429_tray10_yiffies_Hoagland_9.2XGl2_rep4	9.2::SIMXpGl24x	4x	GL2	9.2::SIM X pGl24x	nineSIM X pGl2	endoreduplication	9.2::sim x pgl2 4x	0.420348	1.54464	0.888751	1.3917	1.31516	0.734458	0.855888	0.562308	1.26181	1.26352	6.79307	1.09312	5.71408	-0.105166	-46.7693	0.977528	0.834347	0.501236	1.14348	13.312	20.4027	1926.59	1967.18	15521.4	14347	29595.1	21032.3	95.7868	126.148	0.202662	0.384301	10.1431	703.713	-0.0108933	-0.779759	7.52764	24.4054	5.74312	0.722361	3.94678	0.583525	1.61011
190429_tray10_yiffies_Hoagland_9.2XGl2_rep6	9.2::SIMXpGl24x	4x	GL2	9.2::SIM X pGl24x	nineSIM X pGl2	endoreduplication	9.2::sim x pgl2 4x	0.72672	0.934933	0.793874	1.22881	1.10469	1.2858	0.792032	0.979744	1.10035	0.522562	0.521934	1.30475	0.863428	1.14976	-51.1642	1.31714	0.692089	0.845966	0.869146	1.18751	35.2733	1166.12	1757.18	13704.7	12051	51811.6	19463.1	166.895	110.006	0.0838161	0.0295271	12.1069	106.335	0.119094	-0.853032	10.1429	20.2443	9.69301	0.54906	0.352075	1.00883	0.97456
210407_peatsoil_SIM9.2XpGL2_plate-soil	SIM9.2XpGL2	4x	GL2	9.2::SIM X pGl24x	nineSIM X pGl2	endoreduplication	9.2::sim x pgl2 4x	0.987823	1.04263	0.825333	1.13231	1.17278	1.20925	0.840826	0.783301	0.989708	1.17128	0.241003	0.9821	1.00809	1.08644	2.87117	1.29122	0.857404	0.675155	1.10662	0.281732	43.1124	804.281	18002.1	10679.4	9412.61	50442.1	27256.6	250.682	83.319	0.0907201	0.0769768	6.48115	108.374	0.0631069	1.18885	4.79892	59.5848	0.974249	0.347924	0.0409129
210407_peatsoil_SIM9.2XpGL2_plate-soil	SIM9.2XpGL2	4x	GL2	9.2::SIM X pGl24x	nineSIM X pGl2	endoreduplication	9.2::sim x pgl2 4x	0.934133	1.27878	0.847993	1.18645	1.29046	1.25363	0.851534	0.818778	1.02754	0.942745	0.397363	1.02923	0.819576	2.42114	0.23626	1.2859	0.858003	0.659006	0.933896	0.642974	40.7692	986.44	18496.3	11190	10357.1	52293.6	27603.7	262.036	86.504	0.073019	0.126919	6.79219	88.108	0.140635	0.0978273	4.77916	59.6264	0.950947	0.293619	0.0933723
210407_peatsoil_SIM9.2XpGL2_plate-soil	SIM9.2XpGL2	4x	GL2	9.2::SIM X pGl24x	nineSIM X pGl2	endoreduplication	9.2::sim x pgl2 4x	0.970622	0.997297	0.861132	0.817256	0.875721	1.43796	0.416128	0.633583	0.878977	0.946866	0.458075	1.14116	0.930508	1.91037	1.20811	1.35725	0.434452	1.24705	1.5397	0.608244	42.3617	769.308	18782.9	7708.01	7028.43	59982.6	13489.4	202.767	73.997	0.0733382	0.14631	7.53082	100.034	0.110966	0.500235	5.04435	30.192	1.7995	0.484087	0.0883288
210407_peatsoil_SIM9.2XpGL2_plate-soil	SIM9.2XpGL2	4x	GL2	9.2::SIM X pGl24x	nineSIM X pGl2	endoreduplication	9.2::sim x pgl2 4x	1.05133	1.39533	0.871638	1.03782	1.07232	1.25834	0.852897	0.831212	0.944267	1.1165	0.615496	0.902636	0.824472	3.05097	0.873768	1.26972	0.887448	0.633279	1.17307	2.92648	45.8839	1076.35	19012.1	9788.24	8606.3	52490.1	27647.9	266.015	79.4935	0.0864771	0.196591	5.95675	88.6344	0.177219	0.361797	4.71903	61.6726	0.913823	0.368817	0.424982
210407_peatsoil_SIM9.2XpGL2_plate-soil	SIM9.2XpGL2	4x	GL2	9.2::SIM X pGl24x	nineSIM X pGl2	endoreduplication	9.2::sim x pgl2 4x	1.1247	1.10343	0.895502	1.17881	1.10637	1.26819	0.936699	0.910854	0.951365	1.14811	0.292281	0.916948	0.795777	0.524079	0.410845	1.30183	0.930568	0.606927	1.0261	0.613565	49.0864	851.18	19532.6	11118.1	8879.62	52901	30364.5	291.503	80.091	0.0889257	0.0933551	6.0512	85.5495	0.0304417	0.170117	4.83835	64.6693	0.875797	0.322608	0.0891015
210407_peatsoil_SIM9.2XpGL2_plate-soil	SIM9.2XpGL2	4x	GL2	9.2::SIM X pGl24x	nineSIM X pGl2	endoreduplication	9.2::sim x pgl2 4x	1.11717	0.951619	0.908277	1.04983	1.11008	1.07638	0.882386	0.941671	0.978978	0.797033	0.375566	1.19805	1.03376	1.70248	0.197211	1.08766	0.896125	1.08157	0.932686	0.687098	48.7574	734.073	19811.2	9901.5	8909.38	44899.7	28603.8	301.366	82.4156	0.0617331	0.119957	7.90627	111.133	0.0988903	0.0816583	4.04238	62.2757	1.56071	0.293238	0.09978
210407_peatsoil_Col-0 2x_plate-soil	Col-0 2x	2x	Col-0 plate	Col-0 plate2x	Col-0 2x -plate	endoreduplication	Col-0 2x	0.943369	1.13507	1.03822	0.993563	0.913082	0.982709	1.01638	1.06138	1.01265	0.97371	0.624943	0.90141	0.869337	1.35436	0.324615	0.960708	1.03243	1.01033	0.951475	0.904393	41.1722	875.589	22645.6	9370.85	7328.29	40992.5	32947.4	339.677	85.2502	0.0754174	0.199608	5.94866	93.4576	0.0786698	0.134412	3.57056	71.7483	1.4579	0.299146	0.131335
210407_peatsoil_Col-0 2x_plate-soil	Col-0 2x	2x	Col-0 plate	Col-0 plate2x	Col-0 2x -plate	endoreduplication	Col-0 2x	1.02866	1.15693	1.10481	0.924765	0.914066	0.849844	1.09358	1.06455	0.891128	0.957489	0.614706	0.911387	1.00543	1.82822	1.48683	0.794322	1.07803	1.01354	1.03904	0.999486	44.8945	892.446	24097.9	8721.98	7336.18	35450.2	35449.9	340.692	75.0199	0.074161	0.196338	6.0145	108.088	0.106195	0.615644	2.95217	74.9174	1.46254	0.326677	0.145145
210407_peatsoil_Col-0 2x_plate-soil	Col-0 2x	2x	Col-0 plate	Col-0 plate2x	Col-0 2x -plate	endoreduplication	Col-0 2x	0.995203	0.921661	0.940559	1.02562	1.05986	1.06593	0.952678	0.960974	0.981076	0.983296	1.73152	1.08989	1.05332	0.68483	0.925953	1.08025	0.953527	0.898289	0.976787	1.22652	43.4345	710.963	20515.4	9673.22	8506.34	44463.8	30882.5	307.543	82.5923	0.0761599	0.55305	7.19249	113.237	0.0397792	0.383405	4.01484	66.2648	1.29623	0.307104	0.178115
210407_peatsoil_Col-0 2x_plate-soil	Col-0 2x	2x	Col-0 plate	Col-0 plate2x	Col-0 2x -plate	endoreduplication	Col-0 2x	0.99182	0.89008	0.963097	0.989984	1.02872	1.04735	0.964313	0.95126	1.00298	0.972315	1.7303	1.0575	1.14845	0.762755	0.277637	1.04695	0.951067	0.865949	1.06199	0.795237	43.2868	686.602	21007	9337.09	8256.39	43689	31259.6	304.435	84.4361	0.0753094	0.552661	6.97872	123.464	0.0443055	0.11496	3.89107	66.0938	1.24957	0.333891	0.115484
210407_peatsoil_Col-0 2x_plate-soil	Col-0 2x	2x	Col-0 plate	Col-0 plate2x	Col-0 2x -plate	endoreduplication	Col-0 2x	0.958842	0.825586	0.947231	1.01331	1.01418	0.973801	0.983095	0.981593	1.0908	1.26732	0.767974	1.05963	0.963067	0.205784	0.217731	0.999943	0.98084	1.41048	1.00211	0.869467	41.8475	636.852	20660.9	9557.09	8139.72	40620.9	31868.5	314.142	91.8293	0.0981589	0.245292	6.99283	103.534	0.0119532	0.0901548	3.71638	68.1629	2.03532	0.315065	0.126264
210407_peatsoil_Col-0 2x_plate-soil	Col-0 2x	2x	Col-0 plate	Col-0 plate2x	Col-0 2x -plate	endoreduplication	Col-0 2x	1.08211	1.07067	1.00608	1.05276	1.07008	1.08037	0.989958	0.980237	1.02137	0.845866	0.530562	0.980181	0.960394	1.16404	2.76724	1.11783	1.0041	0.801416	0.968601	1.20489	47.2274	825.91	21944.6	9929.14	8588.35	45066.1	32091	313.708	85.9847	0.0655154	0.169462	6.46849	103.247	0.0676149	1.14582	4.15451	69.7793	1.15644	0.30453	0.174974
190429_tray10_yiffies_Hoagland_Col-02xplate_rep1	Col-02x-plate2x	2x	Col-0 plate	Col-0 plate2x	Col-0 2x -plate	endoreduplication	Col-0 2x	1.02551	0.774812	1.78004	0.888903	0.821648	0.990338	1.46659	0.868014	0.822825	1.35138	1.28018	0.794176	0.661786	0.588668	-6.96782	0.920551	1.71863	1.03176	0.691726	0.437676	49.776	966.404	3939.98	9913.85	8963.33	39905.9	36039.4	147.863	82.2612	0.216754	0.0724231	7.3692	81.5017	0.060975	-0.11617	7.08887	50.2714	11.8218	0.43698	0.129763	1.02551	0.774812
190429_tray10_yiffies_Hoagland_Col-02xplate_rep2	Col-02x-plate2x	2x	Col-0 plate	Col-0 plate2x	Col-0 2x -plate	endoreduplication	Col-0 2x	0.964032	1.14666	1.8175	0.924368	0.7499	0.853677	1.46442	0.654628	0.79266	1.07251	1.21847	0.939729	0.699696	0.27373	-7.12094	0.920658	1.73885	0.725061	0.679674	1.03488	46.7918	1430.2	4022.91	10309.4	8180.63	34399.1	35986.1	111.513	79.2454	0.172025	0.0689318	8.7198	86.1705	0.0283533	-0.118723	7.08969	50.8629	8.30769	0.429366	0.306824	0.964032	1.14666
190429_tray10_yiffies_Hoagland_Col-02xplate_rep3	Col-02x-plate2x	2x	Col-0 plate	Col-0 plate2x	Col-0 2x -plate	endoreduplication	Col-0 2x	0.766093	1.0359	0.84065	1.11515	1.15215	1.037	0.939193	0.998055	0.998082	0.662924	0.809715	0.981191	0.906934	0.257271	-13.7034	1.09998	1.11775	1.27669	1.00927	0.845445	37.1843	1292.05	1860.71	12437.1	12568.8	41785.9	23079.4	170.014	99.7824	0.106329	0.0458076	9.10453	111.693	0.0266485	-0.228469	8.47056	32.6952	14.6282	0.637578	0.250659	0.766093	1.0359
190429_tray10_yiffies_Hoagland_Col-02xplate_rep4	Col-02x-plate2x	2x	Col-0 plate	Col-0 plate2x	Col-0 2x -plate	endoreduplication	Col-0 2x	0.672558	1.00317	0.685596	1.20526	1.41121	1.10073	0.785489	1.10087	1.20101	0.453775	0.536255	1.45674	1.30381	0.44539	-15.4357	0.993312	0.743124	1.42161	2.31622	0.603282	32.6444	1251.23	1517.51	13442.2	15394.8	44354.2	19302.3	187.529	120.07	0.0727831	0.0303373	13.5172	160.57	0.0461341	-0.257351	7.64918	21.7371	16.2887	1.46321	0.178862	0.672558	1.00317
190429_tray10_yiffies_Hoagland_Col-02xplate_rep5	Col-02x-plate2x	2x	Col-0 plate	Col-0 plate2x	Col-0 2x -plate	endoreduplication	Col-0 2x	0.556657	0.868703	0.887195	1.43918	1.29749	1.05332	0.723337	0.865695	1.22738	0.683911	0.719002	1.35284	1.062	0.159629	10.6627	1.15509	0.722964	1.18569	0.990205	0.761168	27.0188	1083.51	1963.74	16051.1	14154.3	42443.7	17775	147.468	122.706	0.109696	0.0406758	12.553	130.79	0.0165346	0.177773	8.89497	21.1474	13.5856	0.625536	0.225673	0.556657	0.868703
190429_tray10_yiffies_Hoagland_Col-02xplate_rep6	Col-02x-plate2x	2x	Col-0 plate	Col-0 plate2x	Col-0 2x -plate	endoreduplication	Col-0 2x	0.926961	0.852682	0.760611	1.13861	0.9968	1.13141	0.865776	1.07631	1.06369	0.843759	0.636951	1.1164	0.925195	0.657654	4.39148	1.07018	0.777334	1.41525	1.80446	0.310219	44.9925	1063.53	1683.56	12698.9	10874.1	45590.2	21275.3	183.344	106.341	0.135334	0.0360339	10.3591	113.942	0.0681207	0.0732167	8.24115	22.7378	16.2158	1.13992	0.0919744	0.926961	0.852682
210407_peatsoil_Col-0 4x_plate-soil	Col-0 4x	4x	Col-0 plate	Col-0 plate4x	Col-0 4x -plate	endoreduplication	Col-0 4x	1.02994	1.05565	0.84461	0.947396	0.865258	1.14837	0.863527	0.967648	0.924992	1.10582	0.29825	0.997705	1.04203	0.467277	-0.00894842	1.11031	0.864068	0.704757	1.60489	0.815574	44.9505	814.322	18422.5	8935.43	6944.46	47902.8	27992.5	309.679	77.8709	0.0856497	0.0952617	6.58414	112.023	0.0271423	-0.00370523	4.12655	60.0479	1.01697	0.504581	0.118437
210407_peatsoil_Col-0 4x_plate-soil	Col-0 4x	4x	Col-0 plate	Col-0 plate4x	Col-0 4x -plate	endoreduplication	Col-0 4x	0.924284	0.725177	0.870726	1.13506	1.41398	1.10959	0.827523	1.02038	1.13783	2.31248	0.408948	1.21648	1.82136	0.575356	1.73657	1.13261	0.829971	0.603171	2.41165	0.462725	40.3393	559.397	18992.2	10705.4	11348.4	46285	26825.4	326.555	95.7885	0.17911	0.130619	8.02789	195.805	0.0334203	0.719053	4.20943	57.6783	0.870376	0.758229	0.0671966
210407_peatsoil_Col-0 4x_plate-soil	Col-0 4x	4x	Col-0 plate	Col-0 plate4x	Col-0 4x -plate	endoreduplication	Col-0 4x	0.941619	0.885022	0.843508	0.835518	1.14115	1.22863	0.799948	0.862475	0.914382	1.19766	0.243014	0.972144	1.3707	0.877241	1.82511	1.25335	0.790731	0.83705	1.81778	0.590445	41.0959	682.7	18398.5	7880.24	9158.73	51250.9	25931.5	276.02	76.9776	0.092763	0.0776192	6.41545	147.356	0.0509556	0.755717	4.6582	54.9514	1.20786	0.571515	0.0857441
210407_peatsoil_Col-0 4x_plate-soil	Col-0 4x	4x	Col-0 plate	Col-0 plate4x	Col-0 4x -plate	endoreduplication	Col-0 4x	0.933206	0.992294	0.859805	1.0535	0.989313	1.18048	0.832021	0.872383	1.01251	0.899692	0.222999	1.13823	1.08611	0.700381	4.63146	1.20883	0.823519	0.928949	1.12883	0.884257	40.7287	765.449	18754	9936.12	7940.11	49242.3	26971.2	279.191	85.2384	0.0696845	0.0712264	7.51151	116.761	0.0406825	1.91773	4.49272	57.23	1.34048	0.354907	0.128411
210407_peatsoil_Col-0 4x_plate-soil	Col-0 4x	4x	Col-0 plate	Col-0 plate4x	Col-0 4x -plate	endoreduplication	Col-0 4x	0.988374	1.05812	0.998895	0.828413	0.732889	1.00794	1.01106	0.995901	0.987195	1.3046	0.353958	0.981508	1.02939	0.475442	-1052.6	0.959556	0.984062	0.639521	1.44114	0.885924	43.1364	816.229	21787.8	7813.23	5882.08	42045	32775	318.721	83.1074	0.101046	0.113055	6.47725	110.664	0.0276166	-435.844	3.56628	68.3868	0.92283	0.453099	0.128653
210407_peatsoil_Col-0 4x_plate-soil	Col-0 4x	4x	Col-0 plate	Col-0 plate4x	Col-0 4x -plate	endoreduplication	Col-0 4x	1.1433	0.855498	0.96093	1.00426	1.01822	1.01168	0.969366	1.01116	1.23673	1.38915	1.4882	0.97228	0.920037	0.5585	-6.60989	0.987145	0.93084	0.609762	1.11931	0.536886	49.8979	659.926	20959.7	9471.78	8172.15	42201.1	31423.4	323.603	104.114	0.107594	0.475335	6.41635	98.908	0.0324412	-2.73693	3.66881	64.6882	0.879887	0.351915	0.0779662
190429_tray10_yiffies_Hoagland_Co2_rep1	pCo22x	2x	parent	pCo22x	pCo2	endoreduplication	111ref	0.985665	0.753284	0.708034	1.06536	1.24069	1.15037	0.998852	1.21802	0.800264	1.64362	1.48196	1.01347	1.57546	0.824274	-7.32021	1.55493	1.41374	1.01264	5.96948	1.41798	47.8418	939.553	1567.18	11881.9	13534.7	46354.3	24545.5	207.484	80.0056	0.263628	0.0838382	9.40408	194.024	0.0853794	-0.122046	11.9741	41.3533	11.6027	3.77107	0.420407	1.35258	0.831175
190429_tray10_yiffies_Hoagland_Co2_rep2	pCo22x	2x	parent	pCo22x	pCo2	endoreduplication	111ref	0.765462	0.907973	0.760584	1.01639	1.11555	1.28668	0.781092	1.22997	1.11007	0.633209	1.17568	1.24185	1.1611	0.839566	-13.7479	1.10535	0.658446	0.750829	2.2142	1.02634	37.1537	1132.49	1683.49	11335.7	12169.5	51847.1	19194.3	209.52	110.978	0.101563	0.0665112	11.5232	142.994	0.0869634	-0.229211	8.51199	19.2602	8.60293	1.39876	0.304292	1.05041	1.00186
190429_tray10_yiffies_Hoagland_Co2_rep3	pCo22x	2x	parent	pCo22x	pCo2	endoreduplication	111ref	0.722977	0.946263	0.895242	1.0641	1.08305	1.15823	0.871853	1.02423	1.06111	0.750561	1.73929	1.21296	1.06613	0.63971	-22.1743	1.15748	0.793599	1.18726	1.47135	1.22116	35.0916	1180.25	1981.55	11867.8	11815	46671.1	21424.6	174.474	106.084	0.120386	0.0983963	11.2551	131.299	0.0662621	-0.3697	8.91341	23.2135	13.6035	0.929487	0.362051	0.992107	1.04411
190429_tray10_yiffies_Hoagland_Co2_rep4	pCo22x	2x	parent	pCo22x	pCo2	endoreduplication	111ref	0.652104	0.778896	0.758123	1.12105	1.16576	1.13123	0.855905	1.17298	1.26655	0.886652	0.823695	1.27978	1.21641	0.951292	-20.2848	0.892199	0.764472	0.715416	1.60662	0.730137	31.6516	971.499	1678.05	12503	12717.3	45583.3	21032.7	199.813	126.623	0.142214	0.0465985	11.8751	149.806	0.0985361	-0.338196	6.87054	22.3615	8.19718	1.01494	0.216473	0.894852	0.859435
190429_tray10_yiffies_Hoagland_Co2_rep5	pCo22x	2x	parent	pCo22x	pCo2	endoreduplication	111ref	0.731293	1.0182	0.778551	0.996134	1.04646	1.14759	0.924897	1.19289	0.991369	0.821183	0.581848	1.15009	0.988269	1.10635	-47.1029	1.02535	0.837974	1.34748	2.48101	0.780732	35.4952	1269.97	1723.26	11109.8	11415.8	46242.3	22728.1	203.203	99.1112	0.131713	0.0329167	10.6718	121.709	0.114597	-0.78532	7.89589	24.5115	15.4393	1.56731	0.231473	1.00352	1.12348
190429_tray10_yiffies_Hoagland_Co2_rep6	pCo22x	2x	parent	pCo22x	pCo2	endoreduplication	111ref	0.514869	1.03312	0.689681	1.11431	1.33697	1.18503	0.801664	1.62675	1.01202	1.47357	1.90893	1.46177	2.11553	0.974018	-15.4851	1.46425	0.935607	0.849172	2.43248	0.543925	24.9905	1288.58	1526.56	12427.8	14584.9	47750.8	19699.8	277.11	101.176	0.236353	0.107993	13.5638	260.536	0.10089	-0.258175	11.2757	27.3674	9.72974	1.53666	0.161264	0.706531	1.13994
210407_peatsoil_pCo2-GAL4-pUAS-H2AF_plate-soil	pCo2-GAL4-pUAS-H2AF	2x	parent	pCo22x	pCo2	endoreduplication	111ref	1.13141	0.97724	1.07851	0.779745	0.840438	0.764191	1.13048	0.879544	0.917158	1.04801	1.70855	0.953211	1.00548	4.27166	10.7021	0.72538	1.16901	1.19846	1.29299	1.70053	49.379	753.836	23524.3	7354.21	6745.26	31877.3	36646.2	281.483	77.2113	0.0811724	0.545713	6.29051	108.094	0.248125	4.43135	2.69594	81.2393	1.72938	0.40652	0.246951
210407_peatsoil_pCo2-GAL4-pUAS-H2AF_plate-soil	pCo2-GAL4-pUAS-H2AF	2x	parent	pCo22x	pCo2	endoreduplication	111ref	1.04162	0.970409	0.913817	0.943514	0.936746	1.02019	0.902587	0.925326	0.960683	0.916332	0.549109	1.11778	1.01023	1.54044	5.69522	1.04833	0.889635	0.958257	1.44947	3.35614	45.4604	748.567	19932.1	8898.81	7518.21	42555.9	29258.7	296.135	80.8755	0.0709733	0.175387	7.37657	108.605	0.0894782	2.35819	3.89621	61.8247	1.38277	0.455715	0.487376
210407_peatsoil_pCo2-GAL4-pUAS-H2AF_plate-soil	pCo2-GAL4-pUAS-H2AF	2x	parent	pCo22x	pCo2	endoreduplication	111ref	0.990703	0.975381	0.872213	0.985618	1.01079	1.12757	0.854023	0.94727	1.0588	0.842783	0.379879	1.01589	0.982503	0.609332	-2.35399	1.17014	0.855156	1.04553	1.2234	7.59475	43.2381	752.402	19024.6	9295.92	8112.47	47035	27684.4	303.157	89.1359	0.0652766	0.121334	6.70415	105.623	0.0353938	-0.974708	4.34894	59.4285	1.50871	0.38464	1.10291
210407_peatsoil_pCo2-GAL4-pUAS-H2AF_plate-soil	pCo2-GAL4-pUAS-H2AF	2x	parent	pCo22x	pCo2	endoreduplication	111ref	1.18918	1.10064	0.968854	0.837084	0.831167	0.959623	0.978809	0.9958	0.929959	0.933511	0.830825	0.942593	0.982655	0.853853	9.73235	0.955508	0.98278	0.920871	1.5993	1.3791	51.9005	849.026	21132.5	7895.01	6670.85	40029.5	31729.5	318.689	78.289	0.0723039	0.265367	6.22044	105.64	0.0495971	4.02983	3.55123	68.2977	1.32882	0.502824	0.200272
190429_tray10_yiffies_Hoagland_En7_rep1	pEn72x	2x	parent	pEn72x	pEn7	endoreduplication	111ref	2.79986	1.60922	1.82654	0.675794	1.3388	0.715043	1.12267	0.683104	1.19754	3.01486	11.3176	1.0756	2.97749	0.930927	-63.5608	0.854065	1.51948	0.147617	3.01678	7.98729	135.899	2007.14	4042.9	7537.06	14605	28812.8	27588	116.364	119.723	0.483567	0.640266	9.98059	366.69	0.0964267	-1.05971	6.57688	44.4463	1.69139	1.90577	2.36809	2.5695	1.68325
190429_tray10_yiffies_Hoagland_En7_rep2	pEn72x	2x	parent	pEn72x	pEn7	endoreduplication	111ref	0.873882	0.650193	1.8501	1.06296	0.857651	1.19117	1.18433	0.628522	0.895285	1.92632	4.5259	1.02647	2.28497	0.311067	12.7387	1.46328	1.17928	0.373578	0.746637	4.36891	42.4161	810.97	4095.07	11855.1	9356.09	47998.6	29103.2	107.066	89.5053	0.308971	0.256042	9.52465	281.404	0.0322207	0.212386	11.2682	34.495	4.28042	0.471669	1.2953	0.801983	0.680101
190429_tray10_yiffies_Hoagland_En7_rep3	pEn72x	2x	parent	pEn72x	pEn7	endoreduplication	111ref	0.66493	0.788112	0.990626	1.42294	1.26769	1.17658	0.85053	0.706108	1.15308	0.492077	0.923276	1.22616	1.11321	0.578139	-1.74949	1.31688	0.820779	1.50719	0.745246	1.34844	32.2741	982.993	2192.68	15869.9	13829.2	47410.4	20900.6	120.283	115.279	0.0789264	0.0522321	11.3776	137.096	0.0598845	-0.0291682	10.1409	24.0086	17.2693	0.47079	0.399789	0.610223	0.824364
190429_tray10_yiffies_Hoagland_En7_rep4	pEn72x	2x	parent	pEn72x	pEn7	endoreduplication	111ref	0.851236	0.963105	1.0337	1.1814	0.918749	1.28584	0.909702	1.11751	0.999783	0.811675	0.75713	1.06545	0.873028	0.314678	3.99934	1.13813	0.78473	1.05249	0.847708	0.600346	41.317	1201.26	2288.02	13176.1	10022.6	51813.3	22354.7	190.363	99.9524	0.130188	0.0428328	9.88642	107.517	0.0325948	0.0666787	8.76434	22.9541	12.0594	0.535518	0.177992	0.781201	1.00741
190429_tray10_yiffies_Hoagland_En7_rep5	pEn72x	2x	parent	pEn72x	pEn7	endoreduplication	111ref	0.650065	0.99414	0.730688	1.21913	1.13413	1.02751	0.800963	1.22754	1.1085	0.712547	0.911103	1.41278	1.0179	1.35582	-29.5952	1.07847	0.793938	1.39159	0.828867	0.754281	31.5526	1239.97	1617.32	13596.8	12372.1	41403.8	19682.6	209.106	110.821	0.114289	0.0515434	13.1093	125.359	0.140437	-0.493425	8.30498	23.2235	15.9447	0.523615	0.223631	0.596581	1.03987
190429_tray10_yiffies_Hoagland_En7_rep6	pEn72x	2x	parent	pEn72x	pEn7	endoreduplication	111ref	0.697933	0.731371	0.890648	1.40074	1.29392	1.19628	0.786582	0.936302	1.62226	0.472552	1.05421	1.50582	0.998197	0.74873	31.0178	1.19106	0.749928	1.38529	1.19335	0.489276	33.876	912.221	1971.38	15622.3	14115.3	48204.2	19329.2	159.495	162.184	0.0757948	0.0596396	13.9726	122.932	0.0775544	0.517142	9.17194	21.9361	15.8726	0.753866	0.145062	0.640511	0.765013
210407_peatsoil_pEn7-GAL4-pUAS-H2AF_plate-soil	pEn7-GAL4-pUAS-H2AF	2x	parent	pEn72x	pEn7	endoreduplication	111ref	0.913378	0.733771	0.845858	1.13022	1.12174	1.04518	0.831021	0.865847	0.960682	1.0556	0.983396	1.0637	1.10716	0.389497	6.11141	1.0828	0.845659	1.106	1.17395	0.538715	39.8633	566.026	18449.8	10659.7	9002.95	43598.6	26938.8	277.1	80.8754	0.0817599	0.314099	7.01966	119.025	0.0226244	2.53052	4.02432	58.7686	1.59596	0.369092	0.0782318
210407_peatsoil_pEn7-GAL4-pUAS-H2AF_plate-soil	pEn7-GAL4-pUAS-H2AF	2x	parent	pEn72x	pEn7	endoreduplication	111ref	1.03281	0.772445	0.870157	1.13895	1.07939	1.15748	0.875474	0.934278	1.03067	0.99602	0.236532	1.05244	1.08253	0.908224	1.24696	1.18428	0.861491	0.837977	1.15616	0.659376	45.0759	595.859	18979.8	10742.1	8663.04	48283	28379.8	299	86.7676	0.0771454	0.0755489	6.94537	116.377	0.0527553	0.516321	4.40148	59.8688	1.2092	0.363499	0.0957542
210407_peatsoil_pEn7-GAL4-pUAS-H2AF_plate-soil	pEn7-GAL4-pUAS-H2AF	2x	parent	pEn72x	pEn7	endoreduplication	111ref	1.03067	0.939992	1.02852	1.13426	0.859173	0.935909	1.0538	1.05727	0.961825	1.27362	0.295033	0.893199	0.951813	0.242602	1.95054	0.897002	1.03158	0.710764	1.20651	1.2157	44.9822	725.104	22433.9	10697.8	6895.62	39040.3	34160.6	338.362	80.9716	0.0986469	0.0942342	5.89447	102.324	0.0140918	0.807652	3.33379	71.6891	1.02563	0.379329	0.176544
210407_peatsoil_pEn7-GAL4-pUAS-H2AF_plate-soil	pEn7-GAL4-pUAS-H2AF	2x	parent	pEn72x	pEn7	endoreduplication	111ref	1.08186	0.706653	0.878882	1.11326	1.1027	1.04985	0.86274	0.879504	0.963681	0.883699	0.268116	1.21295	1.19986	0.331153	5.38511	1.08467	0.858249	1.019	1.16016	0.809799	47.2166	545.108	19170.1	10499.8	8850.1	43793	27967	281.47	81.1279	0.0684457	0.0856369	8.00459	128.991	0.0192354	2.22979	4.03125	59.6435	1.47041	0.364758	0.117599
210407_peatsoil_pEn7-GAL4-pUAS-H2AF_plate-soil	pEn7-GAL4-pUAS-H2AF	2x	parent	pEn72x	pEn7	endoreduplication	111ref	1.11977	0.876905	0.884269	1.15021	1.1169	1.24105	0.851458	0.895573	1.03965	0.919991	0.343646	1.08482	1.06208	0.53348	2.67606	1.27743	0.851428	0.687029	1.14336	0.700941	48.871	676.438	19287.6	10848.3	8964.08	51768.9	27601.3	286.613	87.5234	0.0712566	0.109761	7.15902	114.179	0.0309878	1.10807	4.74769	59.1694	0.991384	0.359475	0.10179
210407_peatsoil_pEn7-GAL4-pUAS-H2AF_plate-soil	pEn7-GAL4-pUAS-H2AF	2x	parent	pEn72x	pEn7	endoreduplication	111ref	1.16892	0.802891	0.806783	1.11013	1.09637	1.00707	0.868368	0.920428	1.01791	1.01783	0.347112	1.09471	1.10897	0.917992	1.77891	1.0019	0.862595	0.93693	1.33947	1.10917	51.0159	619.344	17597.5	10470.2	8799.34	42008.7	28149.4	294.567	85.6928	0.0788349	0.110868	7.22432	119.219	0.0533227	0.736584	3.72364	59.9455	1.35199	0.421132	0.161072
190429_tray10_yiffies_Hoagland_Gl2_rep1	pGl22x	2x	parent	pGl22x	pGl2	endoreduplication	111ref	0.711013	1.12658	1.10747	1.24697	1.32968	1.05223	0.944708	0.655199	0.962988	1.37391	0.801743	1.01606	0.521352	0.840677	-6.20343	1.09386	1.05726	1.15783	0.446985	0.352874	34.5109	1405.16	2451.31	13907.3	14505.4	42400	23214.9	111.61	96.2738	0.220368	0.0453567	9.42805	64.2066	0.0870784	-0.103426	8.42348	30.926	13.2663	0.282371	0.104621	0.926675	1.16301
190429_tray10_yiffies_Hoagland_Gl2_rep2	pGl22x	2x	parent	pGl22x	pGl2	endoreduplication	111ref	0.716504	0.714268	0.893979	1.37008	1.24704	1.19229	0.975764	1.02542	0.959637	0.59833	0.752019	1.05398	0.854017	0.907242	-23.7084	1.22202	1.13118	1.87085	1.73853	0.606331	34.7774	890.889	1978.75	15280.4	13603.9	48043.7	23978.1	174.675	95.9388	0.0959688	0.0425436	9.77997	105.176	0.0939733	-0.395277	9.41035	33.0882	21.436	1.09827	0.179766	0.933832	0.73736
190429_tray10_yiffies_Hoagland_Gl2_rep4	pGl22x	2x	parent	pGl22x	pGl2	endoreduplication	111ref	0.715176	0.866856	0.744778	1.09461	1.10623	1.15615	0.889628	1.14196	1.21497	0.716656	1.07312	1.12831	0.913977	0.69164	-18.0937	1.1674	0.79244	0.983178	1.23637	5.3922	34.7129	1081.21	1648.51	12208.1	12067.8	46587.1	21861.4	194.528	121.465	0.114948	0.0607092	10.4696	112.56	0.071641	-0.301666	8.98976	23.1796	11.2652	0.781045	1.59869	0.932101	0.894881
190429_tray10_yiffies_Hoagland_Gl2_rep5	pGl22x	2x	parent	pGl22x	pGl2	endoreduplication	111ref	0.9264	1.16702	0.835151	1.14604	0.931752	1.08347	0.823057	0.718765	1.07861	0.720111	0.468178	0.795035	0.556089	1.241	-17.1665	1.17482	0.756166	0.407909	0.702711	0.383165	44.9653	1455.6	1848.54	12781.7	10164.4	43658.7	20225.5	122.439	107.833	0.115502	0.026486	7.37717	68.4847	0.128545	-0.286207	9.0469	22.1186	4.67379	0.443919	0.113602	1.20739	1.20475
210407_peatsoil_pGL2-GAL4-pUAS-H2AF_plate-soil	pGL2-GAL4-pUAS-H2AF	2x	parent	pGl22x	pGl2	endoreduplication	111ref	0.97201	0.853582	1.01756	0.89399	0.91337	0.849378	1.04863	1.00956	0.940698	1.47131	0.703907	0.93449	0.949668	0.561974	-4.24757	0.822906	1.01082	0.936354	1.21703	1.11358	42.4223	658.448	22195	8431.72	7330.6	35430.7	33992.7	323.091	79.1931	0.113958	0.224829	6.16696	102.093	0.0326429	-1.75877	3.0584	70.2461	1.35116	0.382636	0.161714
210407_peatsoil_pGL2-GAL4-pUAS-H2AF_plate-soil	pGL2-GAL4-pUAS-H2AF	2x	parent	pGl22x	pGl2	endoreduplication	111ref	1.08487	1.0046	1.14923	1.0677	0.822779	0.774491	1.2251	1.17763	0.979541	1.12896	0.292757	0.874818	0.898486	0.665836	-1.64256	0.712251	1.18419	0.609069	1.25597	0.627381	47.3478	774.94	25066.9	10070.1	6603.53	32306.9	39713.5	376.881	82.4631	0.0874422	0.0935073	5.77317	96.5912	0.0386759	-0.680129	2.64714	82.2946	0.878888	0.394881	0.0911079
210407_peatsoil_pGL2-GAL4-pUAS-H2AF_plate-soil	pGL2-GAL4-pUAS-H2AF	2x	parent	pGl22x	pGl2	endoreduplication	111ref	0.91358	0.965744	0.94719	1.10885	1.12497	1.08474	0.948936	0.966784	0.983681	0.992257	2.48299	1.05179	0.896761	0.856106	-0.637405	1.04104	0.920703	0.867235	1.07132	3.48042	39.8721	744.968	20660	10458.2	9028.88	45248.6	30761.2	309.403	82.8116	0.076854	0.793072	6.94109	96.4057	0.0497279	-0.263927	3.86911	63.9837	1.25142	0.336826	0.505424
210407_peatsoil_pGL2-GAL4-pUAS-H2AF_plate-soil	pGL2-GAL4-pUAS-H2AF	2x	parent	pGl22x	pGl2	endoreduplication	111ref	0.841271	0.808071	0.868135	1.21926	1.21807	1.10943	0.832136	0.885744	1.16523	0.873338	0.273391	1.09435	1.09815	1.01904	-1.78044	1.13525	0.83018	0.821192	1.07944	1.33292	36.7163	623.34	18935.7	11499.5	9776.06	46278.4	26974.9	283.467	98.0958	0.0676432	0.0873216	7.22189	118.056	0.0591924	-0.73722	4.21928	57.6929	1.18498	0.339377	0.193566
210407_peatsoil_pGL2-GAL4-pUAS-H2AF_plate-soil	pGL2-GAL4-pUAS-H2AF	2x	parent	pGl22x	pGl2	endoreduplication	111ref	0.845806	0.921711	0.90939	1.25119	1.26837	1.04328	0.871855	0.877209	1.12787	0.77384	0.587631	1.42083	0.891157	1.60239	0.635095	1.04731	0.859313	0.776876	0.987708	2.80428	36.9142	711.001	19835.5	11800.6	10179.7	43519	28262.5	280.736	94.9506	0.0599367	0.187691	9.37646	95.8033	0.0930767	0.262971	3.89242	59.7174	1.12103	0.310538	0.407236
210407_peatsoil_pGL2-GAL4-pUAS-H2AF_plate-soil	pGL2-GAL4-pUAS-H2AF	2x	parent	pGl22x	pGl2	endoreduplication	111ref	0.865992	1.10249	0.885729	1.01058	1.15299	1.27729	0.738339	0.884503	0.968445	1.08648	0.242978	0.93824	0.79728	0.378228	-3.08394	1.20367	0.707978	0.922333	1.38945	0.505327	37.7952	850.45	19319.4	9531.39	9253.77	53280.6	23934.4	283.07	81.5289	0.0841516	0.0776077	6.19171	85.7111	0.0219698	-1.27695	4.47356	49.2005	1.33093	0.436846	0.0733832
190512_tray21_yiffies_1/10Hoagland_ddf2-1(67)_rep1	ddf2-1(67)	2x	DDF2	DDF22x	ddf2-1(67)	hak5-reg	ddf2 2x	1.21361	1.17497	1.40058	0.92353	1.48831	1.05359	0.890862	0.733933	0.85167	0.735921	2.55881	0.701384	0.755837	3.53583	-3.7008	1.27117	0.876962	0.523692	0.424925	0.802034	47.2689	916.24	2046.16	9116.68	14963.7	33526.4	15158.4	91.0561	61.7576	0.0668129	0.142831	4.53771	60.3836	0.293475	0.288658	7.30076	19.1863	5.24907	0.253939	0.31315
190512_tray21_yiffies_1/10Hoagland_ddf2-1(67)_rep2	ddf2-1(67)	2x	DDF2	DDF22x	ddf2-1(67)	hak5-reg	ddf2 2x	1.00553	0.771681	0.797356	0.887217	0.953713	1.16797	0.977321	1.59656	0.949469	1.09356	1.13726	0.962458	1.37695	0.650817	-1.46263	1.18547	0.977832	1.1135	1.57875	1.41586	39.1644	601.756	1164.88	8758.21	9588.74	37165.9	16629.5	198.079	68.8493	0.0992823	0.063481	6.22677	110.004	0.054018	0.114083	6.80855	21.3931	11.1608	0.943474	0.552815
190512_tray21_yiffies_1/10Hoagland_ddf2-1(67)_rep3	ddf2-1(67)	2x	DDF2	DDF22x	ddf2-1(67)	hak5-reg	ddf2 2x	1.06172	0.831349	1.69235	1.08058	0.910795	1.04068	1.29988	0.959311	0.9574	0.68867	12.6511	1.05669	1.02715	0.38195	2.37317	1.00323	1.33501	1.09828	0.851941	0.197705	41.353	648.285	2472.41	10667.1	9157.23	33115.3	22118	119.018	69.4244	0.062523	0.706175	6.83643	82.059	0.031702	-0.185104	5.76191	29.2076	11.0083	0.509127	0.0771929
190512_tray21_yiffies_1/10Hoagland_ddf2-1(67)_rep4	ddf2-1(67)	2x	DDF2	DDF22x	ddf2-1(67)	hak5-reg	ddf2 2x	1.78815	1.18132	0.887984	1.07011	0.937741	0.942189	1.05986	0.950745	1.0859	1.12696	1.42995	0.8278	1.10715	1.4511	0.106585	1.00314	1.06263	0.413782	1.44631	1.38387	69.6464	921.192	1297.29	10563.7	9428.15	29981.3	18034	117.955	78.7425	0.102314	0.0798186	5.35558	88.4495	0.120442	-0.00831346	5.7614	23.2483	4.14742	0.864326	0.540325
190512_tray21_yiffies_1/10Hoagland_ddf2-1(67)_rep5	ddf2-1(67)	2x	DDF2	DDF22x	ddf2-1(67)	hak5-reg	ddf2 2x	1.35687	0.8191	0.612522	0.793591	0.87882	0.919159	0.805231	0.943493	1.34831	0.74625	3.69307	0.977335	1.01307	0.903931	1.45624	0.999972	0.820359	0.405526	0.716224	0.699596	52.8486	638.734	894.854	7833.97	8835.76	29248.5	13701.3	117.055	97.7705	0.0677506	0.206144	6.32302	80.934	0.0750265	-0.113585	5.7432	17.9479	4.06467	0.428022	0.273154
190512_tray21_yiffies_1/10Hoagland_ddf2-1(67)_rep6	ddf2-1(67)	2x	DDF2	DDF22x	ddf2-1(67)	hak5-reg	ddf2 2x	0.994518	0.993586	1.28014	0.95661	1.08388	1.04184	1.08868	0.908829	1.02038	1.23484	1.28199	1.08532	0.832092	0.924391	-4.86958	1.06493	1.1454	0.916945	0.751828	1.17005	38.7354	774.798	1870.21	9443.23	10897.4	33152.4	18524.4	112.755	73.9912	0.112109	0.0715597	7.02166	66.4756	0.0767248	0.379821	6.11625	25.0592	9.19072	0.449299	0.456839
190512_tray21_yiffies_1/10Hoagland_ddf2-1(67-1#1)_rep1	ddf2-1(67-1#1)	4x	DDF2	DDF24x	ddf2-1(67-1#1)	hak5-reg	ddf2 4x	0.980297	0.894219	1.45354	1.09757	0.970253	1.08906	1.08733	0.894486	0.966992	0.542878	5.62195	0.915373	0.810477	0.464676	2.84399	1.20257	1.15609	1.07867	0.436439	0.227909	38.1815	697.311	2123.53	10834.7	9755.03	34655	18501.3	110.975	70.12	0.0492869	0.313813	5.92215	64.7487	0.0385683	-0.221827	6.90679	25.2931	10.8117	0.26082	0.088986
190512_tray21_yiffies_1/10Hoagland_ddf2-1(67-1#1)_rep2	ddf2-1(67-1#1)	4x	DDF2	DDF24x	ddf2-1(67-1#1)	hak5-reg	ddf2 4x	1.1632	0.723592	0.718807	1.09681	0.947599	1.30542	0.807757	0.965344	0.781483	1.08405	1.92557	0.837851	0.755744	1.01288	1.39978	1.25178	0.695837	1.30104	1.22983	0.643734	45.3053	564.256	1050.13	10827.2	9527.26	41539.6	13744.3	119.766	56.6681	0.0984188	0.107484	5.42061	60.3761	0.0840696	-0.109181	7.18943	15.2236	13.0406	0.734958	0.251343
190512_tray21_yiffies_1/10Hoagland_ddf2-1(67-1#1)_rep3	ddf2-1(67-1#1)	4x	DDF2	DDF24x	ddf2-1(67-1#1)	hak5-reg	ddf2 4x	0.842155	0.908488	0.490957	0.761795	0.868395	1.04043	0.843799	1.16264	1.17544	0.653358	0.792551	1.16858	1.15256	0.85917	1.36404	1.19682	0.752798	0.71316	1.24308	1.1773	32.801	708.438	717.256	7520.1	8730.93	33107.5	14357.6	144.245	85.2356	0.0593171	0.0442396	7.56032	92.0779	0.0713114	-0.106393	6.87378	16.4698	7.14814	0.742878	0.459669
190512_tray21_yiffies_1/10Hoagland_ddf2-1(67-1#1)_rep4	ddf2-1(67-1#1)	4x	DDF2	DDF24x	ddf2-1(67-1#1)	hak5-reg	ddf2 4x	1.00519	1.12617	1.23334	1.04671	0.910468	1.09409	1.09002	0.930522	1.08919	0.522552	0.60481	0.868077	0.991576	0.395236	0.500987	1.23153	1.13247	0.73417	1.04407	0.642019	39.1512	878.185	1801.83	10332.6	9153.94	34815	18547.2	115.446	78.9814	0.0474415	0.03376	5.61616	79.2166	0.0328047	-0.0390763	7.0731	24.7762	7.35873	0.623948	0.250673
190512_tray21_yiffies_1/10Hoagland_ddf2-1(67-1#1)_rep5	ddf2-1(67-1#1)	4x	DDF2	DDF24x	ddf2-1(67-1#1)	hak5-reg	ddf2 4x	0.840444	0.656902	1.10427	0.973784	0.954944	1.02841	0.93673	1.06669	1.18672	0.811237	0.642788	1.35698	1.1712	0.724174	3.46474	1.00346	0.978574	0.848152	0.681876	0.474153	32.7344	512.252	1613.27	9612.76	9601.11	32725.1	15938.9	132.34	86.0531	0.0736507	0.03588	8.77919	93.567	0.0601067	-0.270245	5.76323	21.4093	8.50119	0.407495	0.185131
190512_tray21_yiffies_1/10Hoagland_ddf2-1(67-1#1)_rep6	ddf2-1(67-1#1)	4x	DDF2	DDF24x	ddf2-1(67-1#1)	hak5-reg	ddf2 4x	0.913366	0.73613	1.37367	1.05758	1.01836	1.07839	1.0284	0.734282	1.01571	0.81661	0.333681	1.03155	0.779996	0.509782	-3.13203	1.38426	1.13228	0.536043	0.366286	0.197197	35.5746	574.034	2006.84	10440	10238.7	34315.5	17498.7	91.0995	73.6526	0.0741385	0.0186258	6.67374	62.3136	0.0423121	0.244294	7.95032	24.7722	5.37286	0.218896	0.0769946
190512_tray21_yiffies_1/10Hoagland_ddf2-1(67-2#1)_rep1	ddf2-1(67-2#1)	4x	DDF2	DDF24x	ddf2-1(67-2#1)	hak5-reg	ddf2 4x	0.875881	0.851038	1.27666	1.03757	1.08704	1.18046	0.876827	0.77664	1.09611	1.21944	1.19018	0.827351	1.02908	1.00415	4.24754	1.24942	0.926953	0.723124	0.609831	0.363855	34.1146	663.639	1865.11	10242.4	10929.2	37563.4	14919.6	96.3546	79.4826	0.110711	0.0664347	5.35267	82.2127	0.0833449	-0.331303	7.17584	20.28	7.24801	0.36444	0.142065
190512_tray21_yiffies_1/10Hoagland_ddf2-1(67-2#1)_rep2	ddf2-1(67-2#1)	4x	DDF2	DDF24x	ddf2-1(67-2#1)	hak5-reg	ddf2 4x	0.989383	0.662172	0.769886	0.950188	1.04114	1.2746	0.731178	0.855631	0.936575	0.693886	1.1892	0.884815	1.67699	1.83707	0.392047	1.34442	0.642687	0.514134	0.740196	0.610088	38.5354	516.361	1124.75	9379.83	10467.7	40559.1	12441.3	106.155	67.9143	0.0629966	0.0663803	5.72445	133.974	0.152477	-0.0305791	7.72149	14.0608	5.15326	0.442347	0.238206
190512_tray21_yiffies_1/10Hoagland_ddf2-1(67-2#1)_rep3	ddf2-1(67-2#1)	4x	DDF2	DDF24x	ddf2-1(67-2#1)	hak5-reg	ddf2 4x	1.14108	0.67769	1.05481	1.03401	0.96915	1.1731	0.98495	0.899957	0.827856	1.39459	0.957273	0.948628	0.994653	1.02092	0.288744	1.19171	0.980478	0.956306	1.0568	0.825375	44.4439	528.462	1541.01	10207.3	9743.94	37329.2	16759.3	111.654	60.0308	0.126612	0.0534343	6.13729	79.4624	0.0847371	-0.0225217	6.84441	21.451	9.58524	0.63155	0.322264
190512_tray21_yiffies_1/10Hoagland_ddf2-1(67-2#1)_rep4	ddf2-1(67-2#1)	4x	DDF2	DDF24x	ddf2-1(67-2#1)	hak5-reg	ddf2 4x	3.44927	0.600733	0.581967	0.998914	0.874774	1.23709	0.666057	0.893923	1.07052	0.801074	1.21198	1.138	0.915118	1.28541	0.052329	1.20179	0.570028	0.295525	0.836527	1.04575	134.345	468.451	850.216	9860.83	8795.07	39365.2	11333.2	110.905	77.6275	0.0727279	0.0676519	7.36244	73.1085	0.10669	-0.00408159	6.9023	12.4711	2.96211	0.499916	0.408309
190512_tray21_yiffies_1/10Hoagland_ddf2-1(67-2#1)_rep5	ddf2-1(67-2#1)	4x	DDF2	DDF24x	ddf2-1(67-2#1)	hak5-reg	ddf2 4x	1.26048	0.891421	0.772501	1.01178	0.899375	1.1783	0.837991	0.839638	0.987104	1.22611	0.77863	0.939454	1.01859	1.01359	2.40212	1.19406	0.821368	0.463684	0.981511	0.367345	49.0943	695.129	1128.57	9987.89	9042.41	37494.6	14258.8	104.171	71.5784	0.111316	0.0434625	6.07794	81.3752	0.0841281	-0.187363	6.85792	17.97	4.6476	0.58656	0.143428
190512_tray21_yiffies_1/10Hoagland_ddf2-1(67-2#1)_rep6	ddf2-1(67-2#1)	4x	DDF2	DDF24x	ddf2-1(67-2#1)	hak5-reg	ddf2 4x	1.07224	1.05927	1.9785	1.11288	0.956809	1.15118	1.42023	0.960049	0.988426	0.869735	0.338962	1.03482	1.17888	0.258873	-1.16126	1.07573	1.49074	1.22148	0.958641	0.11033	41.7624	826.017	2890.46	10985.9	9619.87	36631.7	24165.8	119.109	71.6742	0.0789615	0.0189206	6.6949	94.1806	0.0214865	0.0905765	6.1783	32.6147	12.2431	0.572893	0.0430776
191119_tray20_yiffies_1/10Hoagland_myb51-3(61)_rep1	myb51-3(61)	2x	MYB51	MYB512x	myb51-3(61)	hak5-reg	myb51 2x	1.23649	0.806491	1.18107	0.964956	1.19703	1.00138	0.987531	0.949045	0.879767	1.23992	0.725764	0.837489	0.724789	1.60566	-0.725896	0.936272	0.954482	1.16391	0.938773	0.538753	45.8119	876.293	2250.07	10638.8	10798.3	32473.3	20212	124.371	67.2575	0.117713	0.0193721	5.99837	66.0814	0.0651384	-0.219968	5.56116	25.5817	8.79941	0.511397	0.0508547
191119_tray20_yiffies_1/10Hoagland_myb51-3(61)_rep2	myb51-3(61)	2x	MYB51	MYB512x	myb51-3(61)	hak5-reg	myb51 2x	0.99437	0.814943	1.27194	1.02874	1.1615	1.14435	0.984704	0.718402	0.742447	0.38397	1.61529	0.972796	0.982684	1.95495	0.0379245	1.26401	0.937634	0.879301	0.475534	1.14214	36.8414	885.476	2423.19	11342	10477.7	37109.5	20154.1	94.1456	56.7595	0.0364526	0.0431154	6.96748	89.5946	0.0793087	0.0114922	7.50784	25.1301	6.64771	0.259048	0.10781
191119_tray20_yiffies_1/10Hoagland_myb51-3(61)_rep3	myb51-3(61)	2x	MYB51	MYB512x	myb51-3(61)	hak5-reg	myb51 2x	1.02316	0.6735	0.863517	1.02323	0.9624	0.993219	0.934192	0.900873	1.0503	0.865251	0.501712	0.832901	0.812739	1.21841	-3.91493	0.957475	0.957575	0.963834	1.06873	0.438296	37.9082	731.791	1645.1	11281.3	8681.7	32208.7	19120.3	118.058	80.2948	0.0821436	0.0133917	5.96551	74.1002	0.0494287	-1.18634	5.6871	25.6646	7.2868	0.582189	0.0413723
191119_tray20_yiffies_1/10Hoagland_myb51-3(61)_rep4	myb51-3(61)	2x	MYB51	MYB512x	myb51-3(61)	hak5-reg	myb51 2x	1.08845	0.851384	1.21945	0.939957	1.13893	1.03214	1.04109	0.812369	0.726108	0.351393	1.18427	1.20655	0.867509	1.24429	-7.06972	1.13642	0.951552	2.39495	0.916645	0.620283	40.3271	925.071	2323.2	10363.2	10274.1	33470.7	21308.2	106.46	55.5104	0.0333599	0.0316106	8.64171	79.0937	0.0504786	-2.14233	6.75	25.5032	18.1064	0.499343	0.0585507
191119_tray20_yiffies_1/10Hoagland_myb51-3(61)_rep5	myb51-3(61)	2x	MYB51	MYB512x	myb51-3(61)	hak5-reg	myb51 2x	2.46544	0.732769	1.25568	1.07735	1.00441	1.04625	1.16211	0.786361	0.888089	1.24643	0.717834	0.881161	0.644292	1.17848	0.394149	1.07547	1.20091	1.01138	0.692572	0.39413	91.3448	796.19	2392.21	11877.9	9060.62	33928.4	23785.1	103.052	67.8937	0.118332	0.0191605	6.31116	58.7423	0.0478088	0.119439	6.38795	32.1863	7.64623	0.377279	0.0372033
191119_tray20_yiffies_1/10Hoagland_myb51-3(61)_rep6	myb51-3(61)	2x	MYB51	MYB512x	myb51-3(61)	hak5-reg	myb51 2x	1.18248	0.679281	1.66667	0.817275	0.892295	1.30143	1.17124	0.717567	0.693736	1.85701	1.08828	0.930004	0.693243	2.65891	-0.828226	1.45169	1.08147	0.225048	0.479479	1.17621	43.8109	738.072	3175.2	9010.61	8049.28	42203.5	23972.1	94.0363	53.0356	0.176297	0.0290483	6.66099	63.2053	0.107867	-0.250977	8.62255	28.9852	1.70141	0.261196	0.111026
191119_tray20_yiffies_1/10Hoagland_myb51-3(61-1#1)_rep1	myb51-3(61-1#1)	4x	MYB51	MYB514x	myb51-3(61-1#1)	hak5-reg	myb51 4x	1.04727	1.01034	1.2438	1.03006	1.03128	1.1475	1.046	0.794548	0.981731	0.784113	0.514706	0.866274	0.724344	0.927228	0.178112	1.20228	1.07088	1.49421	0.692414	0.33699	38.8013	1097.79	2369.57	11356.6	9303.07	37211.9	21408.7	104.125	75.0525	0.0744407	0.0137386	6.20454	66.0408	0.0376159	0.0539732	7.14116	28.7014	11.2965	0.377193	0.0318096
[truncated: 585 more rows]
[truncated: 18 more columns]
