# Supplementary material for: Transcriptional network underpinning ploidy-related elevated leaf potassium in neo-tetraploids
Source: Plant Physiol. 2022 Aug 5;190(3):1715–30. doi: 10.1093/plphys/kiac360 (PMC9614460; doi:10.1093/plphys/kiac360)
Supplement: kiac360_Supplementary_Data [file kiac360_supplementary_data.zip › TableS3_DEG.xlsx]

## Sheet: Ploidy
Table S3: List of all differentially expressed genes (DEGs) between diploids and neo-tetraploids. For plants grown on 1/4 Hoagland under control conditions and NaCl stress the threshold for defining a gene as DEG was a fold change ≥2 and a diverge probability ≥0.8. For plants grown on agar solidifed ½ MS or soil a gene was significantly differentially expressed (DE) in a contrast group if it had …
Experiment on 1/4 Hoagland plates under Control Conditions and NaCl stress						Experiment on 1/2 MS plates and soil, including 3 different mutants
Contrast Group	GeneID	log2Ratio	Probability			Contrast group	GeneID	Alias	Annotation	adj. Pval	log2 FC
Shoot Col-0 2x NaCl VS Shoot Col-0 4x NaCl	AT5G20250	-1.081	0.825007			plate root sos3-2 2x VS plate root sos3-2 4x	AT5G39120		RmlC-like cupins superfamily proteinRmlC-like cupins superfamily proteinRmlC-like cupins superfamily proteinRmlC-like cupins superfamily proteinRmlC-like cupins superfamily proteinRmlC-like cupins superfamily proteinRmlC-like cupins superfamily proteinRmlC-like cupins superfamily proteinRmlC-like cupins superfamily protein	0.00225826	-1.77706
Shoot Col-0 2x NaCl VS Shoot Col-0 4x NaCl	AT1G52400	1.3159	0.858789			plate root sos3-2 2x VS plate root sos3-2 4x	AT1G07600	ATMT-2ATMT-QATMT1LSR4MT1A	ATMT-2_ATMT-Q_ATMT1_LSR4_MT-Q_MT1_MT1A__metallothionein 1A	0.0452707	-7.70497
Shoot Col-0 2x NaCl VS Shoot Col-0 4x NaCl	AT3G05640	1.11704	0.823753			plate root esb1-1 2x VS plate root esb1-1 4x	AT4G01525	SADHU5-1	SADHU5-1__transposable element geneSADHU5-1__transposable element geneSADHU5-1__transposable element gene	4.48179e-05	3.36989
Shoot Col-0 2x NaCl VS Shoot Col-0 4x NaCl	AT2G01021	-1.03148	0.821639			plate root esb1-1 2x VS plate root esb1-1 4x	AT5G19890		Peroxidase superfamily proteinPeroxidase superfamily proteinPeroxidase superfamily protein	4.63275e-05	-2.12862
Shoot Col-0 2x NaCl VS Shoot Col-0 4x NaCl	AT5G63450	1.14636	0.803442			plate root esb1-1 2x VS plate root esb1-1 4x	AT2G24980	EXT6	EXT6__Proline-rich extensin-like family protein	0.000234205	-1.9321
Shoot Col-0 2x NaCl VS Shoot Col-0 4x NaCl	AT2G24850	3.7198	0.917621			plate root esb1-1 2x VS plate root esb1-1 4x	AT4G28530	anac074KIRA1NAC074	anac074_KIRA1_NAC074__NAC domain containing protein 74	0.000234205	-1.84566
Shoot Col-0 2x NaCl VS Shoot Col-0 4x NaCl	AT2G20880	1.60642	0.834594			plate root esb1-1 2x VS plate root esb1-1 4x	AT4G08410		Proline-rich extensin-like family protein	0.000310686	-1.87106
Shoot Col-0 2x NaCl VS Shoot Col-0 4x NaCl	AT5G24780	1.34256	0.80265			plate root esb1-1 2x VS plate root esb1-1 4x	AT5G06630		proline-rich extensin-like family protein	0.000423697	-1.87371
Shoot Col-0 2x NaCl VS Shoot Col-0 4x NaCl	AT5G52310	1.38409	0.864499			plate root esb1-1 2x VS plate root esb1-1 4x	AT4G25220	AtG3Pp2RHS15	AtG3Pp2_G3Pp2_RHS15__root hair specific 15	0.000449172	-1.64871
Shoot Col-0 2x NaCl VS Shoot Col-0 4x NaCl	AT5G48490	-1.23397	0.836894			plate root esb1-1 2x VS plate root esb1-1 4x	AT5G57785			0.000729505	0.990898
Shoot Col-0 2x NaCl VS Shoot Col-0 4x NaCl	AT4G14400	1.84181	0.840579			plate root esb1-1 2x VS plate root esb1-1 4x	AT5G39150		RmlC-like cupins superfamily proteinRmlC-like cupins superfamily proteinRmlC-like cupins superfamily proteinRmlC-like cupins superfamily proteinRmlC-like cupins superfamily proteinRmlC-like cupins superfamily protein	0.000763949	4.6487
Shoot Col-0 2x NaCl VS Shoot Col-0 4x NaCl	AT3G50060	-1.22615	0.813505			plate root esb1-1 2x VS plate root esb1-1 4x	AT4G02270	RHS13SRPP	RHS13_SRPP__root hair specific 13	0.000890788	-1.49878
Shoot Col-0 2x NaCl VS Shoot Col-0 4x NaCl	AT3G51450	1.00287	0.806796			plate root esb1-1 2x VS plate root esb1-1 4x	AT2G35990	LOG2	LOG2__Putative lysine decarboxylase family proteinLOG2__Putative lysine decarboxylase family protein	0.000952019	-1.84627
Shoot Col-0 2x NaCl VS Shoot Col-0 4x NaCl	AT4G23600	1.46438	0.866923			plate root esb1-1 2x VS plate root esb1-1 4x	AT3G41762			0.00112253	1.53882
Shoot Col-0 2x NaCl VS Shoot Col-0 4x NaCl	AT2G14560	2.33551	0.80367			plate root esb1-1 2x VS plate root esb1-1 4x	AT5G26080		proline-rich family protein	0.00133315	-2.22119
Shoot Col-0 2x NaCl VS Shoot Col-0 4x NaCl	AT5G41900	1.8928	0.833926			plate root esb1-1 2x VS plate root esb1-1 4x	AT2G19990	PR-1-LIKE	PR-1-LIKE__pathogenesis-related protein-1-like	0.00219076	1.7599
Shoot Col-0 2x NaCl VS Shoot Col-0 4x NaCl	AT2G17230	-1.38467	0.817809			plate root esb1-1 2x VS plate root esb1-1 4x	AT3G07490	AGD11AtCML3	AGD11_AtCML3_CML3__ARF-GAP domain 11AGD11_AtCML3_CML3__ARF-GAP domain 11	0.00254957	-1.48
Shoot Col-0 2x NaCl VS Shoot Col-0 4x NaCl	AT1G52410	1.67414	0.879554			plate root esb1-1 2x VS plate root esb1-1 4x	AT1G34510		Peroxidase superfamily protein	0.00271893	-1.77443
Shoot Col-0 2x NaCl VS Shoot Col-0 4x NaCl	AT1G76600	-1.1591	0.800736			plate root esb1-1 2x VS plate root esb1-1 4x	AT5G21130		Late embryogenesis abundant (LEA) hydroxyproline-rich glycoprotein family	0.00276668	-1.5549
Shoot Col-0 2x NaCl VS Shoot Col-0 4x NaCl	AT3G24420	1.47781	0.814696			plate root esb1-1 2x VS plate root esb1-1 4x	AT2G19970		CAP (Cysteine-rich secretory proteins, Antigen 5, and Pathogenesis-related 1 protein) superfamily protein	0.00389711	1.15087
Shoot Col-0 2x NaCl VS Shoot Col-0 4x NaCl	AT3G44860	1.89149	0.893749			plate root esb1-1 2x VS plate root esb1-1 4x	AT3G06210		ARM repeat superfamily protein	0.00389711	-1.08362
Shoot Col-0 2x NaCl VS Shoot Col-0 4x NaCl	AT1G52890	2.10124	0.888907			plate root esb1-1 2x VS plate root esb1-1 4x	AT3G54140	AtNPF8.1ATPTR1	AtNPF8.1_ATPTR1_NPF8.1_PTR1__peptide transporter 1	0.00389711	-1.29201
Shoot Col-0 2x NaCl VS Shoot Col-0 4x NaCl	AT3G25760	1.22935	0.845414			plate root esb1-1 2x VS plate root esb1-1 4x	AT4G03550	ATGSL05ATGSL5EED3PMR4	ATGSL05_ATGSL5_EED3_GSL05_GSL05_GSL5_PMR4__glucan synthase-like 5ATGSL05_ATGSL5_EED3_GSL05_GSL05_GSL5_PMR4__glucan synthase-like 5	0.00389711	-0.712504
Shoot Col-0 2x NaCl VS Shoot Col-0 4x NaCl	AT4G28140	1.36443	0.820282			plate root esb1-1 2x VS plate root esb1-1 4x	AT4G22214		Defensin-like (DEFL) family protein	0.00389711	-1.77132
Shoot Col-0 2x NaCl VS Shoot Col-0 4x NaCl	AT3G45140	1.0533	0.824132			plate root esb1-1 2x VS plate root esb1-1 4x	AT5G06730		Peroxidase superfamily proteinPeroxidase superfamily proteinPeroxidase superfamily proteinPeroxidase superfamily proteinPeroxidase superfamily proteinPeroxidase superfamily proteinPeroxidase superfamily proteinPeroxidase superfamily protein	0.00389711	-0.855588
Shoot Col-0 2x NaCl VS Shoot Col-0 4x NaCl	AT5G47240	1.08199	0.824173			plate root esb1-1 2x VS plate root esb1-1 4x	AT4G31110		Wall-associated kinase family protein	0.00396838	-0.826164
Shoot Col-0 2x NaCl VS Shoot Col-0 4x NaCl	AT3G22235	2.15315	0.895147			plate root esb1-1 2x VS plate root esb1-1 4x	AT3G54870	ARK1AtKINUcCAE1MRH2	ARK1_AtKINUc_CAE1_MRH2__Armadillo/beta-catenin repeat family protein / kinesin motor family protein	0.00484661	-1.06223
Shoot Col-0 2x NaCl VS Shoot Col-0 4x NaCl	AT1G52000	1.66256	0.884844			plate root esb1-1 2x VS plate root esb1-1 4x	AT5G67090	SBT1.9	SBT1.9__Subtilisin-like serine endopeptidase family protein	0.0048573	-1.0269
Shoot Col-0 2x NaCl VS Shoot Col-0 4x NaCl	AT1G73390	1.27078	0.829848			plate root esb1-1 2x VS plate root esb1-1 4x	AT4G01110			0.00541557	-1.21671
Shoot Col-0 2x NaCl VS Shoot Col-0 4x NaCl	AT4G24960	1.2815	0.84874			plate root esb1-1 2x VS plate root esb1-1 4x	AT5G45095			0.00541557	1.32174
Shoot Col-0 2x NaCl VS Shoot Col-0 4x NaCl	AT2G41090	1.0749	0.821039			plate root esb1-1 2x VS plate root esb1-1 4x	AT3G49960		Peroxidase superfamily protein	0.00553302	-1.16323
Shoot Col-0 2x NaCl VS Shoot Col-0 4x NaCl	AT4G08870	1.17119	0.831102			plate root esb1-1 2x VS plate root esb1-1 4x	AT5G57540	AtXTH13	AtXTH13_XTH13__xyloglucan endotransglucosylase/hydrolase 13	0.0062298	-1.35968
Shoot Col-0 2x NaCl VS Shoot Col-0 4x NaCl	AT2G05230	3.00219	0.818574			plate root esb1-1 2x VS plate root esb1-1 4x	AT2G41480	AtPRX25	AtPRX25_PRX25__Peroxidase superfamily protein	0.00655381	-1.06435
Shoot Col-0 2x NaCl VS Shoot Col-0 4x NaCl	AT3G22231	2.98929	0.934309			plate root esb1-1 2x VS plate root esb1-1 4x	AT4G25790	AtCAPE4	AtCAPE4__CAP (Cysteine-rich secretory proteins, Antigen 5, and Pathogenesis-related 1 protein) superfamily protein	0.0069983	-1.28305
Shoot Col-0 2x NaCl VS Shoot Col-0 4x NaCl	AT5G52300	1.13224	0.81566			plate root esb1-1 2x VS plate root esb1-1 4x	AT2G36690	GIM2	GIM2__2-oxoglutarate (2OG) and Fe(II)-dependent oxygenase superfamily protein	0.00704401	1.41604
Shoot Col-0 2x NaCl VS Shoot Col-0 4x NaCl	AT3G55500	1.27466	0.837603			plate root esb1-1 2x VS plate root esb1-1 4x	AT3G15700		P-loop containing nucleoside triphosphate hydrolases superfamily protein	0.00704401	-1.33586
Shoot Col-0 2x NaCl VS Shoot Col-0 4x NaCl	AT4G29780	-1.02016	0.8121			plate root esb1-1 2x VS plate root esb1-1 4x	AT5G57625	AtCAPE5	AtCAPE5__CAP (Cysteine-rich secretory proteins, Antigen 5, and Pathogenesis-related 1 protein) superfamily protein	0.00704401	-1.29123
Shoot Col-0 2x NaCl VS Shoot Col-0 4x NaCl	AT3G14210	1.63659	0.887785			plate root esb1-1 2x VS plate root esb1-1 4x	AT1G01750	ADF11	ADF11__actin depolymerizing factor 11	0.00720324	-1.12678
Shoot Col-0 2x NaCl VS Shoot Col-0 4x NaCl	AT4G08950	-1.43632	0.849849			plate root esb1-1 2x VS plate root esb1-1 4x	AT1G05250	AtPRX1PRX2	AtPRX1_PRX2__Peroxidase superfamily protein	0.00720324	-1.32406
Shoot Col-0 2x NaCl VS Shoot Col-0 4x NaCl	AT2G18050	1.50928	0.853279			plate root esb1-1 2x VS plate root esb1-1 4x	AT1G13590	ATPSK1	ATPSK1_PSK1__phytosulfokine 1 precursorATPSK1_PSK1__phytosulfokine 1 precursor	0.00720324	0.958461
Shoot Col-0 2x NaCl VS Shoot Col-0 4x NaCl	AT1G43160	2.22383	0.847714			plate root esb1-1 2x VS plate root esb1-1 4x	AT1G24180	IAR4	IAR4__Thiamin diphosphate-binding fold (THDP-binding) superfamily protein	0.00720324	0.829909
Shoot Col-0 2x NaCl VS Shoot Col-0 4x NaCl	AT3G28220	1.397	0.861392			plate root esb1-1 2x VS plate root esb1-1 4x	AT1G67626		transposable element gene	0.00720324	2.22564
Shoot Col-0 2x NaCl VS Shoot Col-0 4x NaCl	AT1G35140	-2.16454	0.892096			plate root esb1-1 2x VS plate root esb1-1 4x	AT2G20520	FLA6	FLA6__FASCICLIN-like arabinogalactan 6	0.00720324	-1.2297
Shoot Col-0 2x NaCl VS Shoot Col-0 4x NaCl	AT1G19670	1.05822	0.82188			plate root esb1-1 2x VS plate root esb1-1 4x	AT2G26420	PIP5K3	PIP5K3__1-phosphatidylinositol-4-phosphate 5-kinase 3	0.00720324	-0.995416
Shoot Col-0 2x NaCl VS Shoot Col-0 4x NaCl	AT3G30720	2.37795	0.80816			plate root esb1-1 2x VS plate root esb1-1 4x	AT2G37930		Protein of unknown function (DUF3527)	0.00720324	-0.875135
Shoot Col-0 2x NaCl VS Shoot Col-0 4x NaCl	AT5G57560	-1.34277	0.858748			plate root esb1-1 2x VS plate root esb1-1 4x	AT4G07820		CAP (Cysteine-rich secretory proteins, Antigen 5, and Pathogenesis-related 1 protein) superfamily proteinCAP (Cysteine-rich secretory proteins, Antigen 5, and Pathogenesis-related 1 protein) superfamily protein	0.00720324	1.10122
Shoot Col-0 2x NaCl VS Shoot Col-0 4x NaCl	AT4G24570	-1.15349	0.832404			plate root esb1-1 2x VS plate root esb1-1 4x	AT4G32010	HSI2-L1HSL1VAL2	HSI2-L1_HSL1_VAL2__HSI2-like 1	0.00720324	-0.67734
Shoot Col-0 2x NaCl VS Shoot Col-0 4x NaCl	AT4G13340	-1.2445	0.826611			plate root esb1-1 2x VS plate root esb1-1 4x	AT5G49080	EXT11	EXT11__transposable element geneEXT11__transposable element gene	0.00720324	-1.02419
Shoot Col-0 2x NaCl VS Shoot Col-0 4x NaCl	AT2G33380	1.42272	0.865256			plate root esb1-1 2x VS plate root esb1-1 4x	AT1G63450	RHS8XUT1	RHS8_XUT1__root hair specific 8	0.00750443	-1.07184
Shoot Col-0 2x NaCl VS Shoot Col-0 4x NaCl	AT1G16850	1.12212	0.820984			plate root esb1-1 2x VS plate root esb1-1 4x	AT2G40820			0.00750443	-0.784588
Shoot Col-0 2x NaCl VS Shoot Col-0 4x NaCl	AT1G17940	1.11779	0.809696			plate root esb1-1 2x VS plate root esb1-1 4x	AT5G06270	GIR1	GIR1GIR1	0.00773235	1.45079
Shoot Col-0 2x NaCl VS Shoot Col-0 4x NaCl	AT5G59220	1.0876	0.813636			plate root esb1-1 2x VS plate root esb1-1 4x	AT1G33800	AtGXMT1GXM3	AtGXMT1_GXM3_GXMT1__Protein of unknown function (DUF579)	0.00780921	-0.838124
Shoot Col-0 2x NaCl VS Shoot Col-0 4x NaCl	AT2G25510	1.80972	0.894348			plate root esb1-1 2x VS plate root esb1-1 4x	AT3G25719			0.00780921	7.45626
Shoot Col-0 2x NaCl VS Shoot Col-0 4x NaCl	AT3G01345	-6.71124	0.979517			plate root esb1-1 2x VS plate root esb1-1 4x	AT5G44574			0.00780921	1.51593
Shoot Col-0 2x NaCl VS Shoot Col-0 4x NaCl	AT1G52040	1.75855	0.889555			plate root esb1-1 2x VS plate root esb1-1 4x	AT2G30590	WRKY21	WRKY21__WRKY DNA-binding protein 21	0.00810488	-0.910747
Shoot Col-0 2x NaCl VS Shoot Col-0 4x NaCl	AT5G07010	1.38734	0.828677			plate root esb1-1 2x VS plate root esb1-1 4x	AT4G33800			0.00825237	1.42298
Root Col-0 2x NaCl VS Root Col-0 4x NaCl	AT3G28930	-1.53165	0.866362			plate root esb1-1 2x VS plate root esb1-1 4x	AT4G18550	AtDSEL	AtDSEL_DSEL__alpha/beta-Hydrolases superfamily protein	0.00832519	-0.879633
Root Col-0 2x NaCl VS Root Col-0 4x NaCl	AT2G02930	-2.62722	0.813374			plate root esb1-1 2x VS plate root esb1-1 4x	AT1G12040	LRX1	LRX1__leucine-rich repeat/extensin 1	0.00855406	-1.09226
Root Col-0 2x NaCl VS Root Col-0 4x NaCl	AT2G30750	-1.21835	0.893263			plate root esb1-1 2x VS plate root esb1-1 4x	AT4G13390	EXT12	EXT12__Proline-rich extensin-like family protein	0.00855406	-1.83971
Root Col-0 2x NaCl VS Root Col-0 4x NaCl	AT4G12500	-1.18082	0.86697			plate root esb1-1 2x VS plate root esb1-1 4x	AT5G54800	ATGPT1	ATGPT1_GPT1__glucose 6-phosphate/phosphate translocator 1	0.00862004	0.734959
Root Col-0 2x NaCl VS Root Col-0 4x NaCl	AT1G14550	-1.50787	0.806365			plate root esb1-1 2x VS plate root esb1-1 4x	AT2G32960	AtPFA-DSP2	AtPFA-DSP2_PFA-DSP2__Phosphotyrosine protein phosphatases superfamily protein	0.00866876	1.71952
Root Col-0 2x NaCl VS Root Col-0 4x NaCl	AT5G54370	-1.06589	0.88317			plate root esb1-1 2x VS plate root esb1-1 4x	AT5G62330			0.00866876	-1.47904
Root Col-0 2x NaCl VS Root Col-0 4x NaCl	AT1G64160	-3.28353	0.842899			plate root esb1-1 2x VS plate root esb1-1 4x	AT1G67710	ARR11	ARR11__response regulator 11	0.00872122	-0.749929
Root Col-0 2x NaCl VS Root Col-0 4x NaCl	AT4G08395	1.45753	0.885233			plate root esb1-1 2x VS plate root esb1-1 4x	AT1G30490	ATHB9PHV	ATHB9_PHV__Homeobox-leucine zipper family protein / lipid-binding START domain-containing protein	0.00891052	-0.898808
Root Col-0 2x NaCl VS Root Col-0 4x NaCl	AT3G44260	1.37806	0.801025			plate root esb1-1 2x VS plate root esb1-1 4x	AT3G54590	ATHRGP1	ATHRGP1_HRGP1__hydroxyproline-rich glycoprotein	0.00918467	-1.29176
Root Col-0 2x NaCl VS Root Col-0 4x NaCl	AT5G52390	-1.24661	0.844661			plate root esb1-1 2x VS plate root esb1-1 4x	AT4G08400		Proline-rich extensin-like family protein	0.00944125	-1.49669
Root Col-0 2x NaCl VS Root Col-0 4x NaCl	AT2G35742.1	-3.26586	0.833413			plate root esb1-1 2x VS plate root esb1-1 4x	AT1G01453			0.0112095	-1.57566
Root Col-0 2x NaCl VS Root Col-0 4x NaCl	AT1G19960	2.75243	0.903517			plate root esb1-1 2x VS plate root esb1-1 4x	AT1G35220			0.0112095	-0.752342
Root Col-0 2x NaCl VS Root Col-0 4x NaCl	AT1G67980	-1.24691	0.822019			plate root esb1-1 2x VS plate root esb1-1 4x	AT1G73000	PYL3RCAR13	PYL3_RCAR13__PYR1-like 3	0.0112095	-1.64645
Root Col-0 2x NaCl VS Root Col-0 4x NaCl	AT1G05240	1.12393	0.88052			plate root esb1-1 2x VS plate root esb1-1 4x	AT2G05995		other RNAother RNAother RNA	0.0112095	5.16345
Root Col-0 2x NaCl VS Root Col-0 4x NaCl	AT4G40090	1.14816	0.879059			plate root esb1-1 2x VS plate root esb1-1 4x	AT3G25820	ATTPS-CINTPS23	ATTPS-CIN_TPS-CIN_TPS23__terpene synthase-like sequence-1,8-cineole	0.0112095	-0.865172
Root Col-0 2x NaCl VS Root Col-0 4x NaCl	AT3G62680	1.15151	0.887616			plate root esb1-1 2x VS plate root esb1-1 4x	AT3G28550		Proline-rich extensin-like family protein	0.0112095	-1.34646
Root Col-0 2x NaCl VS Root Col-0 4x NaCl	AT5G42580	1.03517	0.851784			plate root esb1-1 2x VS plate root esb1-1 4x	AT3G51160	GMD2MUR1MUR_1	GMD2_MUR1_MUR_1__NAD(P)-binding Rossmann-fold superfamily protein	0.0112095	-1.07146
Root Col-0 2x NaCl VS Root Col-0 4x NaCl	AT1G02930	-1.46365	0.905826			plate root esb1-1 2x VS plate root esb1-1 4x	AT5G06640	EXT10	EXT10__Proline-rich extensin-like family protein	0.0112095	-1.25666
Root Col-0 2x NaCl VS Root Col-0 4x NaCl	AT5G36130	1.03571	0.845002			plate root esb1-1 2x VS plate root esb1-1 4x	AT5G06850	FTIP1MCTP1	FTIP1_MCTP1__C2 calcium/lipid-binding plant phosphoribosyltransferase family protein	0.0112095	-0.942456
Root Col-0 2x NaCl VS Root Col-0 4x NaCl	AT5G06640	1.34584	0.868158			plate root esb1-1 2x VS plate root esb1-1 4x	AT5G26070		hydroxyproline-rich glycoprotein family protein	0.0112095	-2.88522
Root Col-0 2x NaCl VS Root Col-0 4x NaCl	AT4G12490	-1.74312	0.884038			plate root esb1-1 2x VS plate root esb1-1 4x	AT5G35190	EXT13	EXT13__proline-rich extensin-like family protein	0.0112095	-1.70308
Root Col-0 2x NaCl VS Root Col-0 4x NaCl	AT5G39150	-1.29722	0.865328			plate root esb1-1 2x VS plate root esb1-1 4x	AT1G07660		Histone superfamily protein	0.0112944	-0.905266
Root Col-0 2x NaCl VS Root Col-0 4x NaCl	AT5G39180	-1.48111	0.825603			plate root esb1-1 2x VS plate root esb1-1 4x	AT1G68825	DVL5RTFL15	DVL5_RTFL15__ROTUNDIFOLIA like 15	0.0112944	1.60134
Root Col-0 2x NaCl VS Root Col-0 4x NaCl	AT4G25690	-2.4969	0.831618			plate root esb1-1 2x VS plate root esb1-1 4x	AT1G11060	AtWAPL1	AtWAPL1_WAPL1__WAPL (Wings apart-like protein regulation of heterochromatin) protein	0.0113415	-0.675345
Root Col-0 2x NaCl VS Root Col-0 4x NaCl	AT5G35190	1.14873	0.873852			plate root esb1-1 2x VS plate root esb1-1 4x	AT4G12130		Glycine cleavage T-protein family	0.0117011	1.11408
Root Col-0 2x NaCl VS Root Col-0 4x NaCl	AT2G32190	1.26442	0.810591			plate root esb1-1 2x VS plate root esb1-1 4x	AT2G47360			0.0117888	-0.947804
Root Col-0 2x NaCl VS Root Col-0 4x NaCl	AT4G13420	1.80792	0.847305			plate root esb1-1 2x VS plate root esb1-1 4x	AT5G50010	SACL2	SACL2__sequence-specific DNA binding transcription factors;transcription regulators	0.0117888	-1.31052
Root Col-0 2x NaCl VS Root Col-0 4x NaCl	AT5G38910	1.0353	0.846457			plate root esb1-1 2x VS plate root esb1-1 4x	AT5G19560	ATROPGEF10	ATROPGEF10_GEF10_ROPGEF10__ROP uanine nucleotide exchange factor 10ATROPGEF10_GEF10_ROPGEF10__ROP uanine nucleotide exchange factor 10	0.012203	-1.35715
Root Col-0 2x NaCl VS Root Col-0 4x NaCl	AT4G31970	-1.0571	0.873418			plate root esb1-1 2x VS plate root esb1-1 4x	AT1G54970	ATPRP1RHS7	ATPRP1_PRP1_RHS7__proline-rich protein 1	0.012816	-1.62325
Root Col-0 2x NaCl VS Root Col-0 4x NaCl	AT4G13390	1.33927	0.804116			plate root esb1-1 2x VS plate root esb1-1 4x	AT4G40040	H3.3HTR5	H3.3_HTR5__Histone superfamily protein	0.0128462	-0.967067
Root Col-0 2x NaCl VS Root Col-0 4x NaCl	AT5G36140	1.03104	0.841844			plate root esb1-1 2x VS plate root esb1-1 4x	AT5G48520	AtAUG3	AtAUG3_AUG3	0.0128462	-0.997408
Root Col-0 2x NaCl VS Root Col-0 4x NaCl	AT4G22710	-1.5837	0.825697			plate root esb1-1 2x VS plate root esb1-1 4x	AT5G42510		Disease resistance-responsive (dirigent-like protein) family protein	0.0138792	-1.53082
Root Col-0 2x NaCl VS Root Col-0 4x NaCl	AT2G35744.1	-1.17072	0.857938			plate root esb1-1 2x VS plate root esb1-1 4x	AT1G02570			0.0139597	-1.28302
Root Col-0 2x NaCl VS Root Col-0 4x NaCl	AT2G24980	1.13795	0.855962			plate root esb1-1 2x VS plate root esb1-1 4x	AT3G16390	NSP3	NSP3__nitrile specifier protein 3	0.0139597	-1.3909
Root Col-0 2x NaCl VS Root Col-0 4x NaCl	AT1G75163.1	-1.96875	0.805358			plate root esb1-1 2x VS plate root esb1-1 4x	AT4G00440	TRM15	TRM15__Protein of unknown function (DUF3741)	0.0139597	-0.680232
Root Col-0 2x NaCl VS Root Col-0 4x NaCl	AT2G30770	-4.34431	0.931786			plate root esb1-1 2x VS plate root esb1-1 4x	AT4G25820	ATXTH14XTR9	ATXTH14_XTH14_XTR9__xyloglucan endotransglucosylase/hydrolase 14	0.0139597	-1.32706
Root Col-0 2x NaCl VS Root Col-0 4x NaCl	AT4G02270	1.25934	0.886268			plate root esb1-1 2x VS plate root esb1-1 4x	AT1G60740		Thioredoxin superfamily protein	0.013995	0.92178
Root Col-0 2x NaCl VS Root Col-0 4x NaCl	AT3G26830	-1.66785	0.892235			plate root esb1-1 2x VS plate root esb1-1 4x	AT3G23430	ATPHO1	ATPHO1_PHO1__phosphate 1	0.0139974	0.622826
Root Col-0 2x NaCl VS Root Col-0 4x NaCl	AT5G44120	4.21055	0.859881			plate root esb1-1 2x VS plate root esb1-1 4x	AT5G38560	AtPERK8	AtPERK8_PERK8__Protein kinase superfamily protein	0.0143073	-0.541174
Root Col-0 2x NaCl VS Root Col-0 4x NaCl	AT4G02520	-1.06884	0.884999			plate root esb1-1 2x VS plate root esb1-1 4x	AT1G24480		S-adenosyl-L-methionine-dependent methyltransferases superfamily protein	0.0147081	-1.28807
Root Col-0 2x NaCl VS Root Col-0 4x NaCl	AT5G57220	-1.18535	0.852478			plate root esb1-1 2x VS plate root esb1-1 4x	AT1G61600		Protein of unknown function (DUF1262)	0.0151284	-1.1487
Root Col-0 2x NaCl VS Root Col-0 4x NaCl	AT2G20723.1	-9.23122	0.881542			plate root esb1-1 2x VS plate root esb1-1 4x	AT1G24130		Transducin/WD40 repeat-like superfamily protein	0.0155136	-1.08562
Root Col-0 2x NaCl VS Root Col-0 4x NaCl	AT1G26240	-1.55913	0.823881			plate root esb1-1 2x VS plate root esb1-1 4x	AT5G06990		Protein of unknown function, DUF617	0.0166599	-1.26438
Root Col-0 2x NaCl VS Root Col-0 4x NaCl	AT5G19800	1.18138	0.857324			plate root esb1-1 2x VS plate root esb1-1 4x	AT2G44340	VQ18	VQ18__VQ motif-containing proteinVQ18__VQ motif-containing protein	0.016872	0.88847
Root Col-0 2x NaCl VS Root Col-0 4x NaCl	AT5G39120	-1.33993	0.880233			plate root esb1-1 2x VS plate root esb1-1 4x	AT4G05390	ATRFNR1	ATRFNR1_RFNR1__root FNR 1	0.016872	0.754093
Root Col-0 2x NaCl VS Root Col-0 4x NaCl	AT1G32350	-2.25445	0.82796			plate root esb1-1 2x VS plate root esb1-1 4x	AT4G15850	ATRH1	ATRH1_RH1__RNA helicase 1	0.0169573	0.929445
Root Col-0 2x NaCl VS Root Col-0 4x NaCl	AT3G56400	1.01122	0.81732			plate root esb1-1 2x VS plate root esb1-1 4x	AT1G58100	AtTCP8	AtTCP8_TCP8__TCP family transcription factor	0.0170702	-1.0894
Root Col-0 2x NaCl VS Root Col-0 4x NaCl	AT1G14480	2.11287	0.825216			plate root esb1-1 2x VS plate root esb1-1 4x	AT1G24764	ATMAP70-2	ATMAP70-2_MAP70-2__microtubule-associated proteins 70-2	0.0171297	-1.14174
Root Col-0 2x NaCl VS Root Col-0 4x NaCl	AT1G74670	-1.41353	0.842418			plate root esb1-1 2x VS plate root esb1-1 4x	AT1G16370	ATOCT6	ATOCT6_OCT6__organic cation/carnitine transporter 6	0.0175379	-1.17743
Root Col-0 2x NaCl VS Root Col-0 4x NaCl	AT1G26380	-2.10078	0.899558			plate root esb1-1 2x VS plate root esb1-1 4x	AT4G01430	UMAMIT29	UMAMIT29__nodulin MtN21 /EamA-like transporter family protein	0.0176671	1.04076
Root Col-0 2x NaCl VS Root Col-0 4x NaCl	AT4G28520	7.17629	0.863085			plate root esb1-1 2x VS plate root esb1-1 4x	AT3G01730			0.0179066	-1.48474
Root Col-0 2x NaCl VS Root Col-0 4x NaCl	AT3G45960	1.4204	0.83571			plate root esb1-1 2x VS plate root esb1-1 4x	AT3G62680	ATPRP3	ATPRP3_PRP3__proline-rich protein 3	0.0184095	-1.28579
Root Col-0 2x NaCl VS Root Col-0 4x NaCl	AT5G51190	1.61343	0.815304			plate root esb1-1 2x VS plate root esb1-1 4x	AT3G49880		glycosyl hydrolase family protein 43	0.0186447	-1.23861
Root Col-0 2x NaCl VS Root Col-0 4x NaCl	AT4G22690	-1.86673	0.807961			plate root esb1-1 2x VS plate root esb1-1 4x	AT5G49270	COBL9DER9MRH4SHV2	COBL9_DER9_MRH4_SHV2__COBRA-like extracellular glycosyl-phosphatidyl inositol-anchored protein family	0.0188869	-1.24162
Root Col-0 2x NaCl VS Root Col-0 4x NaCl	AT5G06630	1.51347	0.88249			plate root esb1-1 2x VS plate root esb1-1 4x	AT3G13700		RNA-binding (RRM/RBD/RNP motifs) family protein	0.0202649	-3.3481
Root Col-0 2x NaCl VS Root Col-0 4x NaCl	AT5G25610	-1.06767	0.817186			plate root esb1-1 2x VS plate root esb1-1 4x	AT4G34580	AtSFH1COW1SRH1	AtSFH1_COW1_SRH1__Sec14p-like phosphatidylinositol transfer family protein	0.0204875	-1.08786
Root Col-0 2x NaCl VS Root Col-0 4x NaCl	AT1G12040	1.07295	0.843166			plate root esb1-1 2x VS plate root esb1-1 4x	AT5G47000		Peroxidase superfamily protein	0.0211199	-0.700267
Root Col-0 2x NaCl VS Root Col-0 4x NaCl	AT4G25790	1.08016	0.815264			plate root esb1-1 2x VS plate root esb1-1 4x	AT1G27670			0.0212604	-0.965974
Root Col-0 2x NaCl VS Root Col-0 4x NaCl	AT3G28510	1.37141	0.881422			plate root esb1-1 2x VS plate root esb1-1 4x	AT1G30870	PER7	PER7__Peroxidase superfamily proteinPER7__Peroxidase superfamily protein	0.0212604	-0.917191
Root Col-0 2x NaCl VS Root Col-0 4x NaCl	AT5G40990	-2.99427	0.875234			plate root esb1-1 2x VS plate root esb1-1 4x	AT5G22340			0.0220407	1.44203
Root Col-0 2x NaCl VS Root Col-0 4x NaCl	AT1G69920	-2.1215	0.844241			plate root esb1-1 2x VS plate root esb1-1 4x	AT1G65380	AtRLP10CLV2	AtRLP10_CLV2__Leucine-rich repeat (LRR) family protein	0.0236397	-0.672867
Root Col-0 2x NaCl VS Root Col-0 4x NaCl	AT4G04223.1	-3.83316	0.882149			plate root esb1-1 2x VS plate root esb1-1 4x	AT4G32650	ATKC1AtLKT1KAT3	ATKC1_AtLKT1_KAT3_KC1__potassium channel in Arabidopsis thaliana 3	0.0243085	0.725892
Root Col-0 2x NaCl VS Root Col-0 4x NaCl	AT3G01345	-11.2262	0.995995			plate root esb1-1 2x VS plate root esb1-1 4x	AT1G34330			0.0244838	-1.05489
Root Col-0 2x NaCl VS Root Col-0 4x NaCl	AT2G43000	-1.15493	0.847285			plate root esb1-1 2x VS plate root esb1-1 4x	AT1G52120		Mannose-binding lectin superfamily protein	0.0244838	1.54613
Root Col-0 2x NaCl VS Root Col-0 4x NaCl	AT2G39400	-1.7493	0.845115			plate root esb1-1 2x VS plate root esb1-1 4x	AT3G46890			0.0280267	-1.24907
Shoot Col-0 2x Control VS Shoot Col-0 4x Control	AT1G56250	2.37084	0.851001			plate root esb1-1 2x VS plate root esb1-1 4x	AT2G42810	AtPP5PAPP5	AtPP5_PAPP5_PP5__protein phosphatase 5.2	0.02927	0.83425
Shoot Col-0 2x Control VS Shoot Col-0 4x Control	AT2G06050	1.10489	0.846711			plate root esb1-1 2x VS plate root esb1-1 4x	AT4G14990	AtPAT1H2	AtPAT1H2_PAT1H2__Topoisomerase II-associated protein PAT1	0.0293153	-0.789313
Shoot Col-0 2x Control VS Shoot Col-0 4x Control	AT5G08760	1.009	0.800221			plate root esb1-1 2x VS plate root esb1-1 4x	AT1G76660			0.0293221	-0.990585
Shoot Col-0 2x Control VS Shoot Col-0 4x Control	AT5G52750	2.0122	0.904802			plate root esb1-1 2x VS plate root esb1-1 4x	AT2G44270	ROL5	ROL5__repressor of lrx1	0.0293221	1.14829
Shoot Col-0 2x Control VS Shoot Col-0 4x Control	AT3G12910	4.23403	0.916622			plate root esb1-1 2x VS plate root esb1-1 4x	AT1G53780		peptidyl-prolyl cis-trans isomerases;hydrolases;nucleoside-triphosphatases;ATP binding;nucleotide binding;ATPases	0.029418	0.76748
Shoot Col-0 2x Control VS Shoot Col-0 4x Control	AT1G14880	2.88155	0.889145			plate root esb1-1 2x VS plate root esb1-1 4x	AT1G12200	FMO	FMO__Flavin-binding monooxygenase family protein	0.029678	-0.892131
Shoot Col-0 2x Control VS Shoot Col-0 4x Control	AT4G25670	1.07293	0.80436			plate root esb1-1 2x VS plate root esb1-1 4x	AT1G24280	G6PD3	G6PD3__glucose-6-phosphate dehydrogenase 3G6PD3__glucose-6-phosphate dehydrogenase 3	0.0305662	0.833007
Shoot Col-0 2x Control VS Shoot Col-0 4x Control	AT1G17147	1.50145	0.870797			plate root esb1-1 2x VS plate root esb1-1 4x	AT1G78990		HXXXD-type acyl-transferase family protein	0.0305662	0.861446
Shoot Col-0 2x Control VS Shoot Col-0 4x Control	AT4G30280	1.64756	0.850837			plate root esb1-1 2x VS plate root esb1-1 4x	AT4G07400	VFB3	VFB3__VIER F-box proteine 3	0.0322371	-1.03335
Shoot Col-0 2x Control VS Shoot Col-0 4x Control	AT3G05640	1.62814	0.8542			plate root esb1-1 2x VS plate root esb1-1 4x	AT4G33730	ATCAPE1	ATCAPE1__CAP (Cysteine-rich secretory proteins, Antigen 5, and Pathogenesis-related 1 protein) superfamily protein	0.0322371	-1.21706
Shoot Col-0 2x Control VS Shoot Col-0 4x Control	AT5G26920	1.11045	0.830835			plate root esb1-1 2x VS plate root esb1-1 4x	AT4G05053			0.0324462	2.31186
Shoot Col-0 2x Control VS Shoot Col-0 4x Control	AT5G08240	1.74762	0.81108			plate root esb1-1 2x VS plate root esb1-1 4x	AT1G03840	IDD3MGP	IDD3_MGP__C2H2 and C2HC zinc fingers superfamily proteinIDD3_MGP__C2H2 and C2HC zinc fingers superfamily protein	0.0334067	-0.641422
Shoot Col-0 2x Control VS Shoot Col-0 4x Control	AT2G39210	1.32371	0.801807			plate root esb1-1 2x VS plate root esb1-1 4x	AT1G14690	MAP65-7	MAP65-7__microtubule-associated protein 65-7	0.0334067	-0.574243
Shoot Col-0 2x Control VS Shoot Col-0 4x Control	AT5G24530	1.41541	0.809783			plate root esb1-1 2x VS plate root esb1-1 4x	AT1G73850		Protein of unknown function (DUF1666)	0.0334067	-0.637859
Shoot Col-0 2x Control VS Shoot Col-0 4x Control	AT1G50740	1.16369	0.8382			plate root esb1-1 2x VS plate root esb1-1 4x	AT1G79320	AtMC6AtMCP2c	AtMC6_AtMCP2c_MC6_MCP2c__metacaspase 6	0.0334067	-1.27227
Shoot Col-0 2x Control VS Shoot Col-0 4x Control	AT5G36925	2.15742	0.883537			plate root esb1-1 2x VS plate root esb1-1 4x	AT3G28345	ABCB15MDR13	ABCB15_MDR13__ABC transporter family proteinABCB15_MDR13__ABC transporter family proteinABCB15_MDR13__ABC transporter family protein	0.0334067	0.595126
Shoot Col-0 2x Control VS Shoot Col-0 4x Control	AT4G31800	1.19531	0.845394			plate root esb1-1 2x VS plate root esb1-1 4x	AT5G62820	CASPL4A2	CASPL4A2__Uncharacterised protein family (UPF0497)	0.0334067	-0.879236
Shoot Col-0 2x Control VS Shoot Col-0 4x Control	AT5G52900	2.08251	0.889008			plate root esb1-1 2x VS plate root esb1-1 4x	AT3G28340	GATL10GolS8	GATL10_GolS8__galacturonosyltransferase-like 10	0.0335152	-1.08889
Shoot Col-0 2x Control VS Shoot Col-0 4x Control	AT3G22060	1.19415	0.844652			plate root esb1-1 2x VS plate root esb1-1 4x	AT3G50780			0.0335152	-1.05626
Shoot Col-0 2x Control VS Shoot Col-0 4x Control	AT4G37370	2.18286	0.870358			plate root esb1-1 2x VS plate root esb1-1 4x	AT5G43880	TRM21	TRM21__Protein of unknown function (DUF3741)	0.0335152	-0.644443
Shoot Col-0 2x Control VS Shoot Col-0 4x Control	AT1G56240	2.38417	0.89417			plate root esb1-1 2x VS plate root esb1-1 4x	AT5G28510	BGLU24	BGLU24__beta glucosidase 24	0.0335359	-1.14783
Shoot Col-0 2x Control VS Shoot Col-0 4x Control	AT5G01542.1	1.72802	0.804511			plate root esb1-1 2x VS plate root esb1-1 4x	AT2G19090		Protein of unknown function (DUF630 and DUF632)	0.0339161	-0.669916
Shoot Col-0 2x Control VS Shoot Col-0 4x Control	AT2G32240	1.3228	0.856273			plate root esb1-1 2x VS plate root esb1-1 4x	AT2G44110	ATMLO15	ATMLO15_MLO15__Seven transmembrane MLO family protein	0.0339161	-0.84399
Shoot Col-0 2x Control VS Shoot Col-0 4x Control	AT3G50480	1.62513	0.887594			plate root esb1-1 2x VS plate root esb1-1 4x	AT3G11130	AtCHC1	AtCHC1_CHC1__Clathrin, heavy chain	0.0339161	-0.524358
Shoot Col-0 2x Control VS Shoot Col-0 4x Control	AT1G71520	4.13426	0.874785			plate root esb1-1 2x VS plate root esb1-1 4x	AT3G52460		hydroxyproline-rich glycoprotein family protein	0.0339161	-0.872687
Shoot Col-0 2x Control VS Shoot Col-0 4x Control	AT3G10720	1.026	0.828618			plate root esb1-1 2x VS plate root esb1-1 4x	AT5G24313			0.0339161	-1.11689
Shoot Col-0 2x Control VS Shoot Col-0 4x Control	AT1G09932	2.10127	0.848977			plate root esb1-1 2x VS plate root esb1-1 4x	AT2G25240	AtCCP3SERP5	AtCCP3_CCP3_SERP5__Serine protease inhibitor (SERPIN) family protein	0.0345353	-1.12313
Shoot Col-0 2x Control VS Shoot Col-0 4x Control	AT3G57450	1.05057	0.818658			plate root esb1-1 2x VS plate root esb1-1 4x	AT1G75840	ARAC5ATGP3ATROP4	ARAC5_ATGP3_ATROP4_ROP4__RAC-like GTP binding protein 5	0.0345707	-1.08799
Shoot Col-0 2x Control VS Shoot Col-0 4x Control	AT5G18470	2.25025	0.890305			plate root esb1-1 2x VS plate root esb1-1 4x	AT2G23080	CKA3	CKA3__Protein kinase superfamily protein	0.0355119	0.757657
Shoot Col-0 2x Control VS Shoot Col-0 4x Control	AT3G21330	2.97669	0.849457			plate root esb1-1 2x VS plate root esb1-1 4x	AT1G08180	SMR2	SMR2	0.0355743	1.18696
Shoot Col-0 2x Control VS Shoot Col-0 4x Control	AT2G24850	3.2862	0.831583			plate root esb1-1 2x VS plate root esb1-1 4x	AT1G11190	BFN1ENDO1	BFN1_ENDO1__bifunctional nuclease i	0.0355743	-0.995597
Shoot Col-0 2x Control VS Shoot Col-0 4x Control	AT1G02340	1.08896	0.811444			plate root esb1-1 2x VS plate root esb1-1 4x	AT3G16070			0.0355743	1.34969
Shoot Col-0 2x Control VS Shoot Col-0 4x Control	AT4G20780	1.65049	0.842799			plate root esb1-1 2x VS plate root esb1-1 4x	AT3G44820		Phototropic-responsive NPH3 family protein	0.0355743	-0.74107
Shoot Col-0 2x Control VS Shoot Col-0 4x Control	AT1G22890	1.15268	0.838818			plate root esb1-1 2x VS plate root esb1-1 4x	AT4G08460		Protein of unknown function (DUF1644)	0.0355743	-0.885146
Shoot Col-0 2x Control VS Shoot Col-0 4x Control	AT4G11890	2.62107	0.877607			plate root esb1-1 2x VS plate root esb1-1 4x	AT5G20490	ATXIKXI-17XI-K	ATXIK_XI-17_XI-K_XIK__Myosin family protein with Dil domain	0.0356472	-0.779367
Shoot Col-0 2x Control VS Shoot Col-0 4x Control	AT2G20880	3.28407	0.90636			plate root esb1-1 2x VS plate root esb1-1 4x	AT1G08010	GATA11	GATA11__GATA transcription factor 11	0.0363228	-0.743401
Shoot Col-0 2x Control VS Shoot Col-0 4x Control	AT3G26980	1.29559	0.849677			plate root esb1-1 2x VS plate root esb1-1 4x	AT2G01970		Endomembrane protein 70 protein family	0.0363228	-0.864536
Shoot Col-0 2x Control VS Shoot Col-0 4x Control	AT5G44070	1.45647	0.877545			plate root esb1-1 2x VS plate root esb1-1 4x	AT3G56470		F-box family protein	0.0363228	-0.926136
Shoot Col-0 2x Control VS Shoot Col-0 4x Control	AT1G45145	1.09445	0.802919			plate root esb1-1 2x VS plate root esb1-1 4x	AT5G04200	AtMC9AtMCP2f	AtMC9_AtMCP2f_MC9_MCP2f__metacaspase 9	0.0363228	-0.967267
Shoot Col-0 2x Control VS Shoot Col-0 4x Control	AT1G05575	1.28737	0.808019			plate root esb1-1 2x VS plate root esb1-1 4x	AT5G35927			0.0363228	4.61606
Shoot Col-0 2x Control VS Shoot Col-0 4x Control	AT4G33050	1.59709	0.886653			plate root esb1-1 2x VS plate root esb1-1 4x	AT2G28890	PLL4	PLL4__poltergeist like 4PLL4__poltergeist like 4PLL4__poltergeist like 4	0.0365763	0.603787
Shoot Col-0 2x Control VS Shoot Col-0 4x Control	AT5G54720	1.26478	0.84295			plate root esb1-1 2x VS plate root esb1-1 4x	AT4G13100		RING/U-box superfamily proteinRING/U-box superfamily protein	0.0368641	-0.866493
Shoot Col-0 2x Control VS Shoot Col-0 4x Control	AT1G78850	1.11647	0.850857			plate root esb1-1 2x VS plate root esb1-1 4x	AT5G65400		alpha/beta-Hydrolases superfamily protein	0.0368641	1.23395
Shoot Col-0 2x Control VS Shoot Col-0 4x Control	AT5G18080	1.15475	0.812645			plate root esb1-1 2x VS plate root esb1-1 4x	AT2G45720		ARM repeat superfamily protein	0.0383908	-0.696696
Shoot Col-0 2x Control VS Shoot Col-0 4x Control	AT4G11000	1.92715	0.808547			plate root esb1-1 2x VS plate root esb1-1 4x	AT4G02715			0.0385765	-0.783752
Shoot Col-0 2x Control VS Shoot Col-0 4x Control	AT5G01540	1.6589	0.808842			plate root esb1-1 2x VS plate root esb1-1 4x	AT1G69970	CLE26	CLE26__CLAVATA3/ESR-RELATED 26CLE26__CLAVATA3/ESR-RELATED 26	0.0386777	-1.2136
Shoot Col-0 2x Control VS Shoot Col-0 4x Control	AT1G61360	1.91479	0.822063			plate root esb1-1 2x VS plate root esb1-1 4x	AT1G08800	MyoB1	MyoB1__Protein of unknown function, DUF593	0.0398759	-0.690799
Shoot Col-0 2x Control VS Shoot Col-0 4x Control	AT4G23810	1.43099	0.860103			plate root esb1-1 2x VS plate root esb1-1 4x	AT3G61198		other RNA	0.0407252	1.266
Shoot Col-0 2x Control VS Shoot Col-0 4x Control	AT4G17230	1.13289	0.845847			plate root esb1-1 2x VS plate root esb1-1 4x	AT5G03545	AT4ATIPS2	AT4_ATIPS2	0.0407252	1.27703
Shoot Col-0 2x Control VS Shoot Col-0 4x Control	AT1G13210	1.05642	0.825948			plate root esb1-1 2x VS plate root esb1-1 4x	AT2G41740	ATVLN2	ATVLN2_VLN2__villin 2	0.0415276	-0.756241
Shoot Col-0 2x Control VS Shoot Col-0 4x Control	AT4G00970	1.60874	0.858257			plate root esb1-1 2x VS plate root esb1-1 4x	AT2G27210	BSL3	BSL3__BRI1 suppressor 1 (BSU1)-like 3	0.0418966	-0.510338
Shoot Col-0 2x Control VS Shoot Col-0 4x Control	AT4G14400	1.08828	0.818939			plate root esb1-1 2x VS plate root esb1-1 4x	AT3G02240	GLV4RGF7	GLV4_RGF7GLV4_RGF7	0.0427953	0.975608
Shoot Col-0 2x Control VS Shoot Col-0 4x Control	AT1G09970	1.04994	0.835859			plate root esb1-1 2x VS plate root esb1-1 4x	AT5G04960	PME46	PME46__Plant invertase/pectin methylesterase inhibitor superfamily	0.0428269	-0.994509
Shoot Col-0 2x Control VS Shoot Col-0 4x Control	AT1G01560	3.13944	0.831816			plate root esb1-1 2x VS plate root esb1-1 4x	AT5G10625			0.0431403	-1.00586
Shoot Col-0 2x Control VS Shoot Col-0 4x Control	AT3G47340	1.18033	0.85444			plate root esb1-1 2x VS plate root esb1-1 4x	AT5G05390	LAC12	LAC12__laccase 12	0.0435694	-0.746203
Shoot Col-0 2x Control VS Shoot Col-0 4x Control	AT4G28490	1.61774	0.812213			plate root esb1-1 2x VS plate root esb1-1 4x	AT5G56730		Insulinase (Peptidase family M16) protein	0.0435694	-1.17326
Shoot Col-0 2x Control VS Shoot Col-0 4x Control	AT2G43620	2.32753	0.827643			plate root esb1-1 2x VS plate root esb1-1 4x	AT5G63760	ARI15ATARI15	ARI15_ATARI15__RING/U-box superfamily protein	0.0435694	0.572628
Shoot Col-0 2x Control VS Shoot Col-0 4x Control	AT3G09830	1.45204	0.840959			plate root esb1-1 2x VS plate root esb1-1 4x	ATCG00360	YCF3	YCF3__Tetratricopeptide repeat (TPR)-like superfamily protein	0.0435694	3.24482
Shoot Col-0 2x Control VS Shoot Col-0 4x Control	AT2G13790	1.70503	0.885837			plate root esb1-1 2x VS plate root esb1-1 4x	AT4G30320	AtCAPE6	AtCAPE6__CAP (Cysteine-rich secretory proteins, Antigen 5, and Pathogenesis-related 1 protein) superfamily proteinAtCAPE6__CAP (Cysteine-rich secretory proteins, Antigen 5, and Pathogenesis-related 1 protein) superfamily protein	0.0435775	-1.05802
Shoot Col-0 2x Control VS Shoot Col-0 4x Control	AT4G23190	2.24453	0.895844			plate root esb1-1 2x VS plate root esb1-1 4x	AT5G20540	ATBRXL4BRX-LIKE4	ATBRXL4_BRX-LIKE4_BRXL4__BREVIS RADIX-like 4	0.043982	0.836533
Shoot Col-0 2x Control VS Shoot Col-0 4x Control	AT1G02930	1.85385	0.901748			plate root esb1-1 2x VS plate root esb1-1 4x	AT1G36060	TGWIND3	TG_WIND3__Integrase-type DNA-binding superfamily protein	0.0447219	0.72159
Shoot Col-0 2x Control VS Shoot Col-0 4x Control	AT3G15356	1.65226	0.892371			plate root esb1-1 2x VS plate root esb1-1 4x	AT4G00940	AtDOF4.1ITD1	AtDOF4.1_DOF4.1_ITD1__Dof-type zinc finger DNA-binding family protein	0.0448799	-0.61207
Shoot Col-0 2x Control VS Shoot Col-0 4x Control	AT1G14870	1.84565	0.835489			plate root esb1-1 2x VS plate root esb1-1 4x	AT1G10940	ASK1SNRK2-4SRK2A	ASK1_SNRK2-4_SNRK2.4_SRK2A__Protein kinase superfamily protein	0.0453897	-0.6701
Shoot Col-0 2x Control VS Shoot Col-0 4x Control	AT4G35770	1.55113	0.885233			plate root esb1-1 2x VS plate root esb1-1 4x	AT4G15330	CYP705A1	CYP705A1__cytochrome P450, family 705, subfamily A, polypeptide 1	0.0453897	-0.722022
Shoot Col-0 2x Control VS Shoot Col-0 4x Control	AT3G51450	1.05928	0.818974			plate root esb1-1 2x VS plate root esb1-1 4x	AT4G37880		LisH/CRA/RING-U-box domains-containing protein	0.0461215	-0.595869
Shoot Col-0 2x Control VS Shoot Col-0 4x Control	AT3G51660	1.00602	0.818747			plate root esb1-1 2x VS plate root esb1-1 4x	AT2G38250		Homeodomain-like superfamily protein	0.0481343	-0.880278
Shoot Col-0 2x Control VS Shoot Col-0 4x Control	AT5G48540	1.44742	0.850761			plate root esb1-1 2x VS plate root esb1-1 4x	AT3G10060		FKBP-like peptidyl-prolyl cis-trans isomerase family protein	0.0481343	1.07255
Shoot Col-0 2x Control VS Shoot Col-0 4x Control	AT2G18690	2.28863	0.878327			plate root esb1-1 2x VS plate root esb1-1 4x	AT3G42170	DAYSLEEPER	DAYSLEEPER__BED zinc finger ;hAT family dimerisation domain	0.0481343	-0.5196
Shoot Col-0 2x Control VS Shoot Col-0 4x Control	AT1G56060	3.65427	0.881698			plate root esb1-1 2x VS plate root esb1-1 4x	AT5G14150		Protein of unknown function, DUF642	0.0481343	-0.603888
Shoot Col-0 2x Control VS Shoot Col-0 4x Control	AT2G22880	1.23868	0.828851			plate root Col-0 2x VS plate root Col-0 4x	AT1G75945			0.0430055	-10.0486
Shoot Col-0 2x Control VS Shoot Col-0 4x Control	AT4G02380	1.72513	0.896593			plate root Col-0 2x VS plate root Col-0 4x	AT3G30720	QQS	QQS__qua-quine starchQQS__qua-quine starchQQS__qua-quine starch	3.29238e-07	-3.53543
Shoot Col-0 2x Control VS Shoot Col-0 4x Control	AT1G61340	1.45869	0.851303			plate root Col-0 2x VS plate root Col-0 4x	AT3G29647		transposable element genetransposable element genetransposable element genetransposable element genetransposable element gene	0.00189227	-1.92221
Shoot Col-0 2x Control VS Shoot Col-0 4x Control	AT1G71697	1.27016	0.802198			plate root Col-0 2x VS plate root Col-0 4x	AT5G08250		Cytochrome P450 superfamily proteinCytochrome P450 superfamily protein	0.00303468	-1.41334
Shoot Col-0 2x Control VS Shoot Col-0 4x Control	AT5G62470	1.08685	0.816352			plate root Col-0 2x VS plate root Col-0 4x	AT5G39120		RmlC-like cupins superfamily proteinRmlC-like cupins superfamily proteinRmlC-like cupins superfamily proteinRmlC-like cupins superfamily proteinRmlC-like cupins superfamily proteinRmlC-like cupins superfamily proteinRmlC-like cupins superfamily proteinRmlC-like cupins superfamily proteinRmlC-like cupins superfamily protein	0.020269	-1.24502
Shoot Col-0 2x Control VS Shoot Col-0 4x Control	AT3G25780	1.55045	0.859863			plate root Col-0 2x VS plate root Col-0 4x	AT5G06730		Peroxidase superfamily proteinPeroxidase superfamily proteinPeroxidase superfamily proteinPeroxidase superfamily proteinPeroxidase superfamily proteinPeroxidase superfamily proteinPeroxidase superfamily proteinPeroxidase superfamily protein	0.0287413	-0.830312
Shoot Col-0 2x Control VS Shoot Col-0 4x Control	AT1G69840	1.18047	0.842744			plate root Col-0 2x VS plate root Col-0 4x	AT5G54370		Late embryogenesis abundant (LEA) protein-relatedLate embryogenesis abundant (LEA) protein-relatedLate embryogenesis abundant (LEA) protein-relatedLate embryogenesis abundant (LEA) protein-relatedLate embryogenesis abundant (LEA) protein-related	0.00231949	1.06423
Shoot Col-0 2x Control VS Shoot Col-0 4x Control	AT2G28400	1.13848	0.826538			plate root Col-0 2x VS plate root Col-0 4x	AT5G55110		Stigma-specific Stig1 family protein	0.0287413	1.21018
Shoot Col-0 2x Control VS Shoot Col-0 4x Control	AT1G30720	1.72816	0.812213			plate root Col-0 2x VS plate root Col-0 4x	AT1G01046	MIR838A	MIR838A__MIR838a; miRNA	0.0430055	4.45773
Shoot Col-0 2x Control VS Shoot Col-0 4x Control	AT5G05600	1.04037	0.80714			plate root Col-0 2x VS plate root Col-0 4x	AT3G01345		Expressed proteinExpressed proteinExpressed protein	2.08328e-14	8.81074
Shoot Col-0 2x Control VS Shoot Col-0 4x Control	AT5G52760	3.11342	0.898151			soil root sos3-2 2x VS soil root sos3-2 4x	AT5G06730		Peroxidase superfamily proteinPeroxidase superfamily proteinPeroxidase superfamily proteinPeroxidase superfamily proteinPeroxidase superfamily proteinPeroxidase superfamily proteinPeroxidase superfamily proteinPeroxidase superfamily protein	3.33694e-06	-1.32504
Shoot Col-0 2x Control VS Shoot Col-0 4x Control	AT5G25930	1.52399	0.815384			soil root sos3-2 2x VS soil root sos3-2 4x	AT5G39150		RmlC-like cupins superfamily proteinRmlC-like cupins superfamily proteinRmlC-like cupins superfamily proteinRmlC-like cupins superfamily proteinRmlC-like cupins superfamily proteinRmlC-like cupins superfamily protein	0.000140778	-2.56704
Shoot Col-0 2x Control VS Shoot Col-0 4x Control	AT1G28480	1.57302	0.835791			soil root sos3-2 2x VS soil root sos3-2 4x	AT3G60470		Plant protein of unknown function (DUF247)Plant protein of unknown function (DUF247)Plant protein of unknown function (DUF247)Plant protein of unknown function (DUF247)	0.000157303	-1.85064
Shoot Col-0 2x Control VS Shoot Col-0 4x Control	AT1G25220	1.0019	0.809844			soil root sos3-2 2x VS soil root sos3-2 4x	AT5G54370		Late embryogenesis abundant (LEA) protein-relatedLate embryogenesis abundant (LEA) protein-relatedLate embryogenesis abundant (LEA) protein-relatedLate embryogenesis abundant (LEA) protein-relatedLate embryogenesis abundant (LEA) protein-related	0.000157303	1.19581
Shoot Col-0 2x Control VS Shoot Col-0 4x Control	AT3G54150	2.64677	0.868093			soil root sos3-2 2x VS soil root sos3-2 4x	AT1G43590		transposable element genetransposable element gene	0.000410047	-5.75715
Shoot Col-0 2x Control VS Shoot Col-0 4x Control	AT5G02020	1.6337	0.866995			soil root sos3-2 2x VS soil root sos3-2 4x	AT2G18360		alpha/beta-Hydrolases superfamily proteinalpha/beta-Hydrolases superfamily protein	0.00068796	-1.01802
Shoot Col-0 2x Control VS Shoot Col-0 4x Control	AT3G01830	1.84288	0.83172			soil root sos3-2 2x VS soil root sos3-2 4x	AT2G05530		Glycine-rich protein familyGlycine-rich protein family	0.000873044	-2.87691
Shoot Col-0 2x Control VS Shoot Col-0 4x Control	AT3G02840	1.63739	0.807298			soil root sos3-2 2x VS soil root sos3-2 4x	AT5G41290		Receptor-like protein kinase-related family proteinReceptor-like protein kinase-related family proteinReceptor-like protein kinase-related family protein	0.000873044	-1.1846
Shoot Col-0 2x Control VS Shoot Col-0 4x Control	AT3G15518	1.41049	0.809563			soil root sos3-2 2x VS soil root sos3-2 4x	AT1G55320	AAE18	AAE18__acyl-activating enzyme 18	0.00149886	-1.93798
Shoot Col-0 2x Control VS Shoot Col-0 4x Control	AT2G26560	1.12376	0.841268			soil root sos3-2 2x VS soil root sos3-2 4x	AT1G15610			0.00160164	-1.8438
Shoot Col-0 2x Control VS Shoot Col-0 4x Control	AT1G19380	1.20527	0.83995			soil root sos3-2 2x VS soil root sos3-2 4x	AT5G48790		Domain of unknown function (DUF1995)	0.00395714	1.37541
Shoot Col-0 2x Control VS Shoot Col-0 4x Control	AT2G31880	1.07744	0.843204			soil root sos3-2 2x VS soil root sos3-2 4x	AT2G31083	AtCLE5	AtCLE5_CLE5__CLAVATA3/ESR-RELATED 5AtCLE5_CLE5__CLAVATA3/ESR-RELATED 5	0.0042084	1.49318
Shoot Col-0 2x Control VS Shoot Col-0 4x Control	AT3G12740	1.00822	0.823875			soil root sos3-2 2x VS soil root sos3-2 4x	AT2G33790	AGP30ATAGP30	AGP30_ATAGP30__arabinogalactan protein 30AGP30_ATAGP30__arabinogalactan protein 30AGP30_ATAGP30__arabinogalactan protein 30AGP30_ATAGP30__arabinogalactan protein 30AGP30_ATAGP30__arabinogalactan protein 30	0.0042084	1.42027
Shoot Col-0 2x Control VS Shoot Col-0 4x Control	AT1G02360	1.80914	0.851708			soil root sos3-2 2x VS soil root sos3-2 4x	AT5G41280		Receptor-like protein kinase-related family proteinReceptor-like protein kinase-related family proteinReceptor-like protein kinase-related family protein	0.0042084	-1.35978
Shoot Col-0 2x Control VS Shoot Col-0 4x Control	AT1G21250	1.379	0.841337			soil root sos3-2 2x VS soil root sos3-2 4x	AT5G39120		RmlC-like cupins superfamily proteinRmlC-like cupins superfamily proteinRmlC-like cupins superfamily proteinRmlC-like cupins superfamily proteinRmlC-like cupins superfamily proteinRmlC-like cupins superfamily proteinRmlC-like cupins superfamily proteinRmlC-like cupins superfamily proteinRmlC-like cupins superfamily protein	0.00779091	-1.19396
Shoot Col-0 2x Control VS Shoot Col-0 4x Control	AT2G24600	1.66007	0.891417			soil root sos3-2 2x VS soil root sos3-2 4x	AT5G65070	AGL69FCL4MAF4	AGL69_FCL4_MAF4__K-box region and MADS-box transcription factor family protein	0.00779091	-2.06101
Shoot Col-0 2x Control VS Shoot Col-0 4x Control	AT1G08930	1.17101	0.854585			soil root sos3-2 2x VS soil root sos3-2 4x	AT5G06900	CYP93D1	CYP93D1__cytochrome P450, family 93, subfamily D, polypeptide 1CYP93D1__cytochrome P450, family 93, subfamily D, polypeptide 1CYP93D1__cytochrome P450, family 93, subfamily D, polypeptide 1	0.0153675	1.07687
Shoot Col-0 2x Control VS Shoot Col-0 4x Control	AT4G20830	1.39658	0.873948			soil root sos3-2 2x VS soil root sos3-2 4x	AT2G05510		Glycine-rich protein familyGlycine-rich protein familyGlycine-rich protein family	0.0168763	-1.60393
Shoot Col-0 2x Control VS Shoot Col-0 4x Control	AT3G01290	1.5559	0.884381			soil root sos3-2 2x VS soil root sos3-2 4x	AT4G34260	AXY8FUC95A	AXY8_FUC95A__1,2-alpha-L-fucosidases	0.0170538	0.932064
Shoot Col-0 2x Control VS Shoot Col-0 4x Control	AT1G42990	1.19825	0.850542			soil root sos3-2 2x VS soil root sos3-2 4x	AT1G52820		2-oxoglutarate (2OG) and Fe(II)-dependent oxygenase superfamily protein2-oxoglutarate (2OG) and Fe(II)-dependent oxygenase superfamily protein	0.026171	0.88443
Shoot Col-0 2x Control VS Shoot Col-0 4x Control	AT2G46270	1.69907	0.853624			soil root sos3-2 2x VS soil root sos3-2 4x	AT5G39180		RmlC-like cupins superfamily proteinRmlC-like cupins superfamily proteinRmlC-like cupins superfamily proteinRmlC-like cupins superfamily proteinRmlC-like cupins superfamily protein	0.0265035	-2.06882
Shoot Col-0 2x Control VS Shoot Col-0 4x Control	AT5G39580	2.81135	0.851949			soil root sos3-2 2x VS soil root sos3-2 4x	AT1G29710	DYW4	DYW4__Tetratricopeptide repeat (TPR)-like superfamily protein	0.0270342	-1.13122
Shoot Col-0 2x Control VS Shoot Col-0 4x Control	AT1G14540	4.08715	0.912167			soil root sos3-2 2x VS soil root sos3-2 4x	AT4G38600	KAKUPL3	KAK_UPL3__HEAT repeat ;HECT-domain (ubiquitin-transferase)	0.0270342	-0.571366
Shoot Col-0 2x Control VS Shoot Col-0 4x Control	AT5G47370	1.12609	0.831089			soil root sos3-2 2x VS soil root sos3-2 4x	AT5G19870		Family of unknown function (DUF716)	0.0278186	1.5254
Shoot Col-0 2x Control VS Shoot Col-0 4x Control	AT1G05340	1.71904	0.818788			soil root sos3-2 2x VS soil root sos3-2 4x	AT3G23800	SBP3	SBP3__selenium-binding protein 3SBP3__selenium-binding protein 3	0.02886	0.729465
Shoot Col-0 2x Control VS Shoot Col-0 4x Control	AT4G11850	1.33606	0.83045			soil root sos3-2 2x VS soil root sos3-2 4x	AT3G54065			0.0290263	-1.56244
Shoot Col-0 2x Control VS Shoot Col-0 4x Control	AT1G18710	1.08427	0.801731			soil root sos3-2 2x VS soil root sos3-2 4x	AT2G02820	AtMYB88	AtMYB88_MYB88__myb domain protein 88AtMYB88_MYB88__myb domain protein 88AtMYB88_MYB88__myb domain protein 88	0.0299771	-0.744319
Shoot Col-0 2x Control VS Shoot Col-0 4x Control	AT3G23230	2.85234	0.9038			soil root sos3-2 2x VS soil root sos3-2 4x	AT2G40470	ASL11LBD15	ASL11_LBD15__LOB domain-containing protein 15	0.0299771	0.998281
Shoot Col-0 2x Control VS Shoot Col-0 4x Control	AT3G11820	1.21272	0.853912			soil root sos3-2 2x VS soil root sos3-2 4x	AT3G21352			0.0299771	-1.87141
Shoot Col-0 2x Control VS Shoot Col-0 4x Control	AT3G24420	1.5968	0.845991			soil root sos3-2 2x VS soil root sos3-2 4x	AT4G15370	BARS1PEN2	BARS1_PEN2__baruol synthase 1	0.0299771	-1.43171
Shoot Col-0 2x Control VS Shoot Col-0 4x Control	AT2G15390	1.39575	0.84505			soil root sos3-2 2x VS soil root sos3-2 4x	AT3G62160		HXXXD-type acyl-transferase family proteinHXXXD-type acyl-transferase family protein	0.0302211	1.03951
Shoot Col-0 2x Control VS Shoot Col-0 4x Control	AT3G44860	1.85259	0.868546			soil root sos3-2 2x VS soil root sos3-2 4x	AT5G01900	ATWRKY62	ATWRKY62_WRKY62__WRKY DNA-binding protein 62ATWRKY62_WRKY62__WRKY DNA-binding protein 62ATWRKY62_WRKY62__WRKY DNA-binding protein 62	0.0316019	-1.537
Shoot Col-0 2x Control VS Shoot Col-0 4x Control	AT1G24150	1.78564	0.805259			soil root sos3-2 2x VS soil root sos3-2 4x	AT3G22540		Protein of unknown function (DUF1677)	0.036407	0.891586
Shoot Col-0 2x Control VS Shoot Col-0 4x Control	AT5G48380	1.14169	0.839703			soil root sos3-2 2x VS soil root sos3-2 4x	AT4G15360	CYP705A3	CYP705A3__cytochrome P450, family 705, subfamily A, polypeptide 3	0.037922	-1.32769
Shoot Col-0 2x Control VS Shoot Col-0 4x Control	AT5G54860	1.88162	0.837575			soil root sos3-2 2x VS soil root sos3-2 4x	AT5G07080		HXXXD-type acyl-transferase family protein	0.0384	0.863282
Shoot Col-0 2x Control VS Shoot Col-0 4x Control	AT1G72070	1.94028	0.887086			soil root sos3-2 2x VS soil root sos3-2 4x	AT1G75590	SAUR52	SAUR52__SAUR-like auxin-responsive protein family	0.0389568	1.08876
Shoot Col-0 2x Control VS Shoot Col-0 4x Control	AT4G28703	1.15439	0.807298			soil root sos3-2 2x VS soil root sos3-2 4x	AT5G10260	AtRABH1e	AtRABH1e_RABH1e__RAB GTPase homolog H1E	0.0389568	1.34269
Shoot Col-0 2x Control VS Shoot Col-0 4x Control	AT1G52890	2.35493	0.832153			soil root sos3-2 2x VS soil root sos3-2 4x	AT1G32100	ATPRR1	ATPRR1_PRR1__pinoresinol reductase 1ATPRR1_PRR1__pinoresinol reductase 1	0.0417347	0.847833
Shoot Col-0 2x Control VS Shoot Col-0 4x Control	AT3G25760	1.32035	0.865492			soil root sos3-2 2x VS soil root sos3-2 4x	AT5G39110		RmlC-like cupins superfamily proteinRmlC-like cupins superfamily proteinRmlC-like cupins superfamily proteinRmlC-like cupins superfamily proteinRmlC-like cupins superfamily proteinRmlC-like cupins superfamily protein	0.0459861	-1.33455
Shoot Col-0 2x Control VS Shoot Col-0 4x Control	AT5G42380	1.67665	0.825247			soil root sos3-2 2x VS soil root sos3-2 4x	AT1G73880	UGT89B1	UGT89B1__UDP-glucosyl transferase 89B1	0.0490165	0.720893
Shoot Col-0 2x Control VS Shoot Col-0 4x Control	AT4G28140	3.37288	0.9249			soil root esb1-1 2x VS soil root esb1-1 4x	AT4G01525	SADHU5-1	SADHU5-1__transposable element geneSADHU5-1__transposable element geneSADHU5-1__transposable element gene	2.29878e-09	2.99502
Shoot Col-0 2x Control VS Shoot Col-0 4x Control	AT1G61890	1.16036	0.844021			soil root esb1-1 2x VS soil root esb1-1 4x	AT5G06730		Peroxidase superfamily proteinPeroxidase superfamily proteinPeroxidase superfamily proteinPeroxidase superfamily proteinPeroxidase superfamily proteinPeroxidase superfamily proteinPeroxidase superfamily proteinPeroxidase superfamily protein	3.05279e-07	-1.38381
Shoot Col-0 2x Control VS Shoot Col-0 4x Control	AT5G24110	3.44741	0.934194			soil root esb1-1 2x VS soil root esb1-1 4x	AT5G39120		RmlC-like cupins superfamily proteinRmlC-like cupins superfamily proteinRmlC-like cupins superfamily proteinRmlC-like cupins superfamily proteinRmlC-like cupins superfamily proteinRmlC-like cupins superfamily proteinRmlC-like cupins superfamily proteinRmlC-like cupins superfamily proteinRmlC-like cupins superfamily protein	9.29508e-07	-1.87135
Shoot Col-0 2x Control VS Shoot Col-0 4x Control	AT4G22710	2.41279	0.909978			soil root esb1-1 2x VS soil root esb1-1 4x	AT3G42658	SADHU3-2	SADHU3-2__transposable element geneSADHU3-2__transposable element gene	0.000860155	3.27329
Shoot Col-0 2x Control VS Shoot Col-0 4x Control	AT2G23320	1.04041	0.833361			soil root esb1-1 2x VS soil root esb1-1 4x	AT4G28840	TIE1	TIE1	0.000860155	1.45403
Shoot Col-0 2x Control VS Shoot Col-0 4x Control	AT1G35710	2.13738	0.884992			soil root esb1-1 2x VS soil root esb1-1 4x	AT5G39110		RmlC-like cupins superfamily proteinRmlC-like cupins superfamily proteinRmlC-like cupins superfamily proteinRmlC-like cupins superfamily proteinRmlC-like cupins superfamily proteinRmlC-like cupins superfamily protein	0.00249988	-1.76696
Shoot Col-0 2x Control VS Shoot Col-0 4x Control	AT4G22780	1.1773	0.820244			soil root esb1-1 2x VS soil root esb1-1 4x	AT1G05660		Pectin lyase-like superfamily proteinPectin lyase-like superfamily proteinPectin lyase-like superfamily protein	0.00390658	1.20895
Shoot Col-0 2x Control VS Shoot Col-0 4x Control	AT5G61900	1.18515	0.804216			soil root esb1-1 2x VS soil root esb1-1 4x	AT1G02640	ATBXL2	ATBXL2_BXL2__beta-xylosidase 2	0.00617349	-1.51329
Shoot Col-0 2x Control VS Shoot Col-0 4x Control	AT1G66880	1.40046	0.817635			soil root esb1-1 2x VS soil root esb1-1 4x	AT5G41290		Receptor-like protein kinase-related family proteinReceptor-like protein kinase-related family proteinReceptor-like protein kinase-related family protein	0.0124871	-1.0477
Shoot Col-0 2x Control VS Shoot Col-0 4x Control	AT3G22235	1.26673	0.84398			soil root esb1-1 2x VS soil root esb1-1 4x	AT5G48175			0.0124871	-1.49702
Shoot Col-0 2x Control VS Shoot Col-0 4x Control	AT3G10985	1.36351	0.868896			soil root esb1-1 2x VS soil root esb1-1 4x	AT3G52490	SMXL3	SMXL3__Double Clp-N motif-containing P-loop nucleoside triphosphate hydrolases superfamily protein	0.0144479	-0.84077
Shoot Col-0 2x Control VS Shoot Col-0 4x Control	AT1G79245.1	1.08872	0.842627			soil root esb1-1 2x VS soil root esb1-1 4x	AT5G39190	ATGER2GLP2A	ATGER2_GER2_GLP2A__germin-like protein 2ATGER2_GER2_GLP2A__germin-like protein 2	0.0144479	-1.64373
Shoot Col-0 2x Control VS Shoot Col-0 4x Control	AT5G61210	1.06258	0.829798			soil root esb1-1 2x VS soil root esb1-1 4x	AT3G61850	DAG1	DAG1__Dof-type zinc finger DNA-binding family proteinDAG1__Dof-type zinc finger DNA-binding family protein	0.0146592	-0.658563
Shoot Col-0 2x Control VS Shoot Col-0 4x Control	AT1G52000	1.15639	0.817821			soil root esb1-1 2x VS soil root esb1-1 4x	AT3G60470		Plant protein of unknown function (DUF247)Plant protein of unknown function (DUF247)Plant protein of unknown function (DUF247)Plant protein of unknown function (DUF247)	0.0162414	-1.63371
Shoot Col-0 2x Control VS Shoot Col-0 4x Control	AT1G67900	1.0543	0.821671			soil root esb1-1 2x VS soil root esb1-1 4x	AT2G47360			0.0191663	1.06404
Shoot Col-0 2x Control VS Shoot Col-0 4x Control	AT5G03210	1.77355	0.849347			soil root esb1-1 2x VS soil root esb1-1 4x	AT3G02620	AAD4	AAD4__Plant stearoyl-acyl-carrier-protein desaturase family protein	0.0196702	1.442
Shoot Col-0 2x Control VS Shoot Col-0 4x Control	AT1G24145	2.04753	0.898837			soil root esb1-1 2x VS soil root esb1-1 4x	AT3G62210	EDA32	EDA32__Putative endonuclease or glycosyl hydrolase	0.0196702	-1.60433
Shoot Col-0 2x Control VS Shoot Col-0 4x Control	AT2G29720	1.68162	0.854811			soil root esb1-1 2x VS soil root esb1-1 4x	AT5G54370		Late embryogenesis abundant (LEA) protein-relatedLate embryogenesis abundant (LEA) protein-relatedLate embryogenesis abundant (LEA) protein-relatedLate embryogenesis abundant (LEA) protein-relatedLate embryogenesis abundant (LEA) protein-related	0.0196702	0.878784
Shoot Col-0 2x Control VS Shoot Col-0 4x Control	AT3G16530	1.10587	0.843746			soil root esb1-1 2x VS soil root esb1-1 4x	AT2G34610			0.0201172	1.45078
Shoot Col-0 2x Control VS Shoot Col-0 4x Control	AT1G21326	2.49166	0.846258			soil root esb1-1 2x VS soil root esb1-1 4x	AT4G18340		Glycosyl hydrolase superfamily proteinGlycosyl hydrolase superfamily proteinGlycosyl hydrolase superfamily protein	0.0201172	-1.20132
Shoot Col-0 2x Control VS Shoot Col-0 4x Control	AT2G37430	2.32433	0.824705			soil root esb1-1 2x VS soil root esb1-1 4x	AT4G34510	KCS17	KCS17__3-ketoacyl-CoA synthase 17	0.0201172	1.46291
Shoot Col-0 2x Control VS Shoot Col-0 4x Control	AT4G30210	1.28486	0.864352			soil root esb1-1 2x VS soil root esb1-1 4x	AT5G52710		Copper transport protein familyCopper transport protein family	0.0201172	-2.08129
Shoot Col-0 2x Control VS Shoot Col-0 4x Control	AT1G72060	1.82689	0.878753			soil root esb1-1 2x VS soil root esb1-1 4x	AT4G13310	CYP71A20	CYP71A20__cytochrome P450, family 71, subfamily A, polypeptide 20	0.0216158	-1.13637
Shoot Col-0 2x Control VS Shoot Col-0 4x Control	AT5G66210	1.2872	0.861744			soil root esb1-1 2x VS soil root esb1-1 4x	AT2G02820	AtMYB88	AtMYB88_MYB88__myb domain protein 88AtMYB88_MYB88__myb domain protein 88AtMYB88_MYB88__myb domain protein 88	0.02239	-0.771401
Shoot Col-0 2x Control VS Shoot Col-0 4x Control	AT1G58420	2.27953	0.800221			soil root esb1-1 2x VS soil root esb1-1 4x	AT4G01630	ATEXP17ATEXPA17ATHEXP ALPHA 1.13	ATEXP17_ATEXPA17_ATHEXP ALPHA 1.13_EXP17_EXPA17__expansin A17	0.0226238	1.27853
Shoot Col-0 2x Control VS Shoot Col-0 4x Control	AT5G25250	1.72153	0.841625			soil root esb1-1 2x VS soil root esb1-1 4x	AT3G43430		RING/U-box superfamily protein	0.0251897	-0.812918
Shoot Col-0 2x Control VS Shoot Col-0 4x Control	AT3G26830	3.13516	0.80226			soil root esb1-1 2x VS soil root esb1-1 4x	AT3G50300		HXXXD-type acyl-transferase family protein	0.029432	0.927966
Shoot Col-0 2x Control VS Shoot Col-0 4x Control	AT4G23220	2.62825	0.899929			soil root esb1-1 2x VS soil root esb1-1 4x	AT5G46780		VQ motif-containing protein	0.029432	-0.826459
Shoot Col-0 2x Control VS Shoot Col-0 4x Control	AT2G37180	1.16629	0.810668			soil root esb1-1 2x VS soil root esb1-1 4x	AT2G05995		other RNAother RNAother RNA	0.0302945	5.12221
Shoot Col-0 2x Control VS Shoot Col-0 4x Control	AT1G02920	1.46209	0.876035			soil root esb1-1 2x VS soil root esb1-1 4x	AT4G04601			0.0309	6.63183
Shoot Col-0 2x Control VS Shoot Col-0 4x Control	AT2G41100	1.35751	0.875705			soil root esb1-1 2x VS soil root esb1-1 4x	AT5G44130	FLA13	FLA13__FASCICLIN-like arabinogalactan protein 13 precursorFLA13__FASCICLIN-like arabinogalactan protein 13 precursor	0.0317817	2.0409
Shoot Col-0 2x Control VS Shoot Col-0 4x Control	AT5G27420	1.6318	0.876948			soil root esb1-1 2x VS soil root esb1-1 4x	AT2G47015	MIR408	MIR408__MIR408; miRNA	0.032277	2.30375
Shoot Col-0 2x Control VS Shoot Col-0 4x Control	AT1G11960	1.24456	0.819145			soil root esb1-1 2x VS soil root esb1-1 4x	AT2G19800	MIOX2	MIOX2__myo-inositol oxygenase 2	0.032662	-1.45472
Shoot Col-0 2x Control VS Shoot Col-0 4x Control	AT5G66580	1.21297	0.829819			soil root esb1-1 2x VS soil root esb1-1 4x	AT3G61390		RING/U-box superfamily proteinRING/U-box superfamily protein	0.032662	2.3894
Shoot Col-0 2x Control VS Shoot Col-0 4x Control	AT5G54710	1.31073	0.847082			soil root esb1-1 2x VS soil root esb1-1 4x	AT1G09460		Carbohydrate-binding X8 domain superfamily protein	0.033308	-0.858948
Shoot Col-0 2x Control VS Shoot Col-0 4x Control	AT4G02520	1.0576	0.844014			soil root esb1-1 2x VS soil root esb1-1 4x	AT2G05520	ATGRP-3ATGRP3	ATGRP-3_ATGRP3_GRP-3_GRP3__glycine-rich protein 3	0.033308	-1.31437
Shoot Col-0 2x Control VS Shoot Col-0 4x Control	AT1G49000	2.6452	0.827005			soil root esb1-1 2x VS soil root esb1-1 4x	AT3G26330	CYP71B37	CYP71B37__cytochrome P450, family 71, subfamily B, polypeptide 37CYP71B37__cytochrome P450, family 71, subfamily B, polypeptide 37	0.033308	-0.659778
Shoot Col-0 2x Control VS Shoot Col-0 4x Control	AT2G14610	2.89732	0.833896			soil root esb1-1 2x VS soil root esb1-1 4x	AT3G56770		basic helix-loop-helix (bHLH) DNA-binding superfamily protein	0.033308	-1.16072
Shoot Col-0 2x Control VS Shoot Col-0 4x Control	AT2G20142	1.81807	0.808341			soil root esb1-1 2x VS soil root esb1-1 4x	AT4G01440	UMAMIT31	UMAMIT31__nodulin MtN21 /EamA-like transporter family protein	0.0333459	-1.4282
Shoot Col-0 2x Control VS Shoot Col-0 4x Control	AT1G07000	1.73287	0.862533			soil root esb1-1 2x VS soil root esb1-1 4x	AT5G26310	UGT72E3	UGT72E3__UDP-Glycosyltransferase superfamily protein	0.0354097	0.842814
Shoot Col-0 2x Control VS Shoot Col-0 4x Control	AT1G21110	2.62064	0.906861			soil root esb1-1 2x VS soil root esb1-1 4x	AT1G70581		other RNA	0.0366866	-1.57788
Shoot Col-0 2x Control VS Shoot Col-0 4x Control	AT1G56600	1.59599	0.860055			soil root esb1-1 2x VS soil root esb1-1 4x	AT1G15610			0.0367669	-1.58051
Shoot Col-0 2x Control VS Shoot Col-0 4x Control	AT5G25440	2.4643	0.880242			soil root esb1-1 2x VS soil root esb1-1 4x	AT5G01900	ATWRKY62	ATWRKY62_WRKY62__WRKY DNA-binding protein 62ATWRKY62_WRKY62__WRKY DNA-binding protein 62ATWRKY62_WRKY62__WRKY DNA-binding protein 62	0.0369997	-1.76976
Shoot Col-0 2x Control VS Shoot Col-0 4x Control	AT5G57220	2.38152	0.912552			soil root esb1-1 2x VS soil root esb1-1 4x	AT2G41640		Glycosyltransferase family 61 proteinGlycosyltransferase family 61 proteinGlycosyltransferase family 61 proteinGlycosyltransferase family 61 protein	0.0374103	-1.43612
Shoot Col-0 2x Control VS Shoot Col-0 4x Control	AT3G22231	2.1087	0.910403			soil root esb1-1 2x VS soil root esb1-1 4x	AT2G43235			0.0374103	1.16061
Shoot Col-0 2x Control VS Shoot Col-0 4x Control	AT4G08850	1.16618	0.847212			soil root esb1-1 2x VS soil root esb1-1 4x	AT3G28345	ABCB15MDR13	ABCB15_MDR13__ABC transporter family proteinABCB15_MDR13__ABC transporter family proteinABCB15_MDR13__ABC transporter family protein	0.0374103	0.739977
Shoot Col-0 2x Control VS Shoot Col-0 4x Control	AT3G26910	1.21719	0.81944			soil root esb1-1 2x VS soil root esb1-1 4x	AT4G09420		Disease resistance protein (TIR-NBS class)	0.0374103	1.36066
Shoot Col-0 2x Control VS Shoot Col-0 4x Control	AT3G55500	2.09604	0.831212			soil root esb1-1 2x VS soil root esb1-1 4x	AT5G10830		S-adenosyl-L-methionine-dependent methyltransferases superfamily proteinS-adenosyl-L-methionine-dependent methyltransferases superfamily protein	0.0374103	0.595871
Shoot Col-0 2x Control VS Shoot Col-0 4x Control	AT1G02400	1.81028	0.832317			soil root esb1-1 2x VS soil root esb1-1 4x	AT5G39100	GLP6	GLP6__germin-like protein 6GLP6__germin-like protein 6	0.0374103	-1.89538
Shoot Col-0 2x Control VS Shoot Col-0 4x Control	AT2G34930	1.29273	0.828577			soil root esb1-1 2x VS soil root esb1-1 4x	AT5G52790		CBS domain-containing protein with a domain of unknown function (DUF21)CBS domain-containing protein with a domain of unknown function (DUF21)	0.0374103	0.908534
Shoot Col-0 2x Control VS Shoot Col-0 4x Control	AT1G20450	1.07705	0.847617			soil root esb1-1 2x VS soil root esb1-1 4x	AT1G26921			0.0402643	-4.90664
Shoot Col-0 2x Control VS Shoot Col-0 4x Control	AT5G02760	1.13761	0.822639			soil root esb1-1 2x VS soil root esb1-1 4x	AT2G25790	SKM1	SKM1__Leucine-rich receptor-like protein kinase family protein	0.0402643	-1.12917
Shoot Col-0 2x Control VS Shoot Col-0 4x Control	AT2G30250	1.25405	0.820889			soil root esb1-1 2x VS soil root esb1-1 4x	AT3G44540	FAR4	FAR4__fatty acid reductase 4	0.0402643	0.691499
Shoot Col-0 2x Control VS Shoot Col-0 4x Control	AT3G53180	1.14129	0.825639			soil root esb1-1 2x VS soil root esb1-1 4x	AT3G57010		Calcium-dependent phosphotriesterase superfamily protein	0.0408172	0.938159
Shoot Col-0 2x Control VS Shoot Col-0 4x Control	AT3G11840	1.79719	0.838708			soil root esb1-1 2x VS soil root esb1-1 4x	AT5G34940	AtGUS3	AtGUS3_GUS3__glucuronidase 3	0.0408426	0.716916
Shoot Col-0 2x Control VS Shoot Col-0 4x Control	AT1G27770	1.2222	0.850892			soil root esb1-1 2x VS soil root esb1-1 4x	AT1G70340	CORD5	CORD5__Plant protein of unknown function (DUF936)	0.0409962	1.15767
Shoot Col-0 2x Control VS Shoot Col-0 4x Control	AT3G27250	1.50699	0.811519			soil root esb1-1 2x VS soil root esb1-1 4x	AT2G05510		Glycine-rich protein familyGlycine-rich protein familyGlycine-rich protein family	0.0409962	-1.42685
Shoot Col-0 2x Control VS Shoot Col-0 4x Control	AT1G03220	1.0519	0.83833			soil root esb1-1 2x VS soil root esb1-1 4x	AT2G48080	ALKBH10A	ALKBH10A__oxidoreductase, 2OG-Fe(II) oxygenase family protein	0.0409962	1.12441
Shoot Col-0 2x Control VS Shoot Col-0 4x Control	AT4G25672	1.07293	0.80436			soil root esb1-1 2x VS soil root esb1-1 4x	AT5G42500		Disease resistance-responsive (dirigent-like protein) family protein	0.0432293	0.809619
Shoot Col-0 2x Control VS Shoot Col-0 4x Control	AT1G30755	1.83205	0.854152			soil root esb1-1 2x VS soil root esb1-1 4x	AT1G34040	AtTAR3	AtTAR3_TAR3__Pyridoxal phosphate (PLP)-dependent transferases superfamily protein	0.0435489	0.860493
Shoot Col-0 2x Control VS Shoot Col-0 4x Control	AT3G48090	1.31711	0.839339			soil root esb1-1 2x VS soil root esb1-1 4x	AT1G70790	CAR9	CAR9__Calcium-dependent lipid-binding (CaLB domain) family protein	0.0442159	1.1296
Shoot Col-0 2x Control VS Shoot Col-0 4x Control	AT5G19230	1.33847	0.852258			soil root esb1-1 2x VS soil root esb1-1 4x	AT2G18196		Heavy metal transport/detoxification superfamily protein	0.0442159	-0.672853
Shoot Col-0 2x Control VS Shoot Col-0 4x Control	AT5G44568	1.40075	0.814231			soil root esb1-1 2x VS soil root esb1-1 4x	AT1G30850	RSH4	RSH4__root hair specific 4	0.0450948	1.26587
Shoot Col-0 2x Control VS Shoot Col-0 4x Control	AT5G62280	1.54276	0.852656			soil root esb1-1 2x VS soil root esb1-1 4x	AT1G80380	GLYK	GLYK__P-loop containing nucleoside triphosphate hydrolases superfamily protein	0.0450948	-1.1114
Shoot Col-0 2x Control VS Shoot Col-0 4x Control	AT5G20230	1.01131	0.82268			soil root esb1-1 2x VS soil root esb1-1 4x	AT2G44220		Protein of Unknown Function (DUF239)	0.0450948	1.02292
Shoot Col-0 2x Control VS Shoot Col-0 4x Control	AT3G29575	1.55198	0.849244			soil root esb1-1 2x VS soil root esb1-1 4x	AT4G17800	AHL23	AHL23__Predicted AT-hook DNA-binding family protein	0.0450948	-0.728099
Shoot Col-0 2x Control VS Shoot Col-0 4x Control	AT1G78410	2.0261	0.871655			soil root esb1-1 2x VS soil root esb1-1 4x	AT1G07985		Expressed protein	0.0476568	-2.16646
Shoot Col-0 2x Control VS Shoot Col-0 4x Control	AT4G31380	3.25182	0.862801			soil root esb1-1 2x VS soil root esb1-1 4x	AT1G62935			0.0476568	1.33294
Shoot Col-0 2x Control VS Shoot Col-0 4x Control	AT4G39830	2.46335	0.813379			soil root esb1-1 2x VS soil root esb1-1 4x	AT1G73500	ATMKK9	ATMKK9_MKK9__MAP kinase kinase 9	0.0476568	-1.56582
Shoot Col-0 2x Control VS Shoot Col-0 4x Control	AT2G17120	1.22441	0.823326			soil root esb1-1 2x VS soil root esb1-1 4x	AT3G21240	4CL2AT4CL2	4CL2_AT4CL2__4-coumarate:CoA ligase 2	0.0476568	0.636867
Shoot Col-0 2x Control VS Shoot Col-0 4x Control	AT5G48657	2.30837	0.821877			soil root esb1-1 2x VS soil root esb1-1 4x	AT4G37540	LBD39	LBD39__LOB domain-containing protein 39	0.0476568	-0.779727
Shoot Col-0 2x Control VS Shoot Col-0 4x Control	AT1G72520	1.19985	0.848222			soil root esb1-1 2x VS soil root esb1-1 4x	AT5G28646	WVD2	WVD2__TPX2 (targeting protein for Xklp2) protein family	0.0476568	-0.845759
Shoot Col-0 2x Control VS Shoot Col-0 4x Control	AT4G32280	2.45757	0.907273			soil root esb1-1 2x VS soil root esb1-1 4x	AT1G12630		Integrase-type DNA-binding superfamily protein	0.0476861	-1.19628
Shoot Col-0 2x Control VS Shoot Col-0 4x Control	AT1G26380	3.14827	0.903882			soil root esb1-1 2x VS soil root esb1-1 4x	AT1G24280	G6PD3	G6PD3__glucose-6-phosphate dehydrogenase 3G6PD3__glucose-6-phosphate dehydrogenase 3	0.0476861	0.847484
Shoot Col-0 2x Control VS Shoot Col-0 4x Control	AT4G12320	-1.403	0.85072			soil root esb1-1 2x VS soil root esb1-1 4x	AT1G71015			0.0476861	0.932708
Shoot Col-0 2x Control VS Shoot Col-0 4x Control	AT1G60190	1.44365	0.81642			soil root esb1-1 2x VS soil root esb1-1 4x	AT3G03740	ATBPM4	ATBPM4_BPM4__BTB-POZ and MATH domain 4	0.0476861	0.726348
Shoot Col-0 2x Control VS Shoot Col-0 4x Control	AT5G19240	1.07959	0.84678			soil root esb1-1 2x VS soil root esb1-1 4x	AT5G04970		Plant invertase/pectin methylesterase inhibitor superfamily	0.0476861	0.81484
Shoot Col-0 2x Control VS Shoot Col-0 4x Control	AT3G21070	1.51091	0.870969			soil root esb1-1 2x VS soil root esb1-1 4x	AT5G38005		other RNA	0.0476861	1.18554
Shoot Col-0 2x Control VS Shoot Col-0 4x Control	AT1G66090	1.34308	0.856671			soil root esb1-1 2x VS soil root esb1-1 4x	AT3G44260	AtCAF1a	AtCAF1a_CAF1a__Polynucleotidyl transferase, ribonuclease H-like superfamily protein	0.0479811	-2.7218
Shoot Col-0 2x Control VS Shoot Col-0 4x Control	AT4G21390	2.37248	0.814656			soil root esb1-1 2x VS soil root esb1-1 4x	AT1G16780	AtVHP2;2	AtVHP2;2_VHP2;2__Inorganic H pyrophosphatase family protein	0.0488407	1.14812
Shoot Col-0 2x Control VS Shoot Col-0 4x Control	AT3G02800	2.67573	0.847357			soil root esb1-1 2x VS soil root esb1-1 4x	AT1G68725	AGP19ATAGP19	AGP19_ATAGP19__arabinogalactan protein 19	0.0488407	1.25066
Shoot Col-0 2x Control VS Shoot Col-0 4x Control	AT2G23170	1.70145	0.826449			soil root esb1-1 2x VS soil root esb1-1 4x	AT3G10930	IDL7	IDL7	0.0488407	-1.2725
Shoot Col-0 2x Control VS Shoot Col-0 4x Control	AT1G18570	1.07465	0.830444			soil root esb1-1 2x VS soil root esb1-1 4x	AT5G38530	TSBtype2	TSBtype2__tryptophan synthase beta type 2	0.0488407	0.809167
Shoot Col-0 2x Control VS Shoot Col-0 4x Control	AT1G05675	2.68652	0.918784			soil root esb1-1 2x VS soil root esb1-1 4x	AT5G41025			0.0488407	4.55659
Shoot Col-0 2x Control VS Shoot Col-0 4x Control	AT3G08720	1.34085	0.845654			soil root esb1-1 2x VS soil root esb1-1 4x	AT5G23950		Calcium-dependent lipid-binding (CaLB domain) family protein	0.0490803	1.71731
Shoot Col-0 2x Control VS Shoot Col-0 4x Control	AT3G30720	2.54053	0.836992			soil root Col-0 2x VS soil root Col-0 4x	AT1G75945			1.30492e-05	-9.51221
Shoot Col-0 2x Control VS Shoot Col-0 4x Control	AT3G26210	1.87471	0.821754			soil root Col-0 2x VS soil root Col-0 4x	AT3G01572			0.0470039	-5.70046
Shoot Col-0 2x Control VS Shoot Col-0 4x Control	AT2G02010	2.82658	0.830018			soil root Col-0 2x VS soil root Col-0 4x	AT3G30720	QQS	QQS__qua-quine starchQQS__qua-quine starchQQS__qua-quine starch	7.81596e-06	-2.99171
Shoot Col-0 2x Control VS Shoot Col-0 4x Control	AT4G37640	1.37741	0.828748			soil root Col-0 2x VS soil root Col-0 4x	AT2G05530		Glycine-rich protein familyGlycine-rich protein family	0.00200809	-2.85888
Shoot Col-0 2x Control VS Shoot Col-0 4x Control	AT5G41750	2.11212	0.875142			soil root Col-0 2x VS soil root Col-0 4x	AT3G29647		transposable element genetransposable element genetransposable element genetransposable element genetransposable element gene	8.75008e-08	-2.66817
Shoot Col-0 2x Control VS Shoot Col-0 4x Control	AT3G23030	1.02691	0.836649			soil root Col-0 2x VS soil root Col-0 4x	AT5G39180		RmlC-like cupins superfamily proteinRmlC-like cupins superfamily proteinRmlC-like cupins superfamily proteinRmlC-like cupins superfamily proteinRmlC-like cupins superfamily protein	0.00177301	-2.36159
Shoot Col-0 2x Control VS Shoot Col-0 4x Control	AT3G10640	1.12996	0.825069			soil root Col-0 2x VS soil root Col-0 4x	AT1G15610			0.000967874	-2.30114
Shoot Col-0 2x Control VS Shoot Col-0 4x Control	AT1G65845	1.35301	0.854413			soil root Col-0 2x VS soil root Col-0 4x	AT1G19960			0.0453179	-1.99543
Shoot Col-0 2x Control VS Shoot Col-0 4x Control	AT1G17420	1.03136	0.828268			soil root Col-0 2x VS soil root Col-0 4x	AT5G39100	GLP6	GLP6__germin-like protein 6GLP6__germin-like protein 6	0.0387646	-1.88901
Shoot Col-0 2x Control VS Shoot Col-0 4x Control	AT1G21120	3.02705	0.932128			soil root Col-0 2x VS soil root Col-0 4x	AT5G39150		RmlC-like cupins superfamily proteinRmlC-like cupins superfamily proteinRmlC-like cupins superfamily proteinRmlC-like cupins superfamily proteinRmlC-like cupins superfamily proteinRmlC-like cupins superfamily protein	0.00447288	-1.88816
Shoot Col-0 2x Control VS Shoot Col-0 4x Control	AT1G73600	-1.1404	0.851201			soil root Col-0 2x VS soil root Col-0 4x	AT3G25882	NIMIN-2	NIMIN-2__NIM1-interacting 2NIMIN-2__NIM1-interacting 2NIMIN-2__NIM1-interacting 2	0.0409766	-1.88227
Shoot Col-0 2x Control VS Shoot Col-0 4x Control	AT4G15975	2.88991	0.83494			soil root Col-0 2x VS soil root Col-0 4x	AT1G72930	AtTN10TIR	AtTN10_TIR_TN10__toll/interleukin-1 receptor-likeAtTN10_TIR_TN10__toll/interleukin-1 receptor-likeAtTN10_TIR_TN10__toll/interleukin-1 receptor-like	0.0428145	-1.67267
Shoot Col-0 2x Control VS Shoot Col-0 4x Control	AT3G15540	2.13143	0.865752			soil root Col-0 2x VS soil root Col-0 4x	AT5G01900	ATWRKY62	ATWRKY62_WRKY62__WRKY DNA-binding protein 62ATWRKY62_WRKY62__WRKY DNA-binding protein 62ATWRKY62_WRKY62__WRKY DNA-binding protein 62	0.0158865	-1.54904
Shoot Col-0 2x Control VS Shoot Col-0 4x Control	AT5G13200	1.02913	0.825426			soil root Col-0 2x VS soil root Col-0 4x	AT5G52710		Copper transport protein familyCopper transport protein family	0.0281379	-1.51364
Shoot Col-0 2x Control VS Shoot Col-0 4x Control	AT3G48650.1	2.36419	0.883839			soil root Col-0 2x VS soil root Col-0 4x	AT2G05510		Glycine-rich protein familyGlycine-rich protein familyGlycine-rich protein family	0.0390832	-1.37267
Shoot Col-0 2x Control VS Shoot Col-0 4x Control	AT1G65486	1.36669	0.830691			soil root Col-0 2x VS soil root Col-0 4x	AT5G08250		Cytochrome P450 superfamily proteinCytochrome P450 superfamily protein	0.0172962	-1.35349
Shoot Col-0 2x Control VS Shoot Col-0 4x Control	AT3G11010	1.8237	0.802445			soil root Col-0 2x VS soil root Col-0 4x	AT5G39120		RmlC-like cupins superfamily proteinRmlC-like cupins superfamily proteinRmlC-like cupins superfamily proteinRmlC-like cupins superfamily proteinRmlC-like cupins superfamily proteinRmlC-like cupins superfamily proteinRmlC-like cupins superfamily proteinRmlC-like cupins superfamily proteinRmlC-like cupins superfamily protein	0.00177301	-1.33172
Shoot Col-0 2x Control VS Shoot Col-0 4x Control	AT2G33380	2.17633	0.891843			soil root Col-0 2x VS soil root Col-0 4x	AT3G60470		Plant protein of unknown function (DUF247)Plant protein of unknown function (DUF247)Plant protein of unknown function (DUF247)Plant protein of unknown function (DUF247)	0.00959833	-1.3284
Shoot Col-0 2x Control VS Shoot Col-0 4x Control	AT1G73805	1.34492	0.827403			soil root Col-0 2x VS soil root Col-0 4x	AT5G05900		UDP-Glycosyltransferase superfamily protein	0.0181951	-1.30415
Shoot Col-0 2x Control VS Shoot Col-0 4x Control	AT4G16500	1.23381	0.850082			soil root Col-0 2x VS soil root Col-0 4x	AT4G29690		Alkaline-phosphatase-like family protein	0.0317466	-1.26591
Shoot Col-0 2x Control VS Shoot Col-0 4x Control	AT2G32030	1.63031	0.809714			soil root Col-0 2x VS soil root Col-0 4x	AT5G41280		Receptor-like protein kinase-related family proteinReceptor-like protein kinase-related family proteinReceptor-like protein kinase-related family protein	0.0169476	-1.21843
Shoot Col-0 2x Control VS Shoot Col-0 4x Control	AT4G21570	1.09491	0.836978			soil root Col-0 2x VS soil root Col-0 4x	AT3G02990	ATHSFA1E	ATHSFA1E_HSFA1E__heat shock transcription factor A1E	0.0189907	-1.1195
Shoot Col-0 2x Control VS Shoot Col-0 4x Control	AT1G55450	1.258	0.865457			soil root Col-0 2x VS soil root Col-0 4x	AT4G18340		Glycosyl hydrolase superfamily proteinGlycosyl hydrolase superfamily proteinGlycosyl hydrolase superfamily protein	0.0281379	-1.077
Shoot Col-0 2x Control VS Shoot Col-0 4x Control	AT5G64905	3.79803	0.823229			soil root Col-0 2x VS soil root Col-0 4x	AT2G40240		Tetratricopeptide repeat (TPR)-like superfamily protein	0.0302154	-1.06575
Shoot Col-0 2x Control VS Shoot Col-0 4x Control	AT1G56242.1	2.60704	0.866466			soil root Col-0 2x VS soil root Col-0 4x	AT1G66970	GDPDL1SVL2	GDPDL1_SVL2__SHV3-like 2GDPDL1_SVL2__SHV3-like 2GDPDL1_SVL2__SHV3-like 2	0.0442365	-1.0624
Shoot Col-0 2x Control VS Shoot Col-0 4x Control	AT1G48598	9.65344	0.896304			soil root Col-0 2x VS soil root Col-0 4x	AT4G36260	SRS2STY2	SRS2_STY2__Lateral root primordium (LRP) protein-related	0.0185096	-1.04841
Shoot Col-0 2x Control VS Shoot Col-0 4x Control	AT4G33467	1.088	0.829936			soil root Col-0 2x VS soil root Col-0 4x	AT1G44180		Peptidase M20/M25/M40 family protein	0.00278646	-1.03449
Shoot Col-0 2x Control VS Shoot Col-0 4x Control	AT3G44450	-1.69877	0.827876			soil root Col-0 2x VS soil root Col-0 4x	AT1G15630			0.039036	-0.995319
Shoot Col-0 2x Control VS Shoot Col-0 4x Control	AT5G59220	2.70672	0.848119			soil root Col-0 2x VS soil root Col-0 4x	AT5G48070	ATXTH20	ATXTH20_XTH20__xyloglucan endotransglucosylase/hydrolase 20	0.0157224	-0.899906
Shoot Col-0 2x Control VS Shoot Col-0 4x Control	AT3G49120	1.01446	0.827252			soil root Col-0 2x VS soil root Col-0 4x	AT5G06730		Peroxidase superfamily proteinPeroxidase superfamily proteinPeroxidase superfamily proteinPeroxidase superfamily proteinPeroxidase superfamily proteinPeroxidase superfamily proteinPeroxidase superfamily proteinPeroxidase superfamily protein	0.00318494	-0.887023
Shoot Col-0 2x Control VS Shoot Col-0 4x Control	AT4G12720	1.67429	0.892049			soil root Col-0 2x VS soil root Col-0 4x	AT5G10830		S-adenosyl-L-methionine-dependent methyltransferases superfamily proteinS-adenosyl-L-methionine-dependent methyltransferases superfamily protein	0.0465107	0.550968
Shoot Col-0 2x Control VS Shoot Col-0 4x Control	AT3G52400	1.24443	0.858422			soil root Col-0 2x VS soil root Col-0 4x	AT4G13660	ATPRR2	ATPRR2_PRR2__pinoresinol reductase 2	0.0193634	0.605316
Shoot Col-0 2x Control VS Shoot Col-0 4x Control	AT4G09570	1.01084	0.802122			soil root Col-0 2x VS soil root Col-0 4x	AT5G57620	AtMYB36	AtMYB36_MYB36__myb domain protein 36AtMYB36_MYB36__myb domain protein 36	0.0181951	0.608219
Shoot Col-0 2x Control VS Shoot Col-0 4x Control	AT2G17040	2.00869	0.882611			soil root Col-0 2x VS soil root Col-0 4x	AT2G39430		Disease resistance-responsive (dirigent-like protein) family protein	0.0204446	0.64616
Shoot Col-0 2x Control VS Shoot Col-0 4x Control	AT4G34390	1.05056	0.800029			soil root Col-0 2x VS soil root Col-0 4x	AT5G52790		CBS domain-containing protein with a domain of unknown function (DUF21)CBS domain-containing protein with a domain of unknown function (DUF21)	0.0182977	0.693869
Shoot Col-0 2x Control VS Shoot Col-0 4x Control	AT1G19020	1.76106	0.897059			soil root Col-0 2x VS soil root Col-0 4x	AT2G14960	GH3.1	GH3.1__Auxin-responsive GH3 family protein	0.0409766	0.697642
Shoot Col-0 2x Control VS Shoot Col-0 4x Control	AT5G64120	1.73363	0.881348			soil root Col-0 2x VS soil root Col-0 4x	AT2G41660	MIZ1	MIZ1__Protein of unknown function, DUF617	0.0157224	0.701319
Shoot Col-0 2x Control VS Shoot Col-0 4x Control	AT2G22500	1.09733	0.837685			soil root Col-0 2x VS soil root Col-0 4x	AT3G23800	SBP3	SBP3__selenium-binding protein 3SBP3__selenium-binding protein 3	0.0204446	0.705044
Shoot Col-0 2x Control VS Shoot Col-0 4x Control	AT5G01100	2.11053	0.842161			soil root Col-0 2x VS soil root Col-0 4x	AT1G68150	ATWRKY9	ATWRKY9_WRKY9__WRKY DNA-binding protein 9	0.0497831	0.706298
Shoot Col-0 2x Control VS Shoot Col-0 4x Control	AT3G45730	1.07204	0.80725			soil root Col-0 2x VS soil root Col-0 4x	AT4G12090		Cornichon family protein	0.0410694	0.717473
Shoot Col-0 2x Control VS Shoot Col-0 4x Control	AT4G14365	2.64073	0.927927			soil root Col-0 2x VS soil root Col-0 4x	AT4G23050		PAS domain-containing protein tyrosine kinase family protein	0.0169476	0.730183
Shoot Col-0 2x Control VS Shoot Col-0 4x Control	AT1G69140.1	-1.17746	0.854049			soil root Col-0 2x VS soil root Col-0 4x	AT5G42180	PER64PRX64	PER64_PRX64__Peroxidase superfamily protein	0.0463357	0.730714
Shoot Col-0 2x Control VS Shoot Col-0 4x Control	AT3G29000	2.32553	0.874099			soil root Col-0 2x VS soil root Col-0 4x	AT5G63600	ATFLS5	ATFLS5_FLS5__flavonol synthase 5	0.0427215	0.73406
Shoot Col-0 2x Control VS Shoot Col-0 4x Control	AT1G65390	1.36261	0.843849			soil root Col-0 2x VS soil root Col-0 4x	AT3G28345	ABCB15MDR13	ABCB15_MDR13__ABC transporter family proteinABCB15_MDR13__ABC transporter family proteinABCB15_MDR13__ABC transporter family protein	0.0182977	0.753945
Shoot Col-0 2x Control VS Shoot Col-0 4x Control	AT3G01345	-10.3187	0.993719			soil root Col-0 2x VS soil root Col-0 4x	AT1G11740		ankyrin repeat family protein	0.0124918	0.754879
Shoot Col-0 2x Control VS Shoot Col-0 4x Control	AT3G51890	1.30745	0.819214			soil root Col-0 2x VS soil root Col-0 4x	AT3G56730		Putative endonuclease or glycosyl hydrolase	0.0248984	0.757336
Shoot Col-0 2x Control VS Shoot Col-0 4x Control	AT1G52040	1.30237	0.812686			soil root Col-0 2x VS soil root Col-0 4x	AT5G07130	LAC13	LAC13__laccase 13	0.0465107	0.765076
Shoot Col-0 2x Control VS Shoot Col-0 4x Control	AT1G21100	1.82479	0.887511			soil root Col-0 2x VS soil root Col-0 4x	AT2G32300	UCC1	UCC1__uclacyanin 1	0.0424167	0.766368
Root Col-0 2x Control VS Root Col-0 4x Control	AT1G56250	3.57629	0.822147			soil root Col-0 2x VS soil root Col-0 4x	AT4G26140	BGAL12	BGAL12__beta-galactosidase 12	0.0492753	0.777233
Root Col-0 2x Control VS Root Col-0 4x Control	AT1G80840	2.52379	0.851483			soil root Col-0 2x VS soil root Col-0 4x	AT4G10380	AtNIP5;1NLM6NLM8	AtNIP5;1_NIP5;1_NLM6_NLM8__NOD26-like intrinsic protein 5;1	0.0465107	0.778579
Root Col-0 2x Control VS Root Col-0 4x Control	AT5G52750	1.91535	0.863695			soil root Col-0 2x VS soil root Col-0 4x	AT5G43350	ATPT1PHT1;1	ATPT1_PHT1;1_PT1__phosphate transporter 1;1	0.0218229	0.792438
Root Col-0 2x Control VS Root Col-0 4x Control	AT4G17490	1.36584	0.876677			soil root Col-0 2x VS soil root Col-0 4x	AT3G26690	ATNUDT13ATNUDX13	ATNUDT13_ATNUDX13_NUDX13__nudix hydrolase homolog 13	0.0302619	0.79387
Root Col-0 2x Control VS Root Col-0 4x Control	AT1G50740	1.30724	0.888145			soil root Col-0 2x VS soil root Col-0 4x	AT5G01330	PDC3	PDC3__pyruvate decarboxylase-3	0.0387646	0.820903
Root Col-0 2x Control VS Root Col-0 4x Control	AT2G16005	1.4588	0.900812			soil root Col-0 2x VS soil root Col-0 4x	AT4G14130	XTH15XTR7	XTH15_XTR7__xyloglucan endotransglucosylase/hydrolase 15	0.0355829	0.82345
Root Col-0 2x Control VS Root Col-0 4x Control	AT4G04640	-1.10861	0.811604			soil root Col-0 2x VS soil root Col-0 4x	AT5G51870	AGL71	AGL71__AGAMOUS-like 71AGL71__AGAMOUS-like 71	0.0442365	0.823717
Root Col-0 2x Control VS Root Col-0 4x Control	AT4G34150	1.22857	0.8959			soil root Col-0 2x VS soil root Col-0 4x	AT3G24020		Disease resistance-responsive (dirigent-like protein) family protein	0.0181951	0.827625
Root Col-0 2x Control VS Root Col-0 4x Control	AT3G24310	1.60219	0.81275			soil root Col-0 2x VS soil root Col-0 4x	AT1G78000	SEL1SULTR1;2	SEL1_SULTR1;2__sulfate transporter 1;2	0.0157661	0.84077
Root Col-0 2x Control VS Root Col-0 4x Control	AT4G12500	-1.07533	0.872066			soil root Col-0 2x VS soil root Col-0 4x	AT5G59520	AtZIP2	AtZIP2_ZIP2__ZRT/IRT-like protein 2	0.0240013	0.842714
Root Col-0 2x Control VS Root Col-0 4x Control	AT1G66180	1.35845	0.895712			soil root Col-0 2x VS soil root Col-0 4x	AT2G21045	HAC1	HAC1__Rhodanese/Cell cycle control phosphatase superfamily protein	0.0387646	0.844134
Root Col-0 2x Control VS Root Col-0 4x Control	AT4G31800	1.33546	0.818528			soil root Col-0 2x VS soil root Col-0 4x	AT2G27370	CASP3	CASP3__Uncharacterised protein family (UPF0497)	0.0200124	0.855368
Root Col-0 2x Control VS Root Col-0 4x Control	AT1G56240	3.00756	0.811638			soil root Col-0 2x VS soil root Col-0 4x	AT2G28990		Leucine-rich repeat protein kinase family proteinLeucine-rich repeat protein kinase family protein	0.0387646	0.891386
Root Col-0 2x Control VS Root Col-0 4x Control	AT4G18197	1.73646	0.806511			soil root Col-0 2x VS soil root Col-0 4x	AT4G19520		disease resistance protein (TIR-NBS-LRR class) family	0.0182977	0.900392
Root Col-0 2x Control VS Root Col-0 4x Control	AT2G16890	-1.02307	0.839446			soil root Col-0 2x VS soil root Col-0 4x	AT1G18290			0.0158865	0.900492
Root Col-0 2x Control VS Root Col-0 4x Control	AT3G23250	1.65854	0.842321			soil root Col-0 2x VS soil root Col-0 4x	AT1G13590	ATPSK1	ATPSK1_PSK1__phytosulfokine 1 precursorATPSK1_PSK1__phytosulfokine 1 precursor	0.0248984	0.907378
Root Col-0 2x Control VS Root Col-0 4x Control	AT4G33420	1.20835	0.895826			soil root Col-0 2x VS soil root Col-0 4x	AT3G46280		protein kinase-related	0.00959833	0.92983
Root Col-0 2x Control VS Root Col-0 4x Control	AT4G12470	-1.96638	0.888098			soil root Col-0 2x VS soil root Col-0 4x	AT1G80240	DGR1	DGR1__Protein of unknown function, DUF642	0.00927199	0.931407
Root Col-0 2x Control VS Root Col-0 4x Control	AT1G09932	2.12276	0.895611			soil root Col-0 2x VS soil root Col-0 4x	AT5G06900	CYP93D1	CYP93D1__cytochrome P450, family 93, subfamily D, polypeptide 1CYP93D1__cytochrome P450, family 93, subfamily D, polypeptide 1CYP93D1__cytochrome P450, family 93, subfamily D, polypeptide 1	0.0302154	0.933147
Root Col-0 2x Control VS Root Col-0 4x Control	AT2G46600	1.02169	0.870256			soil root Col-0 2x VS soil root Col-0 4x	AT1G52800		2-oxoglutarate (2OG) and Fe(II)-dependent oxygenase superfamily protein	0.0470039	0.9358
Root Col-0 2x Control VS Root Col-0 4x Control	AT3G24500	1.82974	0.909204			soil root Col-0 2x VS soil root Col-0 4x	AT2G44340	VQ18	VQ18__VQ motif-containing proteinVQ18__VQ motif-containing protein	0.0169476	0.939849
Root Col-0 2x Control VS Root Col-0 4x Control	AT5G18470	1.77938	0.852549			soil root Col-0 2x VS soil root Col-0 4x	AT1G51830	SIF1	SIF1__Leucine-rich repeat protein kinase family protein	0.0181951	0.942969
Root Col-0 2x Control VS Root Col-0 4x Control	AT5G14650	-1.20316	0.896603			soil root Col-0 2x VS soil root Col-0 4x	AT1G52820		2-oxoglutarate (2OG) and Fe(II)-dependent oxygenase superfamily protein2-oxoglutarate (2OG) and Fe(II)-dependent oxygenase superfamily protein	0.00606535	0.974274
Root Col-0 2x Control VS Root Col-0 4x Control	AT2G45360	-1.0845	0.809862			soil root Col-0 2x VS soil root Col-0 4x	AT1G25450	CER60KCS5	CER60_KCS5__3-ketoacyl-CoA synthase 5	0.0218229	1.00063
Root Col-0 2x Control VS Root Col-0 4x Control	AT3G47510	1.11452	0.8234			soil root Col-0 2x VS soil root Col-0 4x	AT1G23720		Proline-rich extensin-like family protein	0.0218229	1.01271
Root Col-0 2x Control VS Root Col-0 4x Control	AT1G18300	1.37266	0.827067			soil root Col-0 2x VS soil root Col-0 4x	AT3G11150		2-oxoglutarate (2OG) and Fe(II)-dependent oxygenase superfamily protein	0.0470039	1.02174
Root Col-0 2x Control VS Root Col-0 4x Control	AT3G55980	1.61737	0.904371			soil root Col-0 2x VS soil root Col-0 4x	AT5G48290		Heavy metal transport/detoxification superfamily protein	0.00927199	1.03784
Root Col-0 2x Control VS Root Col-0 4x Control	AT3G44260	2.67159	0.916502			soil root Col-0 2x VS soil root Col-0 4x	AT5G22890	STOP2	STOP2__C2H2 and C2HC zinc fingers superfamily protein	0.0427215	1.04883
Root Col-0 2x Control VS Root Col-0 4x Control	AT2G20880	2.43842	0.822643			soil root Col-0 2x VS soil root Col-0 4x	AT4G26890	MAPKKK16	MAPKKK16__mitogen-activated protein kinase kinase kinase 16	0.0427215	1.05421
Root Col-0 2x Control VS Root Col-0 4x Control	AT3G48520	1.53111	0.836483			soil root Col-0 2x VS soil root Col-0 4x	AT4G30280	ATXTH18	ATXTH18_XTH18__xyloglucan endotransglucosylase/hydrolase 18	0.0182977	1.05543
Root Col-0 2x Control VS Root Col-0 4x Control	AT5G64810	1.70652	0.885692			soil root Col-0 2x VS soil root Col-0 4x	AT3G51340		Eukaryotic aspartyl protease family protein	0.0442365	1.06676
Root Col-0 2x Control VS Root Col-0 4x Control	AT2G22860	1.99254	0.861892			soil root Col-0 2x VS soil root Col-0 4x	AT5G49080	EXT11	EXT11__transposable element geneEXT11__transposable element gene	0.0281041	1.08083
Root Col-0 2x Control VS Root Col-0 4x Control	AT3G28580	2.84994	0.90167			soil root Col-0 2x VS soil root Col-0 4x	AT3G18450		PLAC8 family protein	0.0465107	1.08221
Root Col-0 2x Control VS Root Col-0 4x Control	AT1G20823	1.29842	0.841443			soil root Col-0 2x VS soil root Col-0 4x	AT1G62980	ATEXP18ATEXPA18ATHEXP ALPHA 1.25	ATEXP18_ATEXPA18_ATHEXP ALPHA 1.25_EXP18_EXPA18__expansin A18	0.0428145	1.08712
Root Col-0 2x Control VS Root Col-0 4x Control	AT5G01740	-1.27854	0.819708			soil root Col-0 2x VS soil root Col-0 4x	AT2G37820		Cysteine/Histidine-rich C1 domain family protein	0.00927199	1.09567
Root Col-0 2x Control VS Root Col-0 4x Control	AT5G28610	1.53036	0.875189			soil root Col-0 2x VS soil root Col-0 4x	AT4G30110	ATHMA2	ATHMA2_HMA2__heavy metal atpase 2	0.0181951	1.11279
Root Col-0 2x Control VS Root Col-0 4x Control	AT1G19960	1.64872	0.8584			soil root Col-0 2x VS soil root Col-0 4x	AT3G02240	GLV4RGF7	GLV4_RGF7GLV4_RGF7	0.0387646	1.11807
Root Col-0 2x Control VS Root Col-0 4x Control	AT1G76040	1.05406	0.859305			soil root Col-0 2x VS soil root Col-0 4x	AT1G65310	ATXTH17	ATXTH17_XTH17__xyloglucan endotransglucosylase/hydrolase 17	0.0492753	1.11951
Root Col-0 2x Control VS Root Col-0 4x Control	AT5G10695	1.52578	0.892441			soil root Col-0 2x VS soil root Col-0 4x	AT1G12560	ATEXP7ATEXPA7ATHEXP ALPHA 1.26	ATEXP7_ATEXPA7_ATHEXP ALPHA 1.26_EXP7_EXPA7__expansin A7	0.0387646	1.13144
Root Col-0 2x Control VS Root Col-0 4x Control	AT4G24380	1.17548	0.843869			soil root Col-0 2x VS soil root Col-0 4x	AT2G28160	ATBHLH029ATBHLH29ATFIT1FRU	ATBHLH029_ATBHLH29_ATFIT1_BHLH029_FIT_FIT1_FRU__FER-like regulator of iron uptake	0.0105651	1.1451
Root Col-0 2x Control VS Root Col-0 4x Control	AT4G23810	1.51781	0.839439			soil root Col-0 2x VS soil root Col-0 4x	AT1G05660		Pectin lyase-like superfamily proteinPectin lyase-like superfamily proteinPectin lyase-like superfamily protein	0.00289548	1.16317
Root Col-0 2x Control VS Root Col-0 4x Control	AT5G39670	1.87682	0.867763			soil root Col-0 2x VS soil root Col-0 4x	AT1G48930	AtGH9C1	AtGH9C1_GH9C1__glycosyl hydrolase 9C1AtGH9C1_GH9C1__glycosyl hydrolase 9C1	0.0248984	1.20784
Root Col-0 2x Control VS Root Col-0 4x Control	AT3G45970	1.66891	0.898158			soil root Col-0 2x VS soil root Col-0 4x	AT5G38100		S-adenosyl-L-methionine-dependent methyltransferases superfamily protein	0.0181951	1.2091
Root Col-0 2x Control VS Root Col-0 4x Control	AT2G03530	2.11691	0.831175			soil root Col-0 2x VS soil root Col-0 4x	AT5G65170		VQ motif-containing protein	0.0169476	1.20939
Root Col-0 2x Control VS Root Col-0 4x Control	AT3G49530	1.20671	0.869968			soil root Col-0 2x VS soil root Col-0 4x	AT1G80325		other RNA	0.00927199	1.2417
Root Col-0 2x Control VS Root Col-0 4x Control	AT1G14040	1.35959	0.873916			soil root Col-0 2x VS soil root Col-0 4x	AT1G13430	ATST4C	ATST4C_ST4C__sulfotransferase 4CATST4C_ST4C__sulfotransferase 4C	0.00318494	1.24215
Root Col-0 2x Control VS Root Col-0 4x Control	AT3G12580	1.61433	0.908386			soil root Col-0 2x VS soil root Col-0 4x	AT5G24030	SLAH3	SLAH3__SLAC1 homologue 3	0.0134654	1.25065
Root Col-0 2x Control VS Root Col-0 4x Control	AT4G23190	1.16011	0.860109			soil root Col-0 2x VS soil root Col-0 4x	AT4G07820		CAP (Cysteine-rich secretory proteins, Antigen 5, and Pathogenesis-related 1 protein) superfamily proteinCAP (Cysteine-rich secretory proteins, Antigen 5, and Pathogenesis-related 1 protein) superfamily protein	0.00278646	1.26377
Root Col-0 2x Control VS Root Col-0 4x Control	AT4G11280	1.6015	0.899076			soil root Col-0 2x VS soil root Col-0 4x	AT2G45180		Bifunctional inhibitor/lipid-transfer protein/seed storage 2S albumin superfamily protein	0.0359604	1.27957
Root Col-0 2x Control VS Root Col-0 4x Control	AT2G18690	1.2162	0.871785			soil root Col-0 2x VS soil root Col-0 4x	AT3G52970	CYP76G1	CYP76G1__cytochrome P450, family 76, subfamily G, polypeptide 1	0.0281379	1.28158
Root Col-0 2x Control VS Root Col-0 4x Control	AT1G61340	2.28795	0.847187			soil root Col-0 2x VS soil root Col-0 4x	AT2G33790	AGP30ATAGP30	AGP30_ATAGP30__arabinogalactan protein 30AGP30_ATAGP30__arabinogalactan protein 30AGP30_ATAGP30__arabinogalactan protein 30AGP30_ATAGP30__arabinogalactan protein 30AGP30_ATAGP30__arabinogalactan protein 30	0.0124918	1.28214
Root Col-0 2x Control VS Root Col-0 4x Control	AT5G54490	2.12112	0.857797			soil root Col-0 2x VS soil root Col-0 4x	AT2G32270	ZIP3	ZIP3__zinc transporter 3 precursor	0.00177301	1.29075
Root Col-0 2x Control VS Root Col-0 4x Control	AT4G12490	-1.65563	0.854821			soil root Col-0 2x VS soil root Col-0 4x	AT2G47810	NF-YB5	NF-YB5__nuclear factor Y, subunit B5	0.0203006	1.33415
Root Col-0 2x Control VS Root Col-0 4x Control	AT2G28570	1.05077	0.852107			soil root Col-0 2x VS soil root Col-0 4x	AT1G19900	RUBY	RUBY__glyoxal oxidase-related protein	0.0387646	1.35469
Root Col-0 2x Control VS Root Col-0 4x Control	AT3G43430	1.06212	0.849519			soil root Col-0 2x VS soil root Col-0 4x	AT2G25680	MOT1	MOT1__molybdate transporter 1	0.0260616	1.37299
Root Col-0 2x Control VS Root Col-0 4x Control	AT5G58595.1	-1.6552	0.800425			soil root Col-0 2x VS soil root Col-0 4x	AT4G26010		Peroxidase superfamily protein	0.00386974	1.37576
Root Col-0 2x Control VS Root Col-0 4x Control	AT1G80340	-2.01688	0.872327			soil root Col-0 2x VS soil root Col-0 4x	AT3G61390		RING/U-box superfamily proteinRING/U-box superfamily protein	0.0182977	1.38823
Root Col-0 2x Control VS Root Col-0 4x Control	AT1G69840	1.24612	0.8121			soil root Col-0 2x VS soil root Col-0 4x	AT5G35525		PLAC8 family protein	0.0248984	1.41398
Root Col-0 2x Control VS Root Col-0 4x Control	AT3G56880	1.33494	0.887448			soil root Col-0 2x VS soil root Col-0 4x	AT1G06120		Fatty acid desaturase family protein	0.0281379	1.41735
Root Col-0 2x Control VS Root Col-0 4x Control	AT3G19580	1.07304	0.873353			soil root Col-0 2x VS soil root Col-0 4x	AT1G18060			0.0157224	1.57127
Root Col-0 2x Control VS Root Col-0 4x Control	AT1G28480	1.02101	0.856805			soil root Col-0 2x VS soil root Col-0 4x	AT5G19810		Proline-rich extensin-like family protein	0.00662042	1.73581
Root Col-0 2x Control VS Root Col-0 4x Control	ATMG00030	1.15356	0.849406			soil root Col-0 2x VS soil root Col-0 4x	AT2G43590		Chitinase family protein	0.00927199	1.7918
Root Col-0 2x Control VS Root Col-0 4x Control	AT3G16720	1.27538	0.839533			soil root Col-0 2x VS soil root Col-0 4x	AT3G02480	ABR	ABR__Late embryogenesis abundant protein (LEA) family protein	0.0481599	2.10746
Root Col-0 2x Control VS Root Col-0 4x Control	AT1G19380	2.26837	0.867328			soil root Col-0 2x VS soil root Col-0 4x	AT1G65970	TPX2	TPX2__thioredoxin-dependent peroxidase 2	0.0396429	2.16771
Root Col-0 2x Control VS Root Col-0 4x Control	AT4G12480	-2.29093	0.93289			soil root Col-0 2x VS soil root Col-0 4x	AT2G03821			0.00827571	4.80083
Root Col-0 2x Control VS Root Col-0 4x Control	AT1G59740	1.22663	0.804393			soil root Col-0 2x VS soil root Col-0 4x	AT3G01345		Expressed proteinExpressed proteinExpressed protein	2.14262e-14	9.32786
Root Col-0 2x Control VS Root Col-0 4x Control	AT2G24600	3.38966	0.885082			soil shoot sos3-2 2x VS soil shoot sos3-2 4x	AT1G08450	AtCRT3EBS2PSL1	AtCRT3_CRT3_EBS2_PSL1__calreticulin 3AtCRT3_CRT3_EBS2_PSL1__calreticulin 3AtCRT3_CRT3_EBS2_PSL1__calreticulin 3AtCRT3_CRT3_EBS2_PSL1__calreticulin 3AtCRT3_CRT3_EBS2_PSL1__calreticulin 3	0.00573404	-1.37562
Root Col-0 2x Control VS Root Col-0 4x Control	AT2G01150	1.3302	0.894257			soil shoot sos3-2 2x VS soil shoot sos3-2 4x	AT1G65790	ARK1	ARK1_RK1__receptor kinase 1ARK1_RK1__receptor kinase 1ARK1_RK1__receptor kinase 1	0.00729804	-1.39073
Root Col-0 2x Control VS Root Col-0 4x Control	AT2G46400	3.47234	0.920678			soil shoot sos3-2 2x VS soil shoot sos3-2 4x	AT1G35710		Protein kinase family protein with leucine-rich repeat domainProtein kinase family protein with leucine-rich repeat domainProtein kinase family protein with leucine-rich repeat domainProtein kinase family protein with leucine-rich repeat domain	0.0172677	-1.46399
Root Col-0 2x Control VS Root Col-0 4x Control	AT1G58320	1.31109	0.902857			soil shoot sos3-2 2x VS soil shoot sos3-2 4x	AT1G78450		SOUL heme-binding family proteinSOUL heme-binding family proteinSOUL heme-binding family protein	0.000671563	1.92298
Root Col-0 2x Control VS Root Col-0 4x Control	AT5G38910	1.83982	0.924981			soil shoot sos3-2 2x VS soil shoot sos3-2 4x	AT2G03550		alpha/beta-Hydrolases superfamily proteinalpha/beta-Hydrolases superfamily proteinalpha/beta-Hydrolases superfamily protein	0.00573404	0.764188
Root Col-0 2x Control VS Root Col-0 4x Control	AT5G28630	1.39357	0.87535			soil shoot esb1-1 2x VS soil shoot esb1-1 4x	AT1G08830	AtSOD1CSD1	AtSOD1_CSD1_SOD1__copper/zinc superoxide dismutase 1AtSOD1_CSD1_SOD1__copper/zinc superoxide dismutase 1AtSOD1_CSD1_SOD1__copper/zinc superoxide dismutase 1	0.01025	-1.26208
Root Col-0 2x Control VS Root Col-0 4x Control	AT2G41480	1.50006	0.896523			soil shoot esb1-1 2x VS soil shoot esb1-1 4x	AT4G38550		Arabidopsis phospholipase-like protein (PEARLI 4) familyArabidopsis phospholipase-like protein (PEARLI 4) familyArabidopsis phospholipase-like protein (PEARLI 4) family	0.0230751	-1.41768
Root Col-0 2x Control VS Root Col-0 4x Control	AT1G51700	1.38803	0.838829			soil shoot esb1-1 2x VS soil shoot esb1-1 4x	AT3G09735		S1FA-like DNA-binding proteinS1FA-like DNA-binding proteinS1FA-like DNA-binding proteinS1FA-like DNA-binding protein	0.0275671	-0.614181
Root Col-0 2x Control VS Root Col-0 4x Control	AT4G15990	2.1864	0.844419			soil shoot esb1-1 2x VS soil shoot esb1-1 4x	AT4G02520	ATGSTF2ATPM24ATPM24.1GST2	ATGSTF2_ATPM24_ATPM24.1_GST2_GSTF2__glutathione S-transferase PHI 2ATGSTF2_ATPM24_ATPM24.1_GST2_GSTF2__glutathione S-transferase PHI 2ATGSTF2_ATPM24_ATPM24.1_GST2_GSTF2__glutathione S-transferase PHI 2	0.0275671	-1.89675
Root Col-0 2x Control VS Root Col-0 4x Control	AT3G45640	1.2427	0.895089			soil shoot esb1-1 2x VS soil shoot esb1-1 4x	AT2G23810	TET8	TET8__tetraspanin8TET8__tetraspanin8TET8__tetraspanin8	0.0395782	-1.52328
Root Col-0 2x Control VS Root Col-0 4x Control	AT4G22710	2.69235	0.896161			soil shoot esb1-1 2x VS soil shoot esb1-1 4x	AT1G08450	AtCRT3EBS2PSL1	AtCRT3_CRT3_EBS2_PSL1__calreticulin 3AtCRT3_CRT3_EBS2_PSL1__calreticulin 3AtCRT3_CRT3_EBS2_PSL1__calreticulin 3AtCRT3_CRT3_EBS2_PSL1__calreticulin 3AtCRT3_CRT3_EBS2_PSL1__calreticulin 3	0.0414825	-1.16005
Root Col-0 2x Control VS Root Col-0 4x Control	AT2G26530	1.05526	0.84153			soil shoot esb1-1 2x VS soil shoot esb1-1 4x	AT2G44180	MAP2A	MAP2A__methionine aminopeptidase 2AMAP2A__methionine aminopeptidase 2AMAP2A__methionine aminopeptidase 2AMAP2A__methionine aminopeptidase 2A	0.0414825	-0.955408
Root Col-0 2x Control VS Root Col-0 4x Control	AT5G66210	1.34651	0.88728			soil shoot esb1-1 2x VS soil shoot esb1-1 4x	AT1G12520	ATCCS	ATCCS_CCS__copper chaperone for SOD1	0.0421407	-1.14548
Root Col-0 2x Control VS Root Col-0 4x Control	AT5G06320	1.01407	0.881228			soil shoot esb1-1 2x VS soil shoot esb1-1 4x	AT4G20260	ATPCAP1MDP25	ATPCAP1_MDP25_PCAP1__plasma-membrane associated cation-binding protein 1	0.0447542	-0.930475
Root Col-0 2x Control VS Root Col-0 4x Control	AT2G31945	1.07358	0.849687			soil shoot esb1-1 2x VS soil shoot esb1-1 4x	AT3G06550	RWA2	RWA2__O-acetyltransferase family proteinRWA2__O-acetyltransferase family proteinRWA2__O-acetyltransferase family protein	0.0230751	1.29831
Root Col-0 2x Control VS Root Col-0 4x Control	AT5G44120	-10.1523	0.930517			soil shoot esb1-1 2x VS soil shoot esb1-1 4x	AT1G41830	SKS6	SKS6_SKS6__SKU5-similar 6SKS6_SKS6__SKU5-similar 6SKS6_SKS6__SKU5-similar 6	0.0275671	1.08028
Root Col-0 2x Control VS Root Col-0 4x Control	AT2G41100	1.86759	0.915564			soil shoot esb1-1 2x VS soil shoot esb1-1 4x	AT1G43710	ATSDC1EMB1075	ATSDC1_EMB1075_SDC1__Pyridoxal phosphate (PLP)-dependent transferases superfamily protein	0.0275671	0.86149
Root Col-0 2x Control VS Root Col-0 4x Control	AT2G38470	1.30905	0.902562			soil shoot esb1-1 2x VS soil shoot esb1-1 4x	AT1G56650	ATMYB75AtPAP1SIAA1	ATMYB75_AtPAP1_MYB75_PAP1_SIAA1__production of anthocyanin pigment 1ATMYB75_AtPAP1_MYB75_PAP1_SIAA1__production of anthocyanin pigment 1ATMYB75_AtPAP1_MYB75_PAP1_SIAA1__production of anthocyanin pigment 1ATMYB75_AtPAP1_MYB75_PAP1_SIAA1__production of anthocyanin pigment 1	0.0275671	2.35886
Root Col-0 2x Control VS Root Col-0 4x Control	AT5G27420	1.1688	0.866517			soil shoot esb1-1 2x VS soil shoot esb1-1 4x	AT2G05995		other RNAother RNAother RNA	0.0275671	1.9488
Root Col-0 2x Control VS Root Col-0 4x Control	AT1G14200	1.32175	0.894861			soil shoot esb1-1 2x VS soil shoot esb1-1 4x	AT2G36880	MAT3	MAT3__methionine adenosyltransferase 3MAT3__methionine adenosyltransferase 3	0.0275671	1.07379
Root Col-0 2x Control VS Root Col-0 4x Control	AT5G51440	1.53475	0.831329			soil shoot esb1-1 2x VS soil shoot esb1-1 4x	AT4G13800	ENOR3L3	ENOR3L3__Protein of unknown function (DUF803)	0.0275671	2.3244
Root Col-0 2x Control VS Root Col-0 4x Control	AT3G14200	1.37405	0.889955			soil shoot esb1-1 2x VS soil shoot esb1-1 4x	AT5G24150	SQE5SQP1	SQE5_SQP1__FAD/NAD(P)-binding oxidoreductase family proteinSQE5_SQP1__FAD/NAD(P)-binding oxidoreductase family proteinSQE5_SQP1__FAD/NAD(P)-binding oxidoreductase family protein	0.0275671	1.72576
Root Col-0 2x Control VS Root Col-0 4x Control	AT4G15150	2.55065	0.930008			soil shoot esb1-1 2x VS soil shoot esb1-1 4x	AT5G49910	cpHsc70-2HSC70-7	cpHsc70-2_HSC70-7__chloroplast heat shock protein 70-2	0.0275671	1.12598
Root Col-0 2x Control VS Root Col-0 4x Control	AT1G26240	1.02939	0.831249			soil shoot esb1-1 2x VS soil shoot esb1-1 4x	AT1G48600	AtPMEAMTAtPMT2	AtPMEAMT_AtPMT2_PMEAMT__S-adenosyl-L-methionine-dependent methyltransferases superfamily proteinAtPMEAMT_AtPMT2_PMEAMT__S-adenosyl-L-methionine-dependent methyltransferases superfamily protein	0.0307976	1.04102
Root Col-0 2x Control VS Root Col-0 4x Control	AT3G61390	1.0168	0.847046			soil shoot esb1-1 2x VS soil shoot esb1-1 4x	AT4G04610	APRAPR1ATAPR1PRH19	APR_APR1_ATAPR1_PRH19__APS reductase 1	0.0395782	1.74729
Root Col-0 2x Control VS Root Col-0 4x Control	AT2G33790	-1.51631	0.890417			soil shoot esb1-1 2x VS soil shoot esb1-1 4x	AT3G58193		snoRNA	0.0421407	4.18047
Root Col-0 2x Control VS Root Col-0 4x Control	AT1G27770	1.07621	0.873018			soil shoot esb1-1 2x VS soil shoot esb1-1 4x	AT4G01080	MOAT4TBL26	MOAT4_TBL26__TRICHOME BIREFRINGENCE-LIKE 26MOAT4_TBL26__TRICHOME BIREFRINGENCE-LIKE 26MOAT4_TBL26__TRICHOME BIREFRINGENCE-LIKE 26	0.0447542	2.34256
Root Col-0 2x Control VS Root Col-0 4x Control	AT3G01175	1.54274	0.855096			soil shoot esb1-1 2x VS soil shoot esb1-1 4x	AT5G67330	ATNRAMP4	ATNRAMP4_NRAMP4__natural resistance associated macrophage protein 4	0.0447542	0.923668
Root Col-0 2x Control VS Root Col-0 4x Control	AT4G29780	1.767	0.894023			soil shoot esb1-1 2x VS soil shoot esb1-1 4x	AT4G13577			0.0472459	1.47698
Root Col-0 2x Control VS Root Col-0 4x Control	AT2G47460	-1.19255	0.806759			soil shoot Col-0 2x VS soil shoot Col-0 4x	AT1G35710		Protein kinase family protein with leucine-rich repeat domainProtein kinase family protein with leucine-rich repeat domainProtein kinase family protein with leucine-rich repeat domainProtein kinase family protein with leucine-rich repeat domain	1.65466e-08	-2.69448
Root Col-0 2x Control VS Root Col-0 4x Control	AT3G15450	1.08684	0.890692			soil shoot Col-0 2x VS soil shoot Col-0 4x	AT3G22235	AthCYSTM8	AthCYSTM8	1.65466e-08	-2.80342
Root Col-0 2x Control VS Root Col-0 4x Control	AT3G59080	1.17269	0.803917			soil shoot Col-0 2x VS soil shoot Col-0 4x	AT1G13470		Protein of unknown function (DUF1262)Protein of unknown function (DUF1262)	1.67544e-08	-3.73537
Root Col-0 2x Control VS Root Col-0 4x Control	AT3G56400	1.62065	0.898426			soil shoot Col-0 2x VS soil shoot Col-0 4x	AT4G14400	ACD6	ACD6__ankyrin repeat family proteinACD6__ankyrin repeat family protein	5.87319e-08	-2.18255
Root Col-0 2x Control VS Root Col-0 4x Control	AT1G14480	3.16659	0.910993			soil shoot Col-0 2x VS soil shoot Col-0 4x	AT3G45860	CRK4	CRK4__cysteine-rich RLK (RECEPTOR-like protein kinase) 4CRK4__cysteine-rich RLK (RECEPTOR-like protein kinase) 4CRK4__cysteine-rich RLK (RECEPTOR-like protein kinase) 4	1.07757e-07	-2.89876
Root Col-0 2x Control VS Root Col-0 4x Control	AT1G80240	1.26867	0.878835			soil shoot Col-0 2x VS soil shoot Col-0 4x	AT4G03450		Ankyrin repeat family proteinAnkyrin repeat family proteinAnkyrin repeat family protein	2.43103e-07	-3.36224
Root Col-0 2x Control VS Root Col-0 4x Control	AT1G74670	-2.34915	0.855786			soil shoot Col-0 2x VS soil shoot Col-0 4x	AT1G08450	AtCRT3EBS2PSL1	AtCRT3_CRT3_EBS2_PSL1__calreticulin 3AtCRT3_CRT3_EBS2_PSL1__calreticulin 3AtCRT3_CRT3_EBS2_PSL1__calreticulin 3AtCRT3_CRT3_EBS2_PSL1__calreticulin 3AtCRT3_CRT3_EBS2_PSL1__calreticulin 3	3.42639e-07	-1.94518
Root Col-0 2x Control VS Root Col-0 4x Control	AT5G37770	1.16106	0.878594			soil shoot Col-0 2x VS soil shoot Col-0 4x	AT3G04210	TN13	TN13__Disease resistance protein (TIR-NBS class)TN13__Disease resistance protein (TIR-NBS class)	1.32162e-06	-1.87242
Root Col-0 2x Control VS Root Col-0 4x Control	AT1G19770	1.18773	0.894318			soil shoot Col-0 2x VS soil shoot Col-0 4x	AT2G32680	AtRLP23	AtRLP23_RLP23__receptor like protein 23AtRLP23_RLP23__receptor like protein 23AtRLP23_RLP23__receptor like protein 23	4.41017e-06	-3.14966
Root Col-0 2x Control VS Root Col-0 4x Control	AT3G22840	-1.29569	0.884861			soil shoot Col-0 2x VS soil shoot Col-0 4x	AT3G11010	AtRLP34	AtRLP34_RLP34__receptor like protein 34AtRLP34_RLP34__receptor like protein 34	4.41017e-06	-2.81528
Root Col-0 2x Control VS Root Col-0 4x Control	AT3G13080	1.20208	0.870089			soil shoot Col-0 2x VS soil shoot Col-0 4x	AT4G23140	CRK6	CRK6__cysteine-rich RLK (RECEPTOR-like protein kinase) 6CRK6__cysteine-rich RLK (RECEPTOR-like protein kinase) 6CRK6__cysteine-rich RLK (RECEPTOR-like protein kinase) 6	6.91546e-06	-3.10566
Root Col-0 2x Control VS Root Col-0 4x Control	AT1G27730	1.4369	0.887039			soil shoot Col-0 2x VS soil shoot Col-0 4x	AT5G54610	ANKBDA1	ANK_BDA1__ankyrinANK_BDA1__ankyrin	8.5007e-06	-2.2922
Root Col-0 2x Control VS Root Col-0 4x Control	AT4G28520	-8.58996	0.800572			soil shoot Col-0 2x VS soil shoot Col-0 4x	AT1G65790	ARK1	ARK1_RK1__receptor kinase 1ARK1_RK1__receptor kinase 1ARK1_RK1__receptor kinase 1	1.55301e-05	-2.08833
Root Col-0 2x Control VS Root Col-0 4x Control	AT5G05410	1.38787	0.901536			soil shoot Col-0 2x VS soil shoot Col-0 4x	AT3G22231	PCC1	PCC1__pathogen and circadian controlled 1PCC1__pathogen and circadian controlled 1	2.69232e-05	-3.59974
Root Col-0 2x Control VS Root Col-0 4x Control	AT5G40000	3.07631	0.857703			soil shoot Col-0 2x VS soil shoot Col-0 4x	AT4G38550		Arabidopsis phospholipase-like protein (PEARLI 4) familyArabidopsis phospholipase-like protein (PEARLI 4) familyArabidopsis phospholipase-like protein (PEARLI 4) family	2.73215e-05	-1.70374
Root Col-0 2x Control VS Root Col-0 4x Control	AT1G01580	-1.03863	0.843688			soil shoot Col-0 2x VS soil shoot Col-0 4x	AT5G10760	AED1	AED1__Eukaryotic aspartyl protease family proteinAED1__Eukaryotic aspartyl protease family protein	2.78045e-05	-3.01066
Root Col-0 2x Control VS Root Col-0 4x Control	AT5G04340	1.01278	0.8596			soil shoot Col-0 2x VS soil shoot Col-0 4x	AT3G25882	NIMIN-2	NIMIN-2__NIM1-interacting 2NIMIN-2__NIM1-interacting 2NIMIN-2__NIM1-interacting 2	3.01303e-05	-3.52265
Root Col-0 2x Control VS Root Col-0 4x Control	AT3G45960	2.98115	0.930276			soil shoot Col-0 2x VS soil shoot Col-0 4x	AT2G46440	ATCNGC11	ATCNGC11_CNGC11__cyclic nucleotide-gated channelsATCNGC11_CNGC11__cyclic nucleotide-gated channels	4.07329e-05	-1.75416
Root Col-0 2x Control VS Root Col-0 4x Control	AT4G25250	-1.18991	0.884707			soil shoot Col-0 2x VS soil shoot Col-0 4x	AT3G09735		S1FA-like DNA-binding proteinS1FA-like DNA-binding proteinS1FA-like DNA-binding proteinS1FA-like DNA-binding protein	4.07329e-05	-0.796034
Root Col-0 2x Control VS Root Col-0 4x Control	AT1G18570	1.92555	0.898138			soil shoot Col-0 2x VS soil shoot Col-0 4x	AT5G24530	AtDMR6	AtDMR6_DMR6__2-oxoglutarate (2OG) and Fe(II)-dependent oxygenase superfamily proteinAtDMR6_DMR6__2-oxoglutarate (2OG) and Fe(II)-dependent oxygenase superfamily protein	4.29157e-05	-2.42954
Root Col-0 2x Control VS Root Col-0 4x Control	AT2G16660	-1.09112	0.802999			soil shoot Col-0 2x VS soil shoot Col-0 4x	AT4G28390	AAC3ATAAC3	AAC3_ATAAC3__ADP/ATP carrier 3AAC3_ATAAC3__ADP/ATP carrier 3AAC3_ATAAC3__ADP/ATP carrier 3	4.68805e-05	-2.51976
Root Col-0 2x Control VS Root Col-0 4x Control	AT2G20560	1.12734	0.830652			soil shoot Col-0 2x VS soil shoot Col-0 4x	AT1G21250	AtWAK1PRO25	AtWAK1_PRO25_WAK1__cell wall-associated kinaseAtWAK1_PRO25_WAK1__cell wall-associated kinase	5.24726e-05	-1.96801
Root Col-0 2x Control VS Root Col-0 4x Control	AT5G41750	1.35514	0.826618			soil shoot Col-0 2x VS soil shoot Col-0 4x	AT1G69720	HO3	HO3__heme oxygenase 3HO3__heme oxygenase 3	5.24726e-05	-1.80779
Root Col-0 2x Control VS Root Col-0 4x Control	AT2G27080	1.16762	0.85964			soil shoot Col-0 2x VS soil shoot Col-0 4x	AT2G14560	LURP1	LURP1__Protein of unknown function (DUF567)LURP1__Protein of unknown function (DUF567)	5.24726e-05	-2.82212
Root Col-0 2x Control VS Root Col-0 4x Control	AT5G51190	2.62056	0.916047			soil shoot Col-0 2x VS soil shoot Col-0 4x	AT2G47130	AtSDR3	AtSDR3_SDR3__NAD(P)-binding Rossmann-fold superfamily proteinAtSDR3_SDR3__NAD(P)-binding Rossmann-fold superfamily protein	5.24726e-05	-2.60129
Root Col-0 2x Control VS Root Col-0 4x Control	AT5G57560	1.37025	0.839513			soil shoot Col-0 2x VS soil shoot Col-0 4x	AT1G03290			5.72187e-05	-1.337
Root Col-0 2x Control VS Root Col-0 4x Control	AT2G40000	1.42132	0.903688			soil shoot Col-0 2x VS soil shoot Col-0 4x	AT5G04930	ALA1	ALA1__aminophospholipid ATPase 1ALA1__aminophospholipid ATPase 1	6.40529e-05	-1.51571
Root Col-0 2x Control VS Root Col-0 4x Control	AT4G22690	2.58585	0.856872			soil shoot Col-0 2x VS soil shoot Col-0 4x	AT5G38990	MDS1	MDS1__Malectin/receptor-like protein kinase family proteinMDS1__Malectin/receptor-like protein kinase family protein	6.40529e-05	-0.939492
Root Col-0 2x Control VS Root Col-0 4x Control	AT5G10100	-1.02383	0.806611			soil shoot Col-0 2x VS soil shoot Col-0 4x	AT3G48090	ATEDS1	ATEDS1_EDS1__alpha/beta-Hydrolases superfamily proteinATEDS1_EDS1__alpha/beta-Hydrolases superfamily protein	8.32073e-05	-1.68276
Root Col-0 2x Control VS Root Col-0 4x Control	AT1G09070	1.04258	0.885337			soil shoot Col-0 2x VS soil shoot Col-0 4x	AT3G45620		Transducin/WD40 repeat-like superfamily proteinTransducin/WD40 repeat-like superfamily protein	9.56208e-05	-1.60056
Root Col-0 2x Control VS Root Col-0 4x Control	AT3G56290	-1.10906	0.834272			soil shoot Col-0 2x VS soil shoot Col-0 4x	AT3G28540		P-loop containing nucleoside triphosphate hydrolases superfamily proteinP-loop containing nucleoside triphosphate hydrolases superfamily protein	0.000105651	-2.88444
Root Col-0 2x Control VS Root Col-0 4x Control	AT5G22555	1.7478	0.881248			soil shoot Col-0 2x VS soil shoot Col-0 4x	AT1G66880		Protein kinase superfamily proteinProtein kinase superfamily protein	0.000120429	-2.28985
Root Col-0 2x Control VS Root Col-0 4x Control	AT3G50930	2.48046	0.916335			soil shoot Col-0 2x VS soil shoot Col-0 4x	AT3G30720	QQS	QQS__qua-quine starchQQS__qua-quine starchQQS__qua-quine starch	0.000120429	-2.47465
Root Col-0 2x Control VS Root Col-0 4x Control	AT4G27280	1.26423	0.877126			soil shoot Col-0 2x VS soil shoot Col-0 4x	AT2G44180	MAP2A	MAP2A__methionine aminopeptidase 2AMAP2A__methionine aminopeptidase 2AMAP2A__methionine aminopeptidase 2AMAP2A__methionine aminopeptidase 2A	0.00012456	-1.161
Root Col-0 2x Control VS Root Col-0 4x Control	AT3G21560	-1.36332	0.878775			soil shoot Col-0 2x VS soil shoot Col-0 4x	AT1G72910		Toll-Interleukin-Resistance (TIR) domain-containing proteinToll-Interleukin-Resistance (TIR) domain-containing proteinToll-Interleukin-Resistance (TIR) domain-containing protein	0.00012664	-1.77562
Root Col-0 2x Control VS Root Col-0 4x Control	AT1G50750	2.70069	0.84773			soil shoot Col-0 2x VS soil shoot Col-0 4x	AT4G10970	UIEF1	UIEF1UIEF1	0.000127153	-1.03754
Root Col-0 2x Control VS Root Col-0 4x Control	AT4G24570	1.86652	0.889063			soil shoot Col-0 2x VS soil shoot Col-0 4x	AT4G11890	ARCK1CRK45	ARCK1_CRK45__Protein kinase superfamily proteinARCK1_CRK45__Protein kinase superfamily protein	0.000131635	-2.77315
Root Col-0 2x Control VS Root Col-0 4x Control	AT5G13200	1.19111	0.878091			soil shoot Col-0 2x VS soil shoot Col-0 4x	AT2G18660	AtPNP-A	AtPNP-A_PNP-A__plant natriuretic peptide AAtPNP-A_PNP-A__plant natriuretic peptide AAtPNP-A_PNP-A__plant natriuretic peptide A	0.000132223	-3.21247
Root Col-0 2x Control VS Root Col-0 4x Control	AT5G26690	1.46177	0.802771			soil shoot Col-0 2x VS soil shoot Col-0 4x	AT5G47070	PBL19	PBL19__Protein kinase superfamily proteinPBL19__Protein kinase superfamily protein	0.000134887	-1.10342
Root Col-0 2x Control VS Root Col-0 4x Control	AT3G28510	1.04649	0.878473			soil shoot Col-0 2x VS soil shoot Col-0 4x	AT1G21310	ATEXT3RSH	ATEXT3_EXT3_RSH__extensin 3ATEXT3_EXT3_RSH__extensin 3ATEXT3_EXT3_RSH__extensin 3	0.000135636	-3.08249
Root Col-0 2x Control VS Root Col-0 4x Control	AT4G01630	-1.51409	0.904344			soil shoot Col-0 2x VS soil shoot Col-0 4x	AT4G13810	AtRLP47	AtRLP47_RLP47__receptor like protein 47AtRLP47_RLP47__receptor like protein 47	0.000135636	-1.62973
Root Col-0 2x Control VS Root Col-0 4x Control	AT1G48598	-9.65762	0.90043			soil shoot Col-0 2x VS soil shoot Col-0 4x	AT2G30250	ATWRKY25	ATWRKY25_WRKY25__WRKY DNA-binding protein 25ATWRKY25_WRKY25__WRKY DNA-binding protein 25	0.000140131	-1.80894
Root Col-0 2x Control VS Root Col-0 4x Control	AT2G34420	-1.00104	0.871878			soil shoot Col-0 2x VS soil shoot Col-0 4x	AT1G24150	ATFH4	ATFH4_FH4__formin homologue 4ATFH4_FH4__formin homologue 4	0.000147713	-1.99897
Root Col-0 2x Control VS Root Col-0 4x Control	AT4G04223.1	-2.7441	0.830203			soil shoot Col-0 2x VS soil shoot Col-0 4x	AT1G52780		Protein of unknown function (DUF2921)Protein of unknown function (DUF2921)	0.00015147	-1.13526
Root Col-0 2x Control VS Root Col-0 4x Control	AT4G12720	1.3403	0.892434			soil shoot Col-0 2x VS soil shoot Col-0 4x	AT4G13510	AMT1;1ATAMT1ATAMT1;1	AMT1;1_ATAMT1_ATAMT1;1__ammonium transporter 1;1AMT1;1_ATAMT1_ATAMT1;1__ammonium transporter 1;1	0.000205426	-1.38764
Root Col-0 2x Control VS Root Col-0 4x Control	AT1G19020	1.1548	0.892823			soil shoot Col-0 2x VS soil shoot Col-0 4x	AT5G52810	SARD4	SARD4__NAD(P)-binding Rossmann-fold superfamily proteinSARD4__NAD(P)-binding Rossmann-fold superfamily protein	0.000205426	-2.12527
Root Col-0 2x Control VS Root Col-0 4x Control	AT1G07135	2.44475	0.876751			soil shoot Col-0 2x VS soil shoot Col-0 4x	AT5G64000	ATSAL2	ATSAL2_SAL2__Inositol monophosphatase family proteinATSAL2_SAL2__Inositol monophosphatase family proteinATSAL2_SAL2__Inositol monophosphatase family protein	0.000218272	-2.41408
Root Col-0 2x Control VS Root Col-0 4x Control	AT5G01100	1.6143	0.841121			soil shoot Col-0 2x VS soil shoot Col-0 4x	AT1G03210		Phenazine biosynthesis PhzC/PhzF proteinPhenazine biosynthesis PhzC/PhzF protein	0.00021882	-1.62384
Root Col-0 2x Control VS Root Col-0 4x Control	AT3G01345	-9.45959	0.994457			soil shoot Col-0 2x VS soil shoot Col-0 4x	AT2G17120	CL-1LYM2LYP1	CL-1_LYM2_LYP1__lysm domain GPI-anchored protein 2 precursorCL-1_LYM2_LYP1__lysm domain GPI-anchored protein 2 precursor	0.000224949	-1.64602
Root Col-0 2x Control VS Root Col-0 4x Control	AT2G41010	1.31138	0.830498			soil shoot Col-0 2x VS soil shoot Col-0 4x	AT5G48380	BIR1	BIR1__BAK1-interacting receptor-like kinase 1BIR1__BAK1-interacting receptor-like kinase 1	0.000224949	-1.61126
Root Col-0 2x Control VS Root Col-0 4x Control	AT2G19970	-1.06962	0.85088			soil shoot Col-0 2x VS soil shoot Col-0 4x	AT1G14880	AtPCR1	AtPCR1_PCR1__PLANT CADMIUM RESISTANCE 1AtPCR1_PCR1__PLANT CADMIUM RESISTANCE 1	0.000231257	-4.31725
						soil shoot Col-0 2x VS soil shoot Col-0 4x	AT5G25250	FLOT1	FLOT1__SPFH/Band 7/PHB domain-containing membrane-associated protein familyFLOT1__SPFH/Band 7/PHB domain-containing membrane-associated protein family	0.000234352	-2.77353
						soil shoot Col-0 2x VS soil shoot Col-0 4x	AT3G15536			0.000243334	-4.54834
						soil shoot Col-0 2x VS soil shoot Col-0 4x	AT3G26210	CYP71B23	CYP71B23__cytochrome P450, family 71, subfamily B, polypeptide 23CYP71B23__cytochrome P450, family 71, subfamily B, polypeptide 23	0.000275571	-2.38322
						soil shoot Col-0 2x VS soil shoot Col-0 4x	AT4G22305	SOBER1	SOBER1__alpha/beta-Hydrolases superfamily proteinSOBER1__alpha/beta-Hydrolases superfamily protein	0.000278173	-1.87072
						soil shoot Col-0 2x VS soil shoot Col-0 4x	AT2G14610	AtCAPE9ATPR1PR 1	AtCAPE9_ATPR1_PR 1_PR1__pathogenesis-related gene 1AtCAPE9_ATPR1_PR 1_PR1__pathogenesis-related gene 1	0.000298363	-5.59849
						soil shoot Col-0 2x VS soil shoot Col-0 4x	AT1G74440		Protein of unknown function (DUF962)Protein of unknown function (DUF962)	0.000304935	-2.08277
						soil shoot Col-0 2x VS soil shoot Col-0 4x	AT5G60950	COBL5	COBL5__COBRA-like protein 5 precursorCOBL5__COBRA-like protein 5 precursorCOBL5__COBRA-like protein 5 precursor	0.000305957	-2.28382
						soil shoot Col-0 2x VS soil shoot Col-0 4x	AT3G46510	ATPUB13	ATPUB13_PUB13__plant U-box 13	0.000369247	-1.03035
						soil shoot Col-0 2x VS soil shoot Col-0 4x	AT1G66970	GDPDL1SVL2	GDPDL1_SVL2__SHV3-like 2GDPDL1_SVL2__SHV3-like 2GDPDL1_SVL2__SHV3-like 2	0.000402795	-1.09144
						soil shoot Col-0 2x VS soil shoot Col-0 4x	AT4G23470		PLAC8 family proteinPLAC8 family protein	0.000421061	-1.45489
						soil shoot Col-0 2x VS soil shoot Col-0 4x	AT4G08480	MAPKKK9MEKK2SUMM1	MAPKKK9_MEKK2_SUMM1__mitogen-activated protein kinase kinase kinase 9MAPKKK9_MEKK2_SUMM1__mitogen-activated protein kinase kinase kinase 9	0.000430994	-1.44018
						soil shoot Col-0 2x VS soil shoot Col-0 4x	AT3G24982	ATRLP40	ATRLP40_RLP40__receptor like protein 40ATRLP40_RLP40__receptor like protein 40	0.000452622	-2.47653
						soil shoot Col-0 2x VS soil shoot Col-0 4x	AT4G10500	DLO1	DLO1__2-oxoglutarate (2OG) and Fe(II)-dependent oxygenase superfamily proteinDLO1__2-oxoglutarate (2OG) and Fe(II)-dependent oxygenase superfamily protein	0.00049417	-4.62036
						soil shoot Col-0 2x VS soil shoot Col-0 4x	AT5G55450	AtLTP4.4	AtLTP4.4__Bifunctional inhibitor/lipid-transfer protein/seed storage 2S albumin superfamily proteinAtLTP4.4__Bifunctional inhibitor/lipid-transfer protein/seed storage 2S albumin superfamily protein	0.000495036	-2.66245
						soil shoot Col-0 2x VS soil shoot Col-0 4x	AT3G50480	HR4	HR4__homolog of RPW8 4HR4__homolog of RPW8 4	0.000509025	-2.63615
						soil shoot Col-0 2x VS soil shoot Col-0 4x	AT2G43150		Proline-rich extensin-like family proteinProline-rich extensin-like family protein	0.00056366	-1.09646
						soil shoot Col-0 2x VS soil shoot Col-0 4x	AT4G23150	CRK7	CRK7__cysteine-rich RLK (RECEPTOR-like protein kinase) 7CRK7__cysteine-rich RLK (RECEPTOR-like protein kinase) 7	0.000578252	-3.95783
						soil shoot Col-0 2x VS soil shoot Col-0 4x	AT3G50950	ZAR1	ZAR1__HOPZ-ACTIVATED RESISTANCE 1ZAR1__HOPZ-ACTIVATED RESISTANCE 1	0.000590366	-1.24744
						soil shoot Col-0 2x VS soil shoot Col-0 4x	AT5G25440		Protein kinase superfamily proteinProtein kinase superfamily protein	0.000640969	-1.90139
						soil shoot Col-0 2x VS soil shoot Col-0 4x	AT2G46430	ATCNGC3CNGC3.C	ATCNGC3_CNGC3_CNGC3.C__cyclic nucleotide gated channel 3ATCNGC3_CNGC3_CNGC3.C__cyclic nucleotide gated channel 3	0.000661261	-2.11987
						soil shoot Col-0 2x VS soil shoot Col-0 4x	AT4G38790		ER lumen protein retaining receptor family proteinER lumen protein retaining receptor family protein	0.000692133	-0.934552
						soil shoot Col-0 2x VS soil shoot Col-0 4x	AT1G34750	CIPP1	CIPP1__Protein phosphatase 2C family proteinCIPP1__Protein phosphatase 2C family protein	0.000713448	-1.66492
						soil shoot Col-0 2x VS soil shoot Col-0 4x	AT3G56400	ATWRKY70	ATWRKY70_WRKY70__WRKY DNA-binding protein 70ATWRKY70_WRKY70__WRKY DNA-binding protein 70	0.000714318	-1.88989
						soil shoot Col-0 2x VS soil shoot Col-0 4x	AT3G57240	AtBG3GNS3	AtBG3_BG3_GNS3__beta-1,3-glucanase 3AtBG3_BG3_GNS3__beta-1,3-glucanase 3	0.000714318	-3.6342
						soil shoot Col-0 2x VS soil shoot Col-0 4x	AT5G44070	ARA8ATPCS1CAD1	ARA8_ATPCS1_CAD1_PCS1__phytochelatin synthase 1 (PCS1)ARA8_ATPCS1_CAD1_PCS1__phytochelatin synthase 1 (PCS1)	0.000714318	-1.22818
						soil shoot Col-0 2x VS soil shoot Col-0 4x	AT1G71040	LPR2	LPR2__Cupredoxin superfamily proteinLPR2__Cupredoxin superfamily protein	0.000717971	-1.36917
						soil shoot Col-0 2x VS soil shoot Col-0 4x	AT2G15390	atfut4FUT4	atfut4_FUT4__fucosyltransferase 4atfut4_FUT4__fucosyltransferase 4	0.000781101	-2.41006
						soil shoot Col-0 2x VS soil shoot Col-0 4x	AT4G23170	CRK9EP1	CRK9_EP1__receptor-like protein kinase-related family proteinCRK9_EP1__receptor-like protein kinase-related family protein	0.000883955	-1.51635
						soil shoot Col-0 2x VS soil shoot Col-0 4x	AT5G55170	ATSUMO3SUM3SUMO 3	ATSUMO3_SUM3_SUMO 3_SUMO3__small ubiquitin-like modifier 3ATSUMO3_SUM3_SUMO 3_SUMO3__small ubiquitin-like modifier 3	0.000943161	-1.91293
						soil shoot Col-0 2x VS soil shoot Col-0 4x	AT3G11820	AT-SYR1ATSYP121ATSYR1PEN1	AT-SYR1_ATSYP121_ATSYR1_PEN1_SYP121_SYR1__syntaxin of plants 121AT-SYR1_ATSYP121_ATSYR1_PEN1_SYP121_SYR1__syntaxin of plants 121	0.00100364	-1.30837
						soil shoot Col-0 2x VS soil shoot Col-0 4x	AT4G11840	PLDGAMMA3	PLDGAMMA3__phospholipase D gamma 3PLDGAMMA3__phospholipase D gamma 3	0.00100364	-1.76519
						soil shoot Col-0 2x VS soil shoot Col-0 4x	AT1G10340		Ankyrin repeat family proteinAnkyrin repeat family protein	0.00101237	-3.22
						soil shoot Col-0 2x VS soil shoot Col-0 4x	AT1G49050	APCB1	APCB1__Eukaryotic aspartyl protease family protein	0.00103145	-1.94896
						soil shoot Col-0 2x VS soil shoot Col-0 4x	AT3G47480		Calcium-binding EF-hand family proteinCalcium-binding EF-hand family protein	0.00107398	-2.94994
						soil shoot Col-0 2x VS soil shoot Col-0 4x	AT3G63420	AGG1ATAGG1	AGG1_ATAGG1_GG1__Ggamma-subunit 1AGG1_ATAGG1_GG1__Ggamma-subunit 1	0.00108152	-1.17861
						soil shoot Col-0 2x VS soil shoot Col-0 4x	AT2G04450	ATNUDT6ATNUDX6	ATNUDT6_ATNUDX6_NUDT6_NUDX6__nudix hydrolase homolog 6ATNUDT6_ATNUDX6_NUDT6_NUDX6__nudix hydrolase homolog 6	0.00109183	-2.82019
						soil shoot Col-0 2x VS soil shoot Col-0 4x	AT3G48650			0.00110008	-2.1414
						soil shoot Col-0 2x VS soil shoot Col-0 4x	AT5G10380	ATRING1	ATRING1_RING1__RING/U-box superfamily proteinATRING1_RING1__RING/U-box superfamily protein	0.00113844	-2.19174
						soil shoot Col-0 2x VS soil shoot Col-0 4x	AT1G15790			0.00121856	-1.96355
						soil shoot Col-0 2x VS soil shoot Col-0 4x	AT2G37710	LecRK-IV.1RLK	LecRK-IV.1_RLK__receptor lectin kinase	0.00124635	-1.50071
						soil shoot Col-0 2x VS soil shoot Col-0 4x	AT3G14210	ESM1	ESM1__epithiospecifier modifier 1	0.00124635	-1.69457
						soil shoot Col-0 2x VS soil shoot Col-0 4x	AT5G26170	ATWRKY50	ATWRKY50_WRKY50__WRKY DNA-binding protein 50ATWRKY50_WRKY50__WRKY DNA-binding protein 50	0.00139026	-2.92014
						soil shoot Col-0 2x VS soil shoot Col-0 4x	AT3G61280		Arabidopsis thaliana protein of unknown function (DUF821)Arabidopsis thaliana protein of unknown function (DUF821)	0.00140714	-1.80153
						soil shoot Col-0 2x VS soil shoot Col-0 4x	AT2G31880	EVRSOBIR1	EVR_SOBIR1__Leucine-rich repeat protein kinase family proteinEVR_SOBIR1__Leucine-rich repeat protein kinase family protein	0.00145514	-2.99457
						soil shoot Col-0 2x VS soil shoot Col-0 4x	AT1G79380	RGLG4	RGLG4__Ca(2)-dependent phospholipid-binding protein (Copine) familyRGLG4__Ca(2)-dependent phospholipid-binding protein (Copine) family	0.00159441	-0.976926
						soil shoot Col-0 2x VS soil shoot Col-0 4x	AT1G75945			0.00164581	-6.10122
						soil shoot Col-0 2x VS soil shoot Col-0 4x	AT3G13950			0.00175709	-3.79458
						soil shoot Col-0 2x VS soil shoot Col-0 4x	AT1G75040	PR-5PR5	PR-5_PR5__pathogenesis-related gene 5PR-5_PR5__pathogenesis-related gene 5PR-5_PR5__pathogenesis-related gene 5	0.00180941	-2.49069
						soil shoot Col-0 2x VS soil shoot Col-0 4x	AT2G23200		Protein kinase superfamily proteinProtein kinase superfamily protein	0.00182405	-0.97728
						soil shoot Col-0 2x VS soil shoot Col-0 4x	AT2G43570	CHI	CHI__chitinase, putativeCHI__chitinase, putative	0.00189672	-3.53565
						soil shoot Col-0 2x VS soil shoot Col-0 4x	AT3G62370		heme bindingheme binding	0.00189672	-0.917468
						soil shoot Col-0 2x VS soil shoot Col-0 4x	AT4G23260	CRK18	CRK18__cysteine-rich RLK (RECEPTOR-like protein kinase) 18CRK18__cysteine-rich RLK (RECEPTOR-like protein kinase) 18	0.00189672	-1.28859
						soil shoot Col-0 2x VS soil shoot Col-0 4x	AT5G64810	ATWRKY51	ATWRKY51_WRKY51__WRKY DNA-binding protein 51ATWRKY51_WRKY51__WRKY DNA-binding protein 51	0.00189672	-3.89281
						soil shoot Col-0 2x VS soil shoot Col-0 4x	AT2G40750	ATWRKY54	ATWRKY54_WRKY54__WRKY DNA-binding protein 54ATWRKY54_WRKY54__WRKY DNA-binding protein 54	0.00192798	-2.37261
						soil shoot Col-0 2x VS soil shoot Col-0 4x	AT5G08240			0.00201912	-2.48975
						soil shoot Col-0 2x VS soil shoot Col-0 4x	AT2G31865	atPARG2	atPARG2_PARG2__poly(ADP-ribose) glycohydrolase 2	0.00213386	-2.65155
						soil shoot Col-0 2x VS soil shoot Col-0 4x	AT5G20400		2-oxoglutarate (2OG) and Fe(II)-dependent oxygenase superfamily protein2-oxoglutarate (2OG) and Fe(II)-dependent oxygenase superfamily protein	0.00214472	-2.58254
						soil shoot Col-0 2x VS soil shoot Col-0 4x	AT1G21270	WAK2	WAK2__wall-associated kinase 2WAK2__wall-associated kinase 2	0.00222145	-1.44477
						soil shoot Col-0 2x VS soil shoot Col-0 4x	AT2G13790	ATSERK4BAK7BKK1	ATSERK4_BAK7_BKK1_SERK4__somatic embryogenesis receptor-like kinase 4	0.00222145	-1.74906
						soil shoot Col-0 2x VS soil shoot Col-0 4x	AT2G38290	AMT2AMT2;1ATAMT2	AMT2_AMT2;1_ATAMT2__ammonium transporter 2AMT2_AMT2;1_ATAMT2__ammonium transporter 2	0.00222145	-1.34916
						soil shoot Col-0 2x VS soil shoot Col-0 4x	AT5G45500		RNI-like superfamily proteinRNI-like superfamily protein	0.00222145	-1.21169
						soil shoot Col-0 2x VS soil shoot Col-0 4x	AT5G52760		Copper transport protein familyCopper transport protein family	0.00222145	-2.81666
						soil shoot Col-0 2x VS soil shoot Col-0 4x	AT1G73805	SARD1	SARD1__Calmodulin binding protein-likeSARD1__Calmodulin binding protein-like	0.00222359	-2.15016
						soil shoot Col-0 2x VS soil shoot Col-0 4x	AT3G05080			0.00222359	-1.34544
						soil shoot Col-0 2x VS soil shoot Col-0 4x	AT3G16990		Haem oxygenase-like, multi-helicalHaem oxygenase-like, multi-helicalHaem oxygenase-like, multi-helical	0.0022362	-1.34582
						soil shoot Col-0 2x VS soil shoot Col-0 4x	AT3G45640	ATMAPK3ATMPK3	ATMAPK3_ATMPK3_MPK3__mitogen-activated protein kinase 3ATMAPK3_ATMPK3_MPK3__mitogen-activated protein kinase 3	0.0022466	-1.12517
						soil shoot Col-0 2x VS soil shoot Col-0 4x	AT5G50200	ATNRT3.1WR3	ATNRT3.1_NRT3.1_WR3__nitrate transmembrane transportersATNRT3.1_NRT3.1_WR3__nitrate transmembrane transporters	0.0022466	-1.87687
						soil shoot Col-0 2x VS soil shoot Col-0 4x	AT4G08850	MIK2	MIK2__Leucine-rich repeat receptor-like protein kinase family protein	0.00237125	-1.70819
						soil shoot Col-0 2x VS soil shoot Col-0 4x	AT1G58225			0.00244002	-2.67849
						soil shoot Col-0 2x VS soil shoot Col-0 4x	AT4G14365	XBAT34	XBAT34__XB3 ortholog 4 in Arabidopsis thalianaXBAT34__XB3 ortholog 4 in Arabidopsis thaliana	0.00244437	-2.4678
						soil shoot Col-0 2x VS soil shoot Col-0 4x	AT4G33300	ADR1-L1	ADR1-L1__ADR1-like 1	0.00247871	-1.21849
						soil shoot Col-0 2x VS soil shoot Col-0 4x	AT4G04500	CRK37	CRK37__cysteine-rich RLK (RECEPTOR-like protein kinase) 37CRK37__cysteine-rich RLK (RECEPTOR-like protein kinase) 37	0.00247897	-3.01285
						soil shoot Col-0 2x VS soil shoot Col-0 4x	AT4G18253			0.00251523	-2.03944
						soil shoot Col-0 2x VS soil shoot Col-0 4x	AT3G20510	FAX6	FAX6__Transmembrane proteins 14CFAX6__Transmembrane proteins 14C	0.00267682	-0.935539
						soil shoot Col-0 2x VS soil shoot Col-0 4x	AT1G23840			0.00268869	-1.98589
						soil shoot Col-0 2x VS soil shoot Col-0 4x	AT3G51430	SSL5YLS2	SSL5_YLS2__Calcium-dependent phosphotriesterase superfamily proteinSSL5_YLS2__Calcium-dependent phosphotriesterase superfamily protein	0.00274731	-1.68144
						soil shoot Col-0 2x VS soil shoot Col-0 4x	AT3G59660	BAGP1	BAGP1__C2 domain-containing protein / GRAM domain-containing proteinBAGP1__C2 domain-containing protein / GRAM domain-containing protein	0.00280092	-1.31686
						soil shoot Col-0 2x VS soil shoot Col-0 4x	AT3G26220	CYP71B3	CYP71B3__cytochrome P450, family 71, subfamily B, polypeptide 3CYP71B3__cytochrome P450, family 71, subfamily B, polypeptide 3	0.00286122	-1.8647
						soil shoot Col-0 2x VS soil shoot Col-0 4x	AT5G44568			0.00309699	-1.97524
						soil shoot Col-0 2x VS soil shoot Col-0 4x	AT3G22600	LTPG5	LTPG5__Bifunctional inhibitor/lipid-transfer protein/seed storage 2S albumin superfamily protein	0.00309786	-3.10573
						soil shoot Col-0 2x VS soil shoot Col-0 4x	AT4G02520	ATGSTF2ATPM24ATPM24.1GST2	ATGSTF2_ATPM24_ATPM24.1_GST2_GSTF2__glutathione S-transferase PHI 2ATGSTF2_ATPM24_ATPM24.1_GST2_GSTF2__glutathione S-transferase PHI 2ATGSTF2_ATPM24_ATPM24.1_GST2_GSTF2__glutathione S-transferase PHI 2	0.00309786	-1.7755
						soil shoot Col-0 2x VS soil shoot Col-0 4x	AT4G23010	ATUTR2	ATUTR2_UTR2__UDP-galactose transporter 2ATUTR2_UTR2__UDP-galactose transporter 2	0.00309786	-1.28486
						soil shoot Col-0 2x VS soil shoot Col-0 4x	AT5G22570	ATWRKY38	ATWRKY38_WRKY38__WRKY DNA-binding protein 38ATWRKY38_WRKY38__WRKY DNA-binding protein 38	0.00309786	-3.89221
						soil shoot Col-0 2x VS soil shoot Col-0 4x	AT3G46090	ZAT7	ZAT7__C2H2 and C2HC zinc fingers superfamily proteinZAT7__C2H2 and C2HC zinc fingers superfamily protein	0.00315189	-3.43821
						soil shoot Col-0 2x VS soil shoot Col-0 4x	AT3G57260	AtBG2AtPR2BGL2GNS2PR-2	AtBG2_AtPR2_BG2_BGL2_GNS2_PR-2_PR2__beta-1,3-glucanase 2AtBG2_AtPR2_BG2_BGL2_GNS2_PR-2_PR2__beta-1,3-glucanase 2	0.00315189	-2.88779
						soil shoot Col-0 2x VS soil shoot Col-0 4x	AT5G55460	AtLTP4.5	AtLTP4.5__Bifunctional inhibitor/lipid-transfer protein/seed storage 2S albumin superfamily proteinAtLTP4.5__Bifunctional inhibitor/lipid-transfer protein/seed storage 2S albumin superfamily protein	0.00315189	-2.30333
						soil shoot Col-0 2x VS soil shoot Col-0 4x	AT4G39830	AO	AO__Cupredoxin superfamily proteinAO__Cupredoxin superfamily protein	0.00321397	-2.68854
						soil shoot Col-0 2x VS soil shoot Col-0 4x	AT2G04495			0.00336296	-2.98951
						soil shoot Col-0 2x VS soil shoot Col-0 4x	AT2G37940	AtIPCS2ERH1	AtIPCS2_ERH1__Arabidopsis Inositol phosphorylceramide synthase 2AtIPCS2_ERH1__Arabidopsis Inositol phosphorylceramide synthase 2	0.00336296	-1.08128
						soil shoot Col-0 2x VS soil shoot Col-0 4x	AT1G65845			0.00347508	-2.59694
						soil shoot Col-0 2x VS soil shoot Col-0 4x	AT1G66920		Protein kinase superfamily proteinProtein kinase superfamily protein	0.00347508	-2.03196
						soil shoot Col-0 2x VS soil shoot Col-0 4x	AT2G40520		Nucleotidyltransferase family proteinNucleotidyltransferase family protein	0.00347508	-1.08963
						soil shoot Col-0 2x VS soil shoot Col-0 4x	AT3G17410	CARK1	CARK1__Protein kinase superfamily proteinCARK1__Protein kinase superfamily protein	0.00375542	-0.868088
						soil shoot Col-0 2x VS soil shoot Col-0 4x	AT5G43910		pfkB-like carbohydrate kinase family proteinpfkB-like carbohydrate kinase family protein	0.00377355	-1.98844
						soil shoot Col-0 2x VS soil shoot Col-0 4x	AT4G16860	RPP4	RPP4__Disease resistance protein (TIR-NBS-LRR class) familyRPP4__Disease resistance protein (TIR-NBS-LRR class) family	0.0038082	-1.22544
						soil shoot Col-0 2x VS soil shoot Col-0 4x	AT5G61210	ATSNAP33ATSNAP33BSNP33	ATSNAP33_ATSNAP33B_SNAP33_SNP33__soluble N-ethylmaleimide-sensitive factor adaptor protein 33ATSNAP33_ATSNAP33B_SNAP33_SNP33__soluble N-ethylmaleimide-sensitive factor adaptor protein 33	0.0038082	-1.14016
						soil shoot Col-0 2x VS soil shoot Col-0 4x	AT5G25260	flot2	flot2__SPFH/Band 7/PHB domain-containing membrane-associated protein familyflot2__SPFH/Band 7/PHB domain-containing membrane-associated protein family	0.00384294	-2.87904
						soil shoot Col-0 2x VS soil shoot Col-0 4x	AT4G08470	MAPKKK10MEKK3	MAPKKK10_MEKK3__MAPK/ERK kinase kinase 3MAPKKK10_MEKK3__MAPK/ERK kinase kinase 3	0.00387727	-1.54411
						soil shoot Col-0 2x VS soil shoot Col-0 4x	AT4G25110	AtMC2AtMCP1c	AtMC2_AtMCP1c_MC2_MCP1c__metacaspase 2AtMC2_AtMCP1c_MC2_MCP1c__metacaspase 2	0.00387727	-3.59795
						soil shoot Col-0 2x VS soil shoot Col-0 4x	AT5G45470		Protein of unknown function (DUF594)Protein of unknown function (DUF594)	0.0039102	-1.1503
						soil shoot Col-0 2x VS soil shoot Col-0 4x	AT2G40095		Alpha/beta hydrolase related proteinAlpha/beta hydrolase related protein	0.00392976	-2.01445
						soil shoot Col-0 2x VS soil shoot Col-0 4x	AT5G02290	NAK	NAK__Protein kinase superfamily proteinNAK__Protein kinase superfamily protein	0.0039683	-0.988186
						soil shoot Col-0 2x VS soil shoot Col-0 4x	AT1G21240	WAK3	WAK3__wall associated kinase 3WAK3__wall associated kinase 3	0.00398689	-3.02592
						soil shoot Col-0 2x VS soil shoot Col-0 4x	AT4G26910		Dihydrolipoamide succinyltransferaseDihydrolipoamide succinyltransferase	0.00401372	-1.01929
						soil shoot Col-0 2x VS soil shoot Col-0 4x	AT1G22280	PAPP2C	PAPP2C__phytochrome-associated protein phosphatase type 2CPAPP2C__phytochrome-associated protein phosphatase type 2C	0.00406938	-1.08529
						soil shoot Col-0 2x VS soil shoot Col-0 4x	AT5G52750		Heavy metal transport/detoxification superfamily protein Heavy metal transport/detoxification superfamily protein	0.00406938	-2.05407
						soil shoot Col-0 2x VS soil shoot Col-0 4x	AT2G40270		Protein kinase family protein	0.00408187	-1.17914
						soil shoot Col-0 2x VS soil shoot Col-0 4x	AT4G11850	MEE54PLDGAMMA1	MEE54_PLDGAMMA1__phospholipase D gamma 1MEE54_PLDGAMMA1__phospholipase D gamma 1	0.00431992	-1.66515
						soil shoot Col-0 2x VS soil shoot Col-0 4x	AT5G38900	PDI	PDI__Thioredoxin superfamily protein	0.00431992	-3.92634
						soil shoot Col-0 2x VS soil shoot Col-0 4x	AT1G33960	AIG1IAN8	AIG1_IAN8__P-loop containing nucleoside triphosphate hydrolases superfamily proteinAIG1_IAN8__P-loop containing nucleoside triphosphate hydrolases superfamily protein	0.00436589	-2.93506
						soil shoot Col-0 2x VS soil shoot Col-0 4x	AT4G36090	ALKBH9C	ALKBH9C__oxidoreductase, 2OG-Fe(II) oxygenase family proteinALKBH9C__oxidoreductase, 2OG-Fe(II) oxygenase family protein	0.00446016	-1.34945
						soil shoot Col-0 2x VS soil shoot Col-0 4x	AT2G01650	PUX2	PUX2__plant UBX domain-containing protein 2PUX2__plant UBX domain-containing protein 2	0.00455046	-0.999985
						soil shoot Col-0 2x VS soil shoot Col-0 4x	AT1G09932		Phosphoglycerate mutase family proteinPhosphoglycerate mutase family protein	0.00457828	-2.84041
						soil shoot Col-0 2x VS soil shoot Col-0 4x	AT3G18250		Putative membrane lipoproteinPutative membrane lipoprotein	0.00473674	-2.91919
						soil shoot Col-0 2x VS soil shoot Col-0 4x	AT1G35230	AGP5	AGP5__arabinogalactan protein 5AGP5__arabinogalactan protein 5	0.00481647	-2.31973
						soil shoot Col-0 2x VS soil shoot Col-0 4x	AT3G44400		Disease resistance protein (TIR-NBS-LRR class) familyDisease resistance protein (TIR-NBS-LRR class) family	0.00481647	-1.56974
						soil shoot Col-0 2x VS soil shoot Col-0 4x	AT5G57580		Calmodulin-binding proteinCalmodulin-binding proteinCalmodulin-binding protein	0.00481647	-0.956784
						soil shoot Col-0 2x VS soil shoot Col-0 4x	AT5G60800	HIPP3	HIPP3__Heavy metal transport/detoxification superfamily protein	0.00481647	-1.79732
						soil shoot Col-0 2x VS soil shoot Col-0 4x	AT4G35310	ATCPK5	ATCPK5_CPK5__calmodulin-domain protein kinase 5ATCPK5_CPK5__calmodulin-domain protein kinase 5	0.00503516	-0.788945
						soil shoot Col-0 2x VS soil shoot Col-0 4x	AT3G52430	ATPAD4	ATPAD4_PAD4__alpha/beta-Hydrolases superfamily proteinATPAD4_PAD4__alpha/beta-Hydrolases superfamily protein	0.00504142	-1.54539
						soil shoot Col-0 2x VS soil shoot Col-0 4x	AT3G54010	DEI1PAS1	DEI1_PAS1__FKBP-type peptidyl-prolyl cis-trans isomerase family protein	0.00564768	-0.95056
						soil shoot Col-0 2x VS soil shoot Col-0 4x	AT1G31540		Disease resistance protein (TIR-NBS-LRR class) family	0.00573568	-1.52906
						soil shoot Col-0 2x VS soil shoot Col-0 4x	AT3G63080	ATGPX5GPXL5MEE42	ATGPX5_GPX5_GPXL5_MEE42__glutathione peroxidase 5ATGPX5_GPX5_GPXL5_MEE42__glutathione peroxidase 5	0.00592351	-0.623008
						soil shoot Col-0 2x VS soil shoot Col-0 4x	AT3G25600	CML16	CML16__Calcium-binding EF-hand family proteinCML16__Calcium-binding EF-hand family protein	0.00595159	-1.16077
						soil shoot Col-0 2x VS soil shoot Col-0 4x	AT5G17760		P-loop containing nucleoside triphosphate hydrolases superfamily protein	0.00597039	-2.3756
						soil shoot Col-0 2x VS soil shoot Col-0 4x	AT3G29647		transposable element genetransposable element genetransposable element genetransposable element genetransposable element gene	0.00601876	-1.58334
						soil shoot Col-0 2x VS soil shoot Col-0 4x	AT4G23180	CRK10RLK4	CRK10_RLK4__cysteine-rich RLK (RECEPTOR-like protein kinase) 10CRK10_RLK4__cysteine-rich RLK (RECEPTOR-like protein kinase) 10	0.00607575	-1.41966
						soil shoot Col-0 2x VS soil shoot Col-0 4x	AT5G24210		alpha/beta-Hydrolases superfamily protein	0.0061668	-1.40099
						soil shoot Col-0 2x VS soil shoot Col-0 4x	AT5G54860		Major facilitator superfamily proteinMajor facilitator superfamily protein	0.0063057	-1.29391
						soil shoot Col-0 2x VS soil shoot Col-0 4x	AT3G08690	ATUBC11	ATUBC11_UBC11__ubiquitin-conjugating enzyme 11ATUBC11_UBC11__ubiquitin-conjugating enzyme 11	0.00638222	-0.902737
						soil shoot Col-0 2x VS soil shoot Col-0 4x	AT4G35230	BSK1	BSK1__BR-signaling kinase 1	0.00649546	-1.17416
						soil shoot Col-0 2x VS soil shoot Col-0 4x	AT2G16950	ATTRN1	ATTRN1_TRN1__transportin 1	0.00664818	-0.760316
						soil shoot Col-0 2x VS soil shoot Col-0 4x	AT3G60450		Phosphoglycerate mutase family proteinPhosphoglycerate mutase family protein	0.00666211	-1.36967
						soil shoot Col-0 2x VS soil shoot Col-0 4x	AT1G08050		Zinc finger (C3HC4-type RING finger) family protein	0.0067206	-2.36556
						soil shoot Col-0 2x VS soil shoot Col-0 4x	AT3G58600		Adaptin ear-binding coat-associated protein 1 NECAP-1Adaptin ear-binding coat-associated protein 1 NECAP-1Adaptin ear-binding coat-associated protein 1 NECAP-1	0.00679578	-0.708567
						soil shoot Col-0 2x VS soil shoot Col-0 4x	AT4G21800	QQT2	QQT2__P-loop containing nucleoside triphosphate hydrolases superfamily protein	0.00685984	-1.02858
						soil shoot Col-0 2x VS soil shoot Col-0 4x	AT5G52740		Copper transport protein family	0.00699556	-3.96339
						soil shoot Col-0 2x VS soil shoot Col-0 4x	AT3G01290	AtHIR2	AtHIR2_HIR2__SPFH/Band 7/PHB domain-containing membrane-associated protein familyAtHIR2_HIR2__SPFH/Band 7/PHB domain-containing membrane-associated protein family	0.00700912	-2.04135
						soil shoot Col-0 2x VS soil shoot Col-0 4x	AT5G62770		Protein of unknown function (DUF1645)Protein of unknown function (DUF1645)	0.00732981	-1.81726
						soil shoot Col-0 2x VS soil shoot Col-0 4x	AT1G61250	AtSCAMP1SC3	AtSCAMP1_SC3_SCAMP1__secretory carrier 3AtSCAMP1_SC3_SCAMP1__secretory carrier 3	0.00736184	-0.955664
						soil shoot Col-0 2x VS soil shoot Col-0 4x	AT3G29034			0.00756014	-2.42292
						soil shoot Col-0 2x VS soil shoot Col-0 4x	AT3G43800	ATGSTU27	ATGSTU27_GSTU27__glutathione S-transferase tau 27	0.00756314	-0.718415
						soil shoot Col-0 2x VS soil shoot Col-0 4x	AT1G59710		Protein of unknown function (DUF569)	0.00779699	-0.924565
						soil shoot Col-0 2x VS soil shoot Col-0 4x	AT1G55450		S-adenosyl-L-methionine-dependent methyltransferases superfamily proteinS-adenosyl-L-methionine-dependent methyltransferases superfamily protein	0.00801703	-1.27468
						soil shoot Col-0 2x VS soil shoot Col-0 4x	AT2G24360	RAF22STYK	RAF22_STYK__Protein kinase superfamily proteinRAF22_STYK__Protein kinase superfamily proteinRAF22_STYK__Protein kinase superfamily protein	0.00849262	-0.671591
						soil shoot Col-0 2x VS soil shoot Col-0 4x	AT2G29990	NDA2	NDA2__alternative NAD(P)H dehydrogenase 2NDA2__alternative NAD(P)H dehydrogenase 2	0.00910542	-1.34304
						soil shoot Col-0 2x VS soil shoot Col-0 4x	AT2G44290		Bifunctional inhibitor/lipid-transfer protein/seed storage 2S albumin superfamily proteinBifunctional inhibitor/lipid-transfer protein/seed storage 2S albumin superfamily protein	0.00917246	-1.52366
						soil shoot Col-0 2x VS soil shoot Col-0 4x	AT1G61140	EDA16FRG4	EDA16_FRG4__SNF2 domain-containing protein / helicase domain-containing protein / zinc finger protein-related	0.00919075	-1.08718
						soil shoot Col-0 2x VS soil shoot Col-0 4x	AT4G18880	AT-HSFA4AHSF A4A	AT-HSFA4A_HSF A4A__heat shock transcription factor A4AAT-HSFA4A_HSF A4A__heat shock transcription factor A4A	0.00927897	-1.29174
						soil shoot Col-0 2x VS soil shoot Col-0 4x	AT5G15870		glycosyl hydrolase family 81 protein	0.00962732	-1.43399
						soil shoot Col-0 2x VS soil shoot Col-0 4x	AT1G09080	BIP3	BIP3__Heat shock protein 70 (Hsp 70) family proteinBIP3__Heat shock protein 70 (Hsp 70) family protein	0.00962805	-3.16694
						soil shoot Col-0 2x VS soil shoot Col-0 4x	AT1G12990		beta-1,4-N-acetylglucosaminyltransferase family proteinbeta-1,4-N-acetylglucosaminyltransferase family protein	0.00962805	-0.815404
						soil shoot Col-0 2x VS soil shoot Col-0 4x	AT1G67850		Protein of unknown function (DUF707)	0.00962805	-1.84314
						soil shoot Col-0 2x VS soil shoot Col-0 4x	AT3G12360	ITN1	ITN1__Ankyrin repeat family proteinITN1__Ankyrin repeat family protein	0.00962805	-0.715062
						soil shoot Col-0 2x VS soil shoot Col-0 4x	AT3G55470		Calcium-dependent lipid-binding (CaLB domain) family proteinCalcium-dependent lipid-binding (CaLB domain) family protein	0.00962805	-1.23794
						soil shoot Col-0 2x VS soil shoot Col-0 4x	AT5G44820		Nucleotide-diphospho-sugar transferase family proteinNucleotide-diphospho-sugar transferase family protein	0.00962805	-1.72411
						soil shoot Col-0 2x VS soil shoot Col-0 4x	AT2G32670	ATVAMP725	ATVAMP725_VAMP725__vesicle-associated membrane protein 725	0.00974997	-2.53729
						soil shoot Col-0 2x VS soil shoot Col-0 4x	AT4G00700	MCTP9	MCTP9__C2 calcium/lipid-binding plant phosphoribosyltransferase family protein	0.00983746	-3.27097
						soil shoot Col-0 2x VS soil shoot Col-0 4x	AT4G21850	ATMSRB9	ATMSRB9_MSRB9__methionine sulfoxide reductase B9ATMSRB9_MSRB9__methionine sulfoxide reductase B9	0.00983746	-2.3738
						soil shoot Col-0 2x VS soil shoot Col-0 4x	AT5G48657		defense protein-relateddefense protein-related	0.00997483	-2.79979
						soil shoot Col-0 2x VS soil shoot Col-0 4x	AT4G22530		S-adenosyl-L-methionine-dependent methyltransferases superfamily proteinS-adenosyl-L-methionine-dependent methyltransferases superfamily protein	0.0102515	-1.39412
						soil shoot Col-0 2x VS soil shoot Col-0 4x	AT3G02770		Ribonuclease E inhibitor RraA/Dimethylmenaquinone methyltransferaseRibonuclease E inhibitor RraA/Dimethylmenaquinone methyltransferase	0.0102915	-0.907618
						soil shoot Col-0 2x VS soil shoot Col-0 4x	AT4G34390	XLG2	XLG2__extra-large GTP-binding protein 2XLG2__extra-large GTP-binding protein 2	0.0102915	-1.28094
						soil shoot Col-0 2x VS soil shoot Col-0 4x	AT1G65800	ARK2AtARK2	ARK2_AtARK2_RK2__receptor kinase 2ARK2_AtARK2_RK2__receptor kinase 2	0.0104398	-0.960181
						soil shoot Col-0 2x VS soil shoot Col-0 4x	AT4G18250		receptor serine/threonine kinase, putativereceptor serine/threonine kinase, putative	0.0104892	-3.00044
						soil shoot Col-0 2x VS soil shoot Col-0 4x	AT1G02450	NIMIN-1NIMIN1	NIMIN-1_NIMIN1__NIM1-interacting 1NIMIN-1_NIMIN1__NIM1-interacting 1	0.0108352	-3.34237
						soil shoot Col-0 2x VS soil shoot Col-0 4x	AT5G64370	BETA-UPPYD3	BETA-UP_PYD3__beta-ureidopropionaseBETA-UP_PYD3__beta-ureidopropionase	0.0108767	-0.934715
						soil shoot Col-0 2x VS soil shoot Col-0 4x	AT1G72930	AtTN10TIR	AtTN10_TIR_TN10__toll/interleukin-1 receptor-likeAtTN10_TIR_TN10__toll/interleukin-1 receptor-likeAtTN10_TIR_TN10__toll/interleukin-1 receptor-like	0.0109516	-1.20656
						soil shoot Col-0 2x VS soil shoot Col-0 4x	AT2G17200	DSK2DSK2b	DSK2_DSK2b__ubiquitin family proteinDSK2_DSK2b__ubiquitin family protein	0.0109954	-0.649728
						soil shoot Col-0 2x VS soil shoot Col-0 4x	AT1G50410	CHR28FRG2	CHR28_FRG2__SNF2 domain-containing protein / helicase domain-containing protein / zinc finger protein-related	0.011465	-0.863074
						soil shoot Col-0 2x VS soil shoot Col-0 4x	AT5G45800	MEE62	MEE62__Leucine-rich repeat protein kinase family proteinMEE62__Leucine-rich repeat protein kinase family proteinMEE62__Leucine-rich repeat protein kinase family protein	0.0115276	-0.899826
						soil shoot Col-0 2x VS soil shoot Col-0 4x	AT4G02380	AtLEA5LEA38SAG21	AtLEA5_LEA38_SAG21__senescence-associated gene 21AtLEA5_LEA38_SAG21__senescence-associated gene 21	0.0116866	-2.03099
						soil shoot Col-0 2x VS soil shoot Col-0 4x	AT4G16990	RLM3	RLM3__disease resistance protein (TIR-NBS class), putative	0.01174	-0.660761
						soil shoot Col-0 2x VS soil shoot Col-0 4x	AT5G05460	AtENGase85A	AtENGase85A_ENGase85A__Glycosyl hydrolase family 85 AtENGase85A_ENGase85A__Glycosyl hydrolase family 85	0.0117861	-2.14441
						soil shoot Col-0 2x VS soil shoot Col-0 4x	AT3G50470	HR3MLA10	HR3_MLA10__homolog of RPW8 3	0.0118139	-2.44316
						soil shoot Col-0 2x VS soil shoot Col-0 4x	AT3G13610	F6'H1	F6'H1__2-oxoglutarate (2OG) and Fe(II)-dependent oxygenase superfamily protein	0.0119843	-3.52106
						soil shoot Col-0 2x VS soil shoot Col-0 4x	AT2G17290	ATCDPK3ATCPK6	ATCDPK3_ATCPK6_CPK6__Calcium-dependent protein kinase family protein	0.0121413	-1.3039
						soil shoot Col-0 2x VS soil shoot Col-0 4x	AT3G51330		Eukaryotic aspartyl protease family proteinEukaryotic aspartyl protease family protein	0.0121854	-2.11736
						soil shoot Col-0 2x VS soil shoot Col-0 4x	AT5G41750		Disease resistance protein (TIR-NBS-LRR class) familyDisease resistance protein (TIR-NBS-LRR class) family	0.012265	-2.20222
						soil shoot Col-0 2x VS soil shoot Col-0 4x	AT1G76040	CPK29	CPK29__calcium-dependent protein kinase 29	0.0123433	-1.57603
						soil shoot Col-0 2x VS soil shoot Col-0 4x	AT3G48080		alpha/beta-Hydrolases superfamily proteinalpha/beta-Hydrolases superfamily protein	0.0123604	-1.99902
						soil shoot Col-0 2x VS soil shoot Col-0 4x	AT2G17220	Kin3	Kin3__Protein kinase superfamily protein	0.0124071	-1.22249
						soil shoot Col-0 2x VS soil shoot Col-0 4x	AT3G53670			0.0124145	-0.762161
						soil shoot Col-0 2x VS soil shoot Col-0 4x	AT2G29400	PP1-ATTOPP1	PP1-AT_TOPP1__type one protein phosphatase 1	0.0124263	-0.814893
						soil shoot Col-0 2x VS soil shoot Col-0 4x	AT5G18480	IPUT1PGSIP6	IPUT1_PGSIP6__plant glycogenin-like starch initiation protein 6	0.012661	-0.924834
						soil shoot Col-0 2x VS soil shoot Col-0 4x	AT5G21090		Leucine-rich repeat (LRR) family proteinLeucine-rich repeat (LRR) family protein	0.0129136	-0.711759
						soil shoot Col-0 2x VS soil shoot Col-0 4x	AT2G03510		SPFH/Band 7/PHB domain-containing membrane-associated protein familySPFH/Band 7/PHB domain-containing membrane-associated protein family	0.0131987	-0.865702
						soil shoot Col-0 2x VS soil shoot Col-0 4x	AT3G57330	ACA11	ACA11__autoinhibited Ca2+-ATPase 11	0.0133264	-1.54137
						soil shoot Col-0 2x VS soil shoot Col-0 4x	AT3G60540		Preprotein translocase Sec, Sec61-beta subunit proteinPreprotein translocase Sec, Sec61-beta subunit protein	0.0133264	-1.89333
						soil shoot Col-0 2x VS soil shoot Col-0 4x	AT5G58430	ATEXO70B1	ATEXO70B1_EXO70B1__exocyst subunit exo70 family protein B1ATEXO70B1_EXO70B1__exocyst subunit exo70 family protein B1	0.0136526	-0.707473
						soil shoot Col-0 2x VS soil shoot Col-0 4x	AT5G37600	ATGLN1;1ATGSR1GSR 1	ATGLN1;1_ATGSR1_GLN1;1_GSR 1__glutamine synthase clone R1ATGLN1;1_ATGSR1_GLN1;1_GSR 1__glutamine synthase clone R1	0.0138655	-1.74549
						soil shoot Col-0 2x VS soil shoot Col-0 4x	AT4G28400		Protein phosphatase 2C family protein	0.0142066	-1.24044
						soil shoot Col-0 2x VS soil shoot Col-0 4x	AT1G21520			0.0143509	-1.47843
						soil shoot Col-0 2x VS soil shoot Col-0 4x	AT4G01370	ATMPK4MAPK4	ATMPK4_MAPK4_MPK4__MAP kinase 4	0.0144779	-0.86661
						soil shoot Col-0 2x VS soil shoot Col-0 4x	AT3G07195		RPM1-interacting protein 4 (RIN4) family proteinRPM1-interacting protein 4 (RIN4) family protein	0.0146821	-1.86893
						soil shoot Col-0 2x VS soil shoot Col-0 4x	AT5G45380	ATDUR3	ATDUR3_DUR3__solute:sodium symporters;urea transmembrane transportersATDUR3_DUR3__solute:sodium symporters;urea transmembrane transporters	0.0146827	-2.65415
						soil shoot Col-0 2x VS soil shoot Col-0 4x	AT4G12720	AtNUDT7GFG1	AtNUDT7_GFG1_NUDT7__MutT/nudix family proteinAtNUDT7_GFG1_NUDT7__MutT/nudix family protein	0.0147507	-1.6445
						soil shoot Col-0 2x VS soil shoot Col-0 4x	AT3G56710	SIB1	SIB1__sigma factor binding protein 1SIB1__sigma factor binding protein 1	0.0150059	-1.68723
						soil shoot Col-0 2x VS soil shoot Col-0 4x	AT4G21840	ATMSRB8	ATMSRB8_MSRB8__methionine sulfoxide reductase B8	0.0151351	-3.46515
						soil shoot Col-0 2x VS soil shoot Col-0 4x	AT5G08760			0.0151351	-2.45636
						soil shoot Col-0 2x VS soil shoot Col-0 4x	AT4G26060		Ribosomal protein L18ae familyRibosomal protein L18ae familyRibosomal protein L18ae family	0.0152413	-1.31819
						soil shoot Col-0 2x VS soil shoot Col-0 4x	AT2G39210		Major facilitator superfamily protein	0.0153122	-2.01008
						soil shoot Col-0 2x VS soil shoot Col-0 4x	AT5G58220	ALNSTTL	ALNS_TTL__transthyretin-like proteinALNS_TTL__transthyretin-like protein	0.0153852	-0.709191
						soil shoot Col-0 2x VS soil shoot Col-0 4x	AT3G26440		Protein of unknown function (DUF707)	0.0155539	-3.26295
						soil shoot Col-0 2x VS soil shoot Col-0 4x	AT3G12740	ALIS1	ALIS1__ALA-interacting subunit 1	0.0159317	-1.43226
						soil shoot Col-0 2x VS soil shoot Col-0 4x	AT5G04720	ADR1-L2PHX21	ADR1-L2_PHX21__ADR1-like 2ADR1-L2_PHX21__ADR1-like 2	0.015974	-1.29349
						soil shoot Col-0 2x VS soil shoot Col-0 4x	AT4G16890	BALSNC1	BAL_SNC1__disease resistance protein (TIR-NBS-LRR class), putative	0.0164244	-0.703178
						soil shoot Col-0 2x VS soil shoot Col-0 4x	AT3G13437	AtEWR1	AtEWR1_EWR1AtEWR1_EWR1	0.0167863	-1.70758
						soil shoot Col-0 2x VS soil shoot Col-0 4x	AT5G07770	AtFH16	AtFH16_FH16__Actin-binding FH2 proteinAtFH16_FH16__Actin-binding FH2 protein	0.0167863	-1.73647
						soil shoot Col-0 2x VS soil shoot Col-0 4x	AT1G50740		Transmembrane proteins 14CTransmembrane proteins 14C	0.0171332	-1.0361
						soil shoot Col-0 2x VS soil shoot Col-0 4x	AT2G41410		Calcium-binding EF-hand family proteinCalcium-binding EF-hand family protein	0.0171332	-1.40443
						soil shoot Col-0 2x VS soil shoot Col-0 4x	AT3G20250	APUM5	APUM5_PUM5__pumilio 5APUM5_PUM5__pumilio 5	0.0174149	-1.47696
						soil shoot Col-0 2x VS soil shoot Col-0 4x	AT2G04430	atnudt5NUDT5	atnudt5_NUDT5__nudix hydrolase homolog 5	0.0175078	-2.14597
						soil shoot Col-0 2x VS soil shoot Col-0 4x	AT5G19980	GFT1GONST4	GFT1_GONST4__golgi nucleotide sugar transporter 4GFT1_GONST4__golgi nucleotide sugar transporter 4	0.0175078	-0.690385
						soil shoot Col-0 2x VS soil shoot Col-0 4x	AT2G32160		S-adenosyl-L-methionine-dependent methyltransferases superfamily proteinS-adenosyl-L-methionine-dependent methyltransferases superfamily protein	0.0180321	-1.23576
						soil shoot Col-0 2x VS soil shoot Col-0 4x	AT2G41090	CML10	CML10__Calcium-binding EF-hand family proteinCML10__Calcium-binding EF-hand family protein	0.0180321	-1.17973
						soil shoot Col-0 2x VS soil shoot Col-0 4x	AT3G49530	ANAC062NTL6	ANAC062_NAC062_NTL6__NAC domain containing protein 62	0.0180321	-1.00898
						soil shoot Col-0 2x VS soil shoot Col-0 4x	AT4G02420	LecRK-IV.4	LecRK-IV.4__Concanavalin A-like lectin protein kinase family protein	0.0180321	-1.19726
						soil shoot Col-0 2x VS soil shoot Col-0 4x	AT4G17670		Protein of unknown function (DUF581)	0.0180321	-2.01291
						soil shoot Col-0 2x VS soil shoot Col-0 4x	AT5G02502		OligosaccaryltransferaseOligosaccaryltransferase	0.0180321	-0.711886
						soil shoot Col-0 2x VS soil shoot Col-0 4x	AT3G51890	CLC3	CLC3__Clathrin light chain proteinCLC3__Clathrin light chain protein	0.0181565	-1.21321
						soil shoot Col-0 2x VS soil shoot Col-0 4x	AT4G01750	RGXT2	RGXT2__rhamnogalacturonan xylosyltransferase 2	0.0184556	-1.88995
						soil shoot Col-0 2x VS soil shoot Col-0 4x	AT5G49760		Leucine-rich repeat protein kinase family proteinLeucine-rich repeat protein kinase family protein	0.0184713	-1.00679
						soil shoot Col-0 2x VS soil shoot Col-0 4x	AT1G43910		P-loop containing nucleoside triphosphate hydrolases superfamily protein	0.0190047	-2.58439
						soil shoot Col-0 2x VS soil shoot Col-0 4x	AT1G59580	ATMPK2	ATMPK2_MPK2__mitogen-activated protein kinase homolog 2ATMPK2_MPK2__mitogen-activated protein kinase homolog 2	0.0190268	-0.867443
						soil shoot Col-0 2x VS soil shoot Col-0 4x	AT5G45510		Leucine-rich repeat (LRR) family proteinLeucine-rich repeat (LRR) family protein	0.0195087	-0.977022
						soil shoot Col-0 2x VS soil shoot Col-0 4x	AT3G09270	ATGSTU8	ATGSTU8_GSTU8__glutathione S-transferase TAU 8	0.0199057	-3.16615
						soil shoot Col-0 2x VS soil shoot Col-0 4x	AT1G56550	RGXT3	RGXT3__RhamnoGalacturonan speciﬁc Xylosyltransferase 1RGXT3__RhamnoGalacturonan speciﬁc Xylosyltransferase 1	0.0199344	-2.76404
						soil shoot Col-0 2x VS soil shoot Col-0 4x	AT5G59420	ORP3C	ORP3C__OSBP(oxysterol binding protein)-related protein 3CORP3C__OSBP(oxysterol binding protein)-related protein 3CORP3C__OSBP(oxysterol binding protein)-related protein 3C	0.0199344	-0.561529
						soil shoot Col-0 2x VS soil shoot Col-0 4x	AT1G30900	BP80-3;3VSR3;3VSR6	BP80-3;3_VSR3;3_VSR6__VACUOLAR SORTING RECEPTOR 6	0.0199942	-2.17476
						soil shoot Col-0 2x VS soil shoot Col-0 4x	AT3G50930	AtBCS1AtOM66	AtBCS1_AtOM66_BCS1_OM66__cytochrome BC1 synthesisAtBCS1_AtOM66_BCS1_OM66__cytochrome BC1 synthesis	0.0199942	-2.20463
						soil shoot Col-0 2x VS soil shoot Col-0 4x	AT3G09490		Tetratricopeptide repeat (TPR)-like superfamily proteinTetratricopeptide repeat (TPR)-like superfamily protein	0.0200911	-1.5848
						soil shoot Col-0 2x VS soil shoot Col-0 4x	AT5G10695			0.0206326	-1.72555
						soil shoot Col-0 2x VS soil shoot Col-0 4x	AT3G52400	ATSYP122	ATSYP122_SYP122__syntaxin of plants 122ATSYP122_SYP122__syntaxin of plants 122	0.0208027	-1.90066
						soil shoot Col-0 2x VS soil shoot Col-0 4x	AT2G46600		Calcium-binding EF-hand family proteinCalcium-binding EF-hand family proteinCalcium-binding EF-hand family protein	0.0212349	-1.01559
						soil shoot Col-0 2x VS soil shoot Col-0 4x	AT5G06960	OBF5TGA5	OBF5_TGA5__OCS-element binding factor 5	0.0212349	-1.34196
						soil shoot Col-0 2x VS soil shoot Col-0 4x	AT5G50520		Major facilitator superfamily proteinMajor facilitator superfamily protein	0.0212488	-0.653791
						soil shoot Col-0 2x VS soil shoot Col-0 4x	AT1G03400		2-oxoglutarate (2OG) and Fe(II)-dependent oxygenase superfamily protein	0.0219403	-1.08224
						soil shoot Col-0 2x VS soil shoot Col-0 4x	AT2G01540	CAR10	CAR10__Calcium-dependent lipid-binding (CaLB domain) family proteinCAR10__Calcium-dependent lipid-binding (CaLB domain) family protein	0.0219403	-1.04381
						soil shoot Col-0 2x VS soil shoot Col-0 4x	AT1G24145			0.0221845	-1.9425
						soil shoot Col-0 2x VS soil shoot Col-0 4x	AT1G65500			0.0222802	-1.56273
						soil shoot Col-0 2x VS soil shoot Col-0 4x	AT4G25900		Galactose mutarotase-like superfamily proteinGalactose mutarotase-like superfamily protein	0.0222802	-0.950212
						soil shoot Col-0 2x VS soil shoot Col-0 4x	AT4G39220	ATRER1A	ATRER1A__Rer1 family protein	0.0222802	-0.715618
						soil shoot Col-0 2x VS soil shoot Col-0 4x	AT3G48640			0.0223703	-2.99897
						soil shoot Col-0 2x VS soil shoot Col-0 4x	AT3G59880			0.0225953	-2.04689
						soil shoot Col-0 2x VS soil shoot Col-0 4x	AT2G17040	anac036NAC036	anac036_NAC036__NAC domain containing protein 36anac036_NAC036__NAC domain containing protein 36	0.0226354	-2.2808
						soil shoot Col-0 2x VS soil shoot Col-0 4x	AT2G28890	PLL4	PLL4__poltergeist like 4PLL4__poltergeist like 4PLL4__poltergeist like 4	0.0227854	-0.981565
						soil shoot Col-0 2x VS soil shoot Col-0 4x	AT2G26190	IQM4	IQM4__calmodulin-binding family proteinIQM4__calmodulin-binding family protein	0.0228654	-1.41959
						soil shoot Col-0 2x VS soil shoot Col-0 4x	AT5G03320	PCRK2	PCRK2__Protein kinase superfamily proteinPCRK2__Protein kinase superfamily protein	0.022968	-0.875148
						soil shoot Col-0 2x VS soil shoot Col-0 4x	AT2G11520	CRCK3	CRCK3__calmodulin-binding receptor-like cytoplasmic kinase 3CRCK3__calmodulin-binding receptor-like cytoplasmic kinase 3	0.0230418	-0.845887
						soil shoot Col-0 2x VS soil shoot Col-0 4x	AT5G12480	CPK7	CPK7__calmodulin-domain protein kinase 7	0.0233423	-1.24877
						soil shoot Col-0 2x VS soil shoot Col-0 4x	AT5G66910	NRG1.2	NRG1.2__Disease resistance protein (CC-NBS-LRR class) familyNRG1.2__Disease resistance protein (CC-NBS-LRR class) family	0.0233423	-1.23573
						soil shoot Col-0 2x VS soil shoot Col-0 4x	AT3G60415			0.0233609	-1.68019
						soil shoot Col-0 2x VS soil shoot Col-0 4x	AT4G08230		glycine-rich proteinglycine-rich protein	0.0234775	-0.864333
						soil shoot Col-0 2x VS soil shoot Col-0 4x	AT5G14930	SAG101	SAG101__senescence-associated gene 101SAG101__senescence-associated gene 101	0.0244174	-1.24433
						soil shoot Col-0 2x VS soil shoot Col-0 4x	AT2G30140	UGT87A2	UGT87A2__UDP-Glycosyltransferase superfamily protein	0.0244361	-1.81339
						soil shoot Col-0 2x VS soil shoot Col-0 4x	AT1G69730		Wall-associated kinase family protein	0.0245276	-1.12056
						soil shoot Col-0 2x VS soil shoot Col-0 4x	AT3G55830	EPC1GMT1	EPC1_GMT1__Nucleotide-diphospho-sugar transferases superfamily proteinEPC1_GMT1__Nucleotide-diphospho-sugar transferases superfamily protein	0.0245276	-0.75452
						soil shoot Col-0 2x VS soil shoot Col-0 4x	AT4G03550	ATGSL05ATGSL5EED3PMR4	ATGSL05_ATGSL5_EED3_GSL05_GSL05_GSL5_PMR4__glucan synthase-like 5ATGSL05_ATGSL5_EED3_GSL05_GSL05_GSL5_PMR4__glucan synthase-like 5	0.0245276	-0.687425
						soil shoot Col-0 2x VS soil shoot Col-0 4x	AT1G57630		Toll-Interleukin-Resistance (TIR) domain family proteinToll-Interleukin-Resistance (TIR) domain family protein	0.0245464	-2.5105
						soil shoot Col-0 2x VS soil shoot Col-0 4x	AT5G16880		Target of Myb protein 1	0.0245464	-0.882731
						soil shoot Col-0 2x VS soil shoot Col-0 4x	AT2G15042		Leucine-rich repeat (LRR) family proteinLeucine-rich repeat (LRR) family protein	0.0246451	-1.21028
						soil shoot Col-0 2x VS soil shoot Col-0 4x	AT1G64280	ATNPR1NIM1SAI1	ATNPR1_NIM1_NPR1_SAI1__regulatory protein (NPR1)ATNPR1_NIM1_NPR1_SAI1__regulatory protein (NPR1)	0.0253235	-0.818138
						soil shoot Col-0 2x VS soil shoot Col-0 4x	AT3G20600	NDR1	NDR1__Late embryogenesis abundant (LEA) hydroxyproline-rich glycoprotein familyNDR1__Late embryogenesis abundant (LEA) hydroxyproline-rich glycoprotein family	0.0253235	-1.18422
						soil shoot Col-0 2x VS soil shoot Col-0 4x	AT3G26230	CYP71B24	CYP71B24__cytochrome P450, family 71, subfamily B, polypeptide 24CYP71B24__cytochrome P450, family 71, subfamily B, polypeptide 24	0.0259386	-1.14231
						soil shoot Col-0 2x VS soil shoot Col-0 4x	AT3G14840	LIK1	LIK1__Leucine-rich repeat transmembrane protein kinaseLIK1__Leucine-rich repeat transmembrane protein kinase	0.0263235	-1.40555
						soil shoot Col-0 2x VS soil shoot Col-0 4x	AT1G66465			0.026735	-2.67953
						soil shoot Col-0 2x VS soil shoot Col-0 4x	AT2G18690			0.0269027	-2.32239
						soil shoot Col-0 2x VS soil shoot Col-0 4x	AT2G02390	ATGSTZ1AtMAAIGST18	ATGSTZ1_AtMAAI_GST18_GSTZ1_MAAI__glutathione S-transferase zeta 1ATGSTZ1_AtMAAI_GST18_GSTZ1_MAAI__glutathione S-transferase zeta 1	0.0273382	-1.2296
						soil shoot Col-0 2x VS soil shoot Col-0 4x	AT1G76970		Target of Myb protein 1	0.0274073	-1.77721
						soil shoot Col-0 2x VS soil shoot Col-0 4x	AT2G40600		appr-1-p processing enzyme family proteinappr-1-p processing enzyme family protein	0.0274073	-0.710167
						soil shoot Col-0 2x VS soil shoot Col-0 4x	AT3G13080	ABCC3ATMRP3	ABCC3_ATMRP3_MRP3_MRP3__multidrug resistance-associated protein 3	0.0274073	-1.96308
						soil shoot Col-0 2x VS soil shoot Col-0 4x	AT1G18390	LRK10L1.1LRK10L1.2	LRK10L1.1_LRK10L1.2__Protein kinase superfamily proteinLRK10L1.1_LRK10L1.2__Protein kinase superfamily proteinLRK10L1.1_LRK10L1.2__Protein kinase superfamily protein	0.0274126	-1.70936
						soil shoot Col-0 2x VS soil shoot Col-0 4x	AT1G11330	RDA2	RDA2__S-locus lectin protein kinase family proteinRDA2__S-locus lectin protein kinase family protein	0.0276675	-1.6581
						soil shoot Col-0 2x VS soil shoot Col-0 4x	AT4G32870		Polyketide cyclase/dehydrase and lipid transport superfamily protein	0.0277144	-1.62901
						soil shoot Col-0 2x VS soil shoot Col-0 4x	AT2G31890	ATRAP	ATRAP_RAP__RAPATRAP_RAP__RAPATRAP_RAP__RAP	0.027885	-0.846714
						soil shoot Col-0 2x VS soil shoot Col-0 4x	AT4G29900	ACA10ATACA10CIF1	ACA10_ATACA10_CIF1__autoinhibited Ca(2+)-ATPase 10	0.0284504	-1.17768
						soil shoot Col-0 2x VS soil shoot Col-0 4x	AT1G18890	ATCDPK1AtCPK10	ATCDPK1_AtCPK10_CDPK1_CPK10__calcium-dependent protein kinase 1	0.0291458	-1.09816
						soil shoot Col-0 2x VS soil shoot Col-0 4x	AT4G17900		PLATZ transcription factor family proteinPLATZ transcription factor family protein	0.0294402	-0.792854
						soil shoot Col-0 2x VS soil shoot Col-0 4x	AT3G44480	cog1RPP1	cog1_RPP1__Disease resistance protein (TIR-NBS-LRR class) family	0.0296838	-1.00645
						soil shoot Col-0 2x VS soil shoot Col-0 4x	AT1G25580	ANAC008SOG1	ANAC008_SOG1__NAC (No Apical Meristem) domain transcriptional regulator superfamily proteinANAC008_SOG1__NAC (No Apical Meristem) domain transcriptional regulator superfamily protein	0.0298183	-1.07912
						soil shoot Col-0 2x VS soil shoot Col-0 4x	AT1G35580	A/N-InvGCINV1	A/N-InvG_CINV1__cytosolic invertase 1	0.0298309	-0.741172
						soil shoot Col-0 2x VS soil shoot Col-0 4x	AT2G33580	AtLYK5	AtLYK5_LYK5__Protein kinase superfamily protein	0.0301769	-1.668
						soil shoot Col-0 2x VS soil shoot Col-0 4x	AT3G09940	AtMDAR3	AtMDAR3_MDAR3__monodehydroascorbate reductase	0.0301769	-2.6883
						soil shoot Col-0 2x VS soil shoot Col-0 4x	AT1G02120	VAD1	VAD1__GRAM domain family protein	0.0305241	-0.69603
						soil shoot Col-0 2x VS soil shoot Col-0 4x	AT1G11310	ATMLO2PMR2	ATMLO2_MLO2_PMR2__Seven transmembrane MLO family proteinATMLO2_MLO2_PMR2__Seven transmembrane MLO family protein	0.0305241	-1.05316
						soil shoot Col-0 2x VS soil shoot Col-0 4x	AT1G72060		serine-type endopeptidase inhibitors	0.0305241	-2.64399
						soil shoot Col-0 2x VS soil shoot Col-0 4x	AT5G42830		HXXXD-type acyl-transferase family protein	0.0308374	-2.24151
						soil shoot Col-0 2x VS soil shoot Col-0 4x	AT3G50800			0.0314362	-1.76035
						soil shoot Col-0 2x VS soil shoot Col-0 4x	AT4G24290		MAC/Perforin domain-containing protein	0.0315852	-0.702615
						soil shoot Col-0 2x VS soil shoot Col-0 4x	AT2G07180		Protein kinase superfamily proteinProtein kinase superfamily protein	0.0317931	-0.88982
						soil shoot Col-0 2x VS soil shoot Col-0 4x	AT4G31860		Protein phosphatase 2C family protein	0.0319134	-0.991321
						soil shoot Col-0 2x VS soil shoot Col-0 4x	AT3G60260		ELMO/CED-12 family protein	0.0320342	-1.0897
						soil shoot Col-0 2x VS soil shoot Col-0 4x	AT1G74710	ATICS1EDS16SID2	ATICS1_EDS16_ICS1_SID2__ADC synthase superfamily proteinATICS1_EDS16_ICS1_SID2__ADC synthase superfamily protein	0.0322238	-1.61467
						soil shoot Col-0 2x VS soil shoot Col-0 4x	AT5G03350		Legume lectin family proteinLegume lectin family protein	0.0322238	-2.06592
						soil shoot Col-0 2x VS soil shoot Col-0 4x	AT3G25010	AtRLP41	AtRLP41_RLP41__receptor like protein 41AtRLP41_RLP41__receptor like protein 41	0.0323047	-1.82887
						soil shoot Col-0 2x VS soil shoot Col-0 4x	AT1G54360	TAF6BTAF6B1TAF6B2TAF6B4	TAF6B_TAF6B1_TAF6B2_TAF6B4__TBP-ASSOCIATED FACTOR 6BTAF6B_TAF6B1_TAF6B2_TAF6B4__TBP-ASSOCIATED FACTOR 6B	0.0329463	-0.68682
						soil shoot Col-0 2x VS soil shoot Col-0 4x	AT2G13810	ALD1AtALD1EDTS5	ALD1_AtALD1_EDTS5__AGD2-like defense response protein 1	0.0331185	-3.44623
						soil shoot Col-0 2x VS soil shoot Col-0 4x	AT2G28940		Protein kinase superfamily protein	0.0337345	-1.31938
						soil shoot Col-0 2x VS soil shoot Col-0 4x	AT3G44630		Disease resistance protein (TIR-NBS-LRR class) family	0.0343327	-1.16222
						soil shoot Col-0 2x VS soil shoot Col-0 4x	AT2G32140		transmembrane receptors	0.0344383	-2.08786
						soil shoot Col-0 2x VS soil shoot Col-0 4x	AT5G39670		Calcium-binding EF-hand family proteinCalcium-binding EF-hand family protein	0.0344383	-2.41142
						soil shoot Col-0 2x VS soil shoot Col-0 4x	AT3G11340	UGT76B1	UGT76B1__UDP-Glycosyltransferase superfamily protein	0.0352301	-3.63444
						soil shoot Col-0 2x VS soil shoot Col-0 4x	AT5G53370	ATPMEPCRF	ATPMEPCRF_PMEPCRF__pectin methylesterase PCR fragment F	0.0352745	-1.30126
						soil shoot Col-0 2x VS soil shoot Col-0 4x	AT5G12210	AtRGTB1	AtRGTB1_RGTB1__RAB geranylgeranyl transferase beta subunit 1	0.0353127	-0.711948
						soil shoot Col-0 2x VS soil shoot Col-0 4x	AT2G29350	SAG13	SAG13__senescence-associated gene 13	0.0355487	-2.69914
						soil shoot Col-0 2x VS soil shoot Col-0 4x	AT1G03370		C2 calcium/lipid-binding and GRAM domain containing proteinC2 calcium/lipid-binding and GRAM domain containing protein	0.0356552	-1.10914
						soil shoot Col-0 2x VS soil shoot Col-0 4x	AT5G63225		Carbohydrate-binding X8 domain superfamily protein	0.0356557	-3.68596
						soil shoot Col-0 2x VS soil shoot Col-0 4x	AT2G23810	TET8	TET8__tetraspanin8TET8__tetraspanin8TET8__tetraspanin8	0.035865	-1.14706
						soil shoot Col-0 2x VS soil shoot Col-0 4x	AT3G60190	ADL1EADL4ADLP2DRP1EEDR3	ADL1E_ADL4_ADLP2_DL1E_DRP1E_EDR3__DYNAMIN-like 1EADL1E_ADL4_ADLP2_DL1E_DRP1E_EDR3__DYNAMIN-like 1E	0.036075	-1.02201
						soil shoot Col-0 2x VS soil shoot Col-0 4x	AT4G25070			0.0362458	-2.40954
						soil shoot Col-0 2x VS soil shoot Col-0 4x	AT5G11560		catalytics	0.0362458	-0.504946
						soil shoot Col-0 2x VS soil shoot Col-0 4x	AT3G47010		Glycosyl hydrolase family protein	0.0366361	-1.64016
						soil shoot Col-0 2x VS soil shoot Col-0 4x	AT1G13000		Protein of unknown function (DUF707)Protein of unknown function (DUF707)	0.0369375	-0.908388
						soil shoot Col-0 2x VS soil shoot Col-0 4x	AT3G15430		Regulator of chromosome condensation (RCC1) family protein	0.0369378	-0.975511
						soil shoot Col-0 2x VS soil shoot Col-0 4x	AT5G26920	CBP60G	CBP60G__Cam-binding protein 60-like G	0.0370749	-2.08869
						soil shoot Col-0 2x VS soil shoot Col-0 4x	AT1G07000	ATEXO70B2	ATEXO70B2_EXO70B2__exocyst subunit exo70 family protein B2ATEXO70B2_EXO70B2__exocyst subunit exo70 family protein B2	0.0372889	-1.45537
						soil shoot Col-0 2x VS soil shoot Col-0 4x	AT2G23680		Cold acclimation protein WCOR413 familyCold acclimation protein WCOR413 family	0.0372889	-1.57224
						soil shoot Col-0 2x VS soil shoot Col-0 4x	AT3G27560	ATN1	ATN1__Protein kinase superfamily proteinATN1__Protein kinase superfamily protein	0.0372889	-1.0188
						soil shoot Col-0 2x VS soil shoot Col-0 4x	AT5G10190		Major facilitator superfamily protein	0.0372889	-1.03161
						soil shoot Col-0 2x VS soil shoot Col-0 4x	AT5G10740		Protein phosphatase 2C family protein	0.0372889	-1.39092
						soil shoot Col-0 2x VS soil shoot Col-0 4x	AT4G34150		Calcium-dependent lipid-binding (CaLB domain) family protein	0.0373312	-1.39669
						soil shoot Col-0 2x VS soil shoot Col-0 4x	AT1G72240			0.0375321	-1.86206
						soil shoot Col-0 2x VS soil shoot Col-0 4x	AT2G25000	ATWRKY60	ATWRKY60_WRKY60__WRKY DNA-binding protein 60ATWRKY60_WRKY60__WRKY DNA-binding protein 60	0.0375751	-1.69196
						soil shoot Col-0 2x VS soil shoot Col-0 4x	AT2G21188		other RNA	0.0376277	-1.77097
						soil shoot Col-0 2x VS soil shoot Col-0 4x	AT1G52290	AtPERK15	AtPERK15_PERK15__Protein kinase superfamily protein	0.0382745	-0.835534
						soil shoot Col-0 2x VS soil shoot Col-0 4x	AT4G24190	AtHsp90-7HSP90.7SHD	AtHsp90-7_AtHsp90.7_HSP90.7_SHD__Chaperone protein htpG family proteinAtHsp90-7_AtHsp90.7_HSP90.7_SHD__Chaperone protein htpG family protein	0.0385304	-1.1739
						soil shoot Col-0 2x VS soil shoot Col-0 4x	AT1G58602	RPP7	RPP7__LRR and NB-ARC domains-containing disease resistance protein	0.0389087	-1.11235
						soil shoot Col-0 2x VS soil shoot Col-0 4x	AT1G76980			0.0390322	-2.2418
						soil shoot Col-0 2x VS soil shoot Col-0 4x	AT5G22380	anac090NAC090	anac090_NAC090__NAC domain containing protein 90	0.0390328	-3.59593
						soil shoot Col-0 2x VS soil shoot Col-0 4x	AT1G75860			0.0393271	-0.560253
						soil shoot Col-0 2x VS soil shoot Col-0 4x	AT2G20142		Toll-Interleukin-Resistance (TIR) domain family protein	0.0394398	-2.38718
						soil shoot Col-0 2x VS soil shoot Col-0 4x	AT4G19880		Glutathione S-transferase family proteinGlutathione S-transferase family protein	0.0401825	-1.04892
						soil shoot Col-0 2x VS soil shoot Col-0 4x	AT1G04280		P-loop containing nucleoside triphosphate hydrolases superfamily protein	0.0403247	-1.0328
						soil shoot Col-0 2x VS soil shoot Col-0 4x	AT1G02930	ATGST1ATGSTF3ATGSTF6ERD11	ATGST1_ATGSTF3_ATGSTF6_ERD11_GST1_GSTF6__glutathione S-transferase 6ATGST1_ATGSTF3_ATGSTF6_ERD11_GST1_GSTF6__glutathione S-transferase 6	0.0403745	-1.79061
						soil shoot Col-0 2x VS soil shoot Col-0 4x	AT1G52200		PLAC8 family proteinPLAC8 family protein	0.0411566	-1.6599
						soil shoot Col-0 2x VS soil shoot Col-0 4x	AT1G08830	AtSOD1CSD1	AtSOD1_CSD1_SOD1__copper/zinc superoxide dismutase 1AtSOD1_CSD1_SOD1__copper/zinc superoxide dismutase 1AtSOD1_CSD1_SOD1__copper/zinc superoxide dismutase 1	0.0417468	-0.752236
						soil shoot Col-0 2x VS soil shoot Col-0 4x	AT3G56410		Protein of unknown function (DUF3133)Protein of unknown function (DUF3133)	0.0417992	-0.966356
						soil shoot Col-0 2x VS soil shoot Col-0 4x	AT4G01010	ATCNGC13	ATCNGC13_CNGC13__cyclic nucleotide-gated channel 13	0.0417992	-1.78417
						soil shoot Col-0 2x VS soil shoot Col-0 4x	AT1G13340	ISTL6	ISTL6__Regulator of Vps4 activity in the MVB pathway protein	0.042007	-2.02372
						soil shoot Col-0 2x VS soil shoot Col-0 4x	AT5G37480			0.0421982	-0.701429
						soil shoot Col-0 2x VS soil shoot Col-0 4x	AT3G19260	LAG1 HOMOLOG 2LOH2	LAG1 HOMOLOG 2_LOH2__LAG1 homologue 2LAG1 HOMOLOG 2_LOH2__LAG1 homologue 2	0.0424156	-1.02699
						soil shoot Col-0 2x VS soil shoot Col-0 4x	AT5G37740		Calcium-dependent lipid-binding (CaLB domain) family proteinCalcium-dependent lipid-binding (CaLB domain) family protein	0.0424156	-1.1613
						soil shoot Col-0 2x VS soil shoot Col-0 4x	AT3G46080		C2H2-type zinc finger family protein	0.0426056	-3.59499
						soil shoot Col-0 2x VS soil shoot Col-0 4x	AT1G09645			0.0428363	-0.565347
						soil shoot Col-0 2x VS soil shoot Col-0 4x	AT1G80460	GLI1NHO1	GLI1_NHO1__Actin-like ATPase superfamily proteinGLI1_NHO1__Actin-like ATPase superfamily protein	0.0428363	-0.657861
						soil shoot Col-0 2x VS soil shoot Col-0 4x	AT4G37530		Peroxidase superfamily protein	0.0428363	-2.27492
						soil shoot Col-0 2x VS soil shoot Col-0 4x	AT5G64410	ATOPT4	ATOPT4_OPT4__oligopeptide transporter 4	0.0428363	-1.09749
						soil shoot Col-0 2x VS soil shoot Col-0 4x	AT3G48760		DHHC-type zinc finger family protein	0.043065	-0.618335
						soil shoot Col-0 2x VS soil shoot Col-0 4x	AT4G18260		Cytochrome b561/ferric reductase transmembrane protein family	0.0432959	-0.771377
						soil shoot Col-0 2x VS soil shoot Col-0 4x	AT5G18310			0.0442985	-1.15985
						soil shoot Col-0 2x VS soil shoot Col-0 4x	AT5G19240		Glycoprotein membrane precursor GPI-anchored	0.0442985	-1.76319
						soil shoot Col-0 2x VS soil shoot Col-0 4x	AT1G08460	ATHDA8HDA08	ATHDA8_HDA08_HDA8__histone deacetylase 8	0.0455278	-0.754724
						soil shoot Col-0 2x VS soil shoot Col-0 4x	AT3G28510		P-loop containing nucleoside triphosphate hydrolases superfamily protein	0.0455923	-3.55959
						soil shoot Col-0 2x VS soil shoot Col-0 4x	AT3G21810		Zinc finger C-x8-C-x5-C-x3-H type family protein	0.0457673	-1.07752
						soil shoot Col-0 2x VS soil shoot Col-0 4x	AT5G02490	AtHsp70-2	AtHsp70-2_Hsp70-2__Heat shock protein 70 (Hsp 70) family protein	0.0457764	-2.20717
						soil shoot Col-0 2x VS soil shoot Col-0 4x	AT3G24890	ATVAMP728	ATVAMP728_VAMP728__vesicle-associated membrane protein 728ATVAMP728_VAMP728__vesicle-associated membrane protein 728	0.0462347	-1.0922
						soil shoot Col-0 2x VS soil shoot Col-0 4x	AT2G32030		Acyl-CoA N-acyltransferases (NAT) superfamily protein	0.0462939	-2.36114
						soil shoot Col-0 2x VS soil shoot Col-0 4x	AT1G76930	ATEXT1ATEXT4ORG5	ATEXT1_ATEXT4_EXT1_EXT4_ORG5__extensin 4	0.0478509	-1.70285
						soil shoot Col-0 2x VS soil shoot Col-0 4x	AT2G01190	PDE331	PDE331__Octicosapeptide/Phox/Bem1p family proteinPDE331__Octicosapeptide/Phox/Bem1p family protein	0.0482658	-0.918842
						soil shoot Col-0 2x VS soil shoot Col-0 4x	AT5G39020	MDS3	MDS3__Malectin/receptor-like protein kinase family proteinMDS3__Malectin/receptor-like protein kinase family protein	0.0482992	-1.54404
						soil shoot Col-0 2x VS soil shoot Col-0 4x	AT1G05570	ATGSL06ATGSL6CALS1	ATGSL06_ATGSL6_CALS1_GSL06_GSL6__callose synthase 1ATGSL06_ATGSL6_CALS1_GSL06_GSL6__callose synthase 1	0.0494883	-1.46235
						soil shoot Col-0 2x VS soil shoot Col-0 4x	AT3G13062		Polyketide cyclase/dehydrase and lipid transport superfamily protein	0.0496313	-0.875901
						soil shoot Col-0 2x VS soil shoot Col-0 4x	AT3G01345		Expressed proteinExpressed proteinExpressed protein	6.70194e-11	7.19377
						soil shoot Col-0 2x VS soil shoot Col-0 4x	AT1G56650	ATMYB75AtPAP1SIAA1	ATMYB75_AtPAP1_MYB75_PAP1_SIAA1__production of anthocyanin pigment 1ATMYB75_AtPAP1_MYB75_PAP1_SIAA1__production of anthocyanin pigment 1ATMYB75_AtPAP1_MYB75_PAP1_SIAA1__production of anthocyanin pigment 1ATMYB75_AtPAP1_MYB75_PAP1_SIAA1__production of anthocyanin pigment 1	2.30692e-07	4.25421
						soil shoot Col-0 2x VS soil shoot Col-0 4x	AT2G47180	AtGolS1	AtGolS1_GolS1__galactinol synthase 1AtGolS1_GolS1__galactinol synthase 1	8.5007e-06	2.44311
						soil shoot Col-0 2x VS soil shoot Col-0 4x	AT5G35480			1.20561e-05	2.21203
						soil shoot Col-0 2x VS soil shoot Col-0 4x	AT3G25760	AOC1ERD12	AOC1_ERD12__allene oxide cyclase 1AOC1_ERD12__allene oxide cyclase 1AOC1_ERD12__allene oxide cyclase 1	1.47946e-05	2.82537
						soil shoot Col-0 2x VS soil shoot Col-0 4x	AT3G28220		TRAF-like family proteinTRAF-like family proteinTRAF-like family protein	1.47946e-05	3.39688
						soil shoot Col-0 2x VS soil shoot Col-0 4x	AT1G26770	AT-EXP10ATEXP10ATEXPA10ATHEXP ALPHA 1.1	AT-EXP10_ATEXP10_ATEXPA10_ATHEXP ALPHA 1.1_EXP10_EXPA10__expansin A10AT-EXP10_ATEXP10_ATEXPA10_ATHEXP ALPHA 1.1_EXP10_EXPA10__expansin A10	1.90283e-05	3.26206
						soil shoot Col-0 2x VS soil shoot Col-0 4x	AT2G45190	AFOFILYAB1	AFO_FIL_YAB1__Plant-specific transcription factor YABBY family proteinAFO_FIL_YAB1__Plant-specific transcription factor YABBY family protein	2.89211e-05	1.52455
						soil shoot Col-0 2x VS soil shoot Col-0 4x	AT1G64200	VHA-E3	VHA-E3__vacuolar H+-ATPase subunit E isoform 3VHA-E3__vacuolar H+-ATPase subunit E isoform 3VHA-E3__vacuolar H+-ATPase subunit E isoform 3	4.07329e-05	2.37704
						soil shoot Col-0 2x VS soil shoot Col-0 4x	AT5G23820	ML3	ML3__MD-2-related lipid recognition domain-containing proteinML3__MD-2-related lipid recognition domain-containing proteinML3__MD-2-related lipid recognition domain-containing protein	4.89059e-05	2.34995
						soil shoot Col-0 2x VS soil shoot Col-0 4x	AT2G23000	scpl10	scpl10__serine carboxypeptidase-like 10scpl10__serine carboxypeptidase-like 10scpl10__serine carboxypeptidase-like 10	5.24726e-05	1.79769
						soil shoot Col-0 2x VS soil shoot Col-0 4x	AT4G08870	ARGAH2	ARGAH2__Arginase/deacetylase superfamily proteinARGAH2__Arginase/deacetylase superfamily protein	5.24726e-05	2.48542
						soil shoot Col-0 2x VS soil shoot Col-0 4x	AT5G02940		Protein of unknown function (DUF1012)Protein of unknown function (DUF1012)Protein of unknown function (DUF1012)	6.68293e-05	1.38903
						soil shoot Col-0 2x VS soil shoot Col-0 4x	AT2G34810	AtBBE16	AtBBE16__FAD-binding Berberine family proteinAtBBE16__FAD-binding Berberine family protein	7.66496e-05	2.16703
						soil shoot Col-0 2x VS soil shoot Col-0 4x	AT1G19670	ATCLH1ATHCOR1CORI1	ATCLH1_ATHCOR1_CLH1_CORI1__chlorophyllase 1ATCLH1_ATHCOR1_CLH1_CORI1__chlorophyllase 1	9.8452e-05	1.66069
						soil shoot Col-0 2x VS soil shoot Col-0 4x	AT1G67740	PSBYYCF32	PSBY_YCF32__photosystem II BY	0.00012402	1.85616
						soil shoot Col-0 2x VS soil shoot Col-0 4x	AT5G15960	KIN1	KIN1__stress-responsive protein (KIN1) / stress-induced protein (KIN1)	0.000131635	4.28951
						soil shoot Col-0 2x VS soil shoot Col-0 4x	AT4G21213			0.000148553	2.35944
						soil shoot Col-0 2x VS soil shoot Col-0 4x	AT3G50820	OEC33PSBO-2PSBO2	OEC33_PSBO-2_PSBO2__photosystem II subunit O-2	0.000179081	2.64912
						soil shoot Col-0 2x VS soil shoot Col-0 4x	AT1G56580	SVB	SVB__Protein of unknown function, DUF538SVB__Protein of unknown function, DUF538	0.000205426	1.37801
						soil shoot Col-0 2x VS soil shoot Col-0 4x	AT1G06640		2-oxoglutarate (2OG) and Fe(II)-dependent oxygenase superfamily protein2-oxoglutarate (2OG) and Fe(II)-dependent oxygenase superfamily protein	0.00021882	1.31938
						soil shoot Col-0 2x VS soil shoot Col-0 4x	AT1G58270	ZW9	ZW9__TRAF-like family proteinZW9__TRAF-like family protein	0.000229218	2.37156
						soil shoot Col-0 2x VS soil shoot Col-0 4x	AT5G44050	AtDTX28	AtDTX28__MATE efflux family proteinAtDTX28__MATE efflux family protein	0.000479565	2.51591
						soil shoot Col-0 2x VS soil shoot Col-0 4x	AT1G62660	VI1	VI1__Glycosyl hydrolases family 32 protein	0.00049417	2.16006
						soil shoot Col-0 2x VS soil shoot Col-0 4x	AT5G41600	BTI3RTNLB4	BTI3_RTNLB4__VIRB2-interacting protein 3	0.000508179	1.22018
						soil shoot Col-0 2x VS soil shoot Col-0 4x	AT4G34710	ADC2ATADC2SPE2	ADC2_ATADC2_SPE2__arginine decarboxylase 2ADC2_ATADC2_SPE2__arginine decarboxylase 2	0.000640969	1.7247
						soil shoot Col-0 2x VS soil shoot Col-0 4x	AT1G73325		Kunitz family trypsin and protease inhibitor proteinKunitz family trypsin and protease inhibitor proteinKunitz family trypsin and protease inhibitor protein	0.000783241	4.71656
						soil shoot Col-0 2x VS soil shoot Col-0 4x	AT4G01080	MOAT4TBL26	MOAT4_TBL26__TRICHOME BIREFRINGENCE-LIKE 26MOAT4_TBL26__TRICHOME BIREFRINGENCE-LIKE 26MOAT4_TBL26__TRICHOME BIREFRINGENCE-LIKE 26	0.000838539	2.43771
						soil shoot Col-0 2x VS soil shoot Col-0 4x	AT5G05250			0.000903848	2.86571
						soil shoot Col-0 2x VS soil shoot Col-0 4x	AT1G19150	LHCA2*1Lhca6LHCA2*1	LHCA2*1_Lhca6__photosystem I light harvesting complex gene 6LHCA2*1_Lhca6__photosystem I light harvesting complex gene 6	0.00104959	1.79727
						soil shoot Col-0 2x VS soil shoot Col-0 4x	AT2G20340	AASAtAAS	AAS_AtAAS__Pyridoxal phosphate (PLP)-dependent transferases superfamily proteinAAS_AtAAS__Pyridoxal phosphate (PLP)-dependent transferases superfamily protein	0.00105014	1.98988
						soil shoot Col-0 2x VS soil shoot Col-0 4x	AT4G15210	AT-BETA-AMYATBETA-AMYBAM5BMY1RAM1	AT-BETA-AMY_ATBETA-AMY_BAM5_BMY1_RAM1__beta-amylase 5	0.00110008	4.35982
						soil shoot Col-0 2x VS soil shoot Col-0 4x	AT4G15490	UGT84A3	UGT84A3__UDP-Glycosyltransferase superfamily protein	0.00113844	1.91368
						soil shoot Col-0 2x VS soil shoot Col-0 4x	AT3G55290	SDRd	SDRd__NAD(P)-binding Rossmann-fold superfamily protein	0.00116275	2.07512
						soil shoot Col-0 2x VS soil shoot Col-0 4x	AT4G13577			0.00121774	1.66582
						soil shoot Col-0 2x VS soil shoot Col-0 4x	AT5G42650	AOSCYP74ADDE2	AOS_CYP74A_DDE2__allene oxide synthase	0.00122744	2.00802
						soil shoot Col-0 2x VS soil shoot Col-0 4x	AT2G06050	AtOPR3DDE1	AtOPR3_DDE1_OPR3__oxophytodienoate-reductase 3	0.00124635	1.63177
						soil shoot Col-0 2x VS soil shoot Col-0 4x	AT2G03550		alpha/beta-Hydrolases superfamily proteinalpha/beta-Hydrolases superfamily proteinalpha/beta-Hydrolases superfamily protein	0.00124817	0.678433
						soil shoot Col-0 2x VS soil shoot Col-0 4x	AT3G05640	EGR1	EGR1__Protein phosphatase 2C family proteinEGR1__Protein phosphatase 2C family protein	0.00127461	2.25153
						soil shoot Col-0 2x VS soil shoot Col-0 4x	AT5G17220	ATGSTF12GST26TT19	ATGSTF12_GST26_GSTF12_TT19__glutathione S-transferase phi 12ATGSTF12_GST26_GSTF12_TT19__glutathione S-transferase phi 12ATGSTF12_GST26_GSTF12_TT19__glutathione S-transferase phi 12	0.00127894	6.16582
						soil shoot Col-0 2x VS soil shoot Col-0 4x	AT5G24770	ATVSP2	ATVSP2_VSP2__vegetative storage protein 2	0.00145514	5.93739
						soil shoot Col-0 2x VS soil shoot Col-0 4x	AT2G37620	AAc1ACT1	AAc1_ACT1__actin 1	0.00155206	1.22308
						soil shoot Col-0 2x VS soil shoot Col-0 4x	AT1G60260	BGLU5	BGLU5__beta glucosidase 5BGLU5__beta glucosidase 5	0.00189672	0.942609
						soil shoot Col-0 2x VS soil shoot Col-0 4x	AT2G38750	ANNAT4AtANN4	ANNAT4_AtANN4__annexin 4ANNAT4_AtANN4__annexin 4	0.00189672	2.98209
						soil shoot Col-0 2x VS soil shoot Col-0 4x	AT4G23600	CORI3JR2	CORI3_JR2__Tyrosine transaminase family protein	0.00201439	3.43343
						soil shoot Col-0 2x VS soil shoot Col-0 4x	AT1G07440		NAD(P)-binding Rossmann-fold superfamily proteinNAD(P)-binding Rossmann-fold superfamily protein	0.00206727	1.30281
						soil shoot Col-0 2x VS soil shoot Col-0 4x	AT2G22200		Integrase-type DNA-binding superfamily proteinIntegrase-type DNA-binding superfamily protein	0.00213214	2.63913
						soil shoot Col-0 2x VS soil shoot Col-0 4x	AT1G52000		Mannose-binding lectin superfamily proteinMannose-binding lectin superfamily protein	0.00214472	1.96531
						soil shoot Col-0 2x VS soil shoot Col-0 4x	AT5G24160	SQE6	SQE6__squalene monoxygenase 6	0.00214472	1.65645
						soil shoot Col-0 2x VS soil shoot Col-0 4x	AT2G01830	AHK4ATCRE1WOLWOL1	AHK4_ATCRE1_CRE1_WOL_WOL1__CHASE domain containing histidine kinase protein	0.00222145	2.22035
						soil shoot Col-0 2x VS soil shoot Col-0 4x	AT1G52040	ATMBPMBP1	ATMBP_MBP1__myrosinase-binding protein 1ATMBP_MBP1__myrosinase-binding protein 1	0.00237125	2.70024
						soil shoot Col-0 2x VS soil shoot Col-0 4x	AT2G39030	NATA1	NATA1__Acyl-CoA N-acyltransferases (NAT) superfamily protein	0.00250778	3.45837
						soil shoot Col-0 2x VS soil shoot Col-0 4x	AT4G15920	AtSWEET17	AtSWEET17_SWEET17__Nodulin MtN3 family protein	0.00271557	1.34939
						soil shoot Col-0 2x VS soil shoot Col-0 4x	AT1G30250			0.00290973	2.05821
						soil shoot Col-0 2x VS soil shoot Col-0 4x	AT1G19570	ATDHAR1DHAR5	ATDHAR1_DHAR1_DHAR5__dehydroascorbate reductase	0.00309786	2.26566
						soil shoot Col-0 2x VS soil shoot Col-0 4x	AT5G05600	JAO2JOX2	JAO2_JOX2__2-oxoglutarate (2OG) and Fe(II)-dependent oxygenase superfamily protein	0.00321397	2.65576
						soil shoot Col-0 2x VS soil shoot Col-0 4x	AT5G67210	IRX15-L	IRX15-L__Protein of unknown function (DUF579)IRX15-L__Protein of unknown function (DUF579)	0.00336296	2.27886
						soil shoot Col-0 2x VS soil shoot Col-0 4x	AT2G39020	NATA2	NATA2__Acyl-CoA N-acyltransferases (NAT) superfamily protein	0.00340075	0.979752
						soil shoot Col-0 2x VS soil shoot Col-0 4x	AT4G17470		alpha/beta-Hydrolases superfamily protein	0.00353785	3.52924
						soil shoot Col-0 2x VS soil shoot Col-0 4x	AT1G66760		MATE efflux family proteinMATE efflux family protein	0.00388636	1.69123
						soil shoot Col-0 2x VS soil shoot Col-0 4x	AT2G33380	AtCLO3AtRD20CLO-3PXG3	AtCLO3_AtRD20_CLO-3_CLO3_PXG3_RD20__Caleosin-related family proteinAtCLO3_AtRD20_CLO-3_CLO3_PXG3_RD20__Caleosin-related family protein	0.00388636	2.14238
						soil shoot Col-0 2x VS soil shoot Col-0 4x	AT1G01250		Integrase-type DNA-binding superfamily proteinIntegrase-type DNA-binding superfamily protein	0.0039683	1.6911
						soil shoot Col-0 2x VS soil shoot Col-0 4x	AT4G14540	NF-YB3	NF-YB3__nuclear factor Y, subunit B3NF-YB3__nuclear factor Y, subunit B3	0.00401372	2.09355
						soil shoot Col-0 2x VS soil shoot Col-0 4x	AT2G42540	AtCOR15A	AtCOR15A_COR15_COR15A__cold-regulated 15aAtCOR15A_COR15_COR15A__cold-regulated 15a	0.00432813	2.65576
						soil shoot Col-0 2x VS soil shoot Col-0 4x	AT1G45201	ATTLL1	ATTLL1_TLL1__triacylglycerol lipase-like 1	0.00455706	1.96178
						soil shoot Col-0 2x VS soil shoot Col-0 4x	AT5G54160	AtCOMTATOMT1COMT1OMT3	AtCOMT_ATOMT1_COMT1_OMT1_OMT3__O-methyltransferase 1AtCOMT_ATOMT1_COMT1_OMT1_OMT3__O-methyltransferase 1	0.00457828	0.880074
						soil shoot Col-0 2x VS soil shoot Col-0 4x	AT5G55120	VTC5	VTC5__galactose-1-phosphate guanylyltransferase (GDP)s;GDP-D-glucose phosphorylases;quercetin 4'-O-glucosyltransferasesVTC5__galactose-1-phosphate guanylyltransferase (GDP)s;GDP-D-glucose phosphorylases;quercetin 4'-O-glucosyltransferases	0.00461317	1.29508
						soil shoot Col-0 2x VS soil shoot Col-0 4x	AT2G25450		2-oxoglutarate (2OG) and Fe(II)-dependent oxygenase superfamily protein	0.00481647	1.45125
						soil shoot Col-0 2x VS soil shoot Col-0 4x	AT3G16470	AtJAC1JAL35JR1	AtJAC1_JAL35_JR1__Mannose-binding lectin superfamily protein	0.00551184	1.5513
						soil shoot Col-0 2x VS soil shoot Col-0 4x	AT2G22330	CYP79B3	CYP79B3__cytochrome P450, family 79, subfamily B, polypeptide 3CYP79B3__cytochrome P450, family 79, subfamily B, polypeptide 3	0.00564768	1.09235
						soil shoot Col-0 2x VS soil shoot Col-0 4x	AT1G70700	JAZ9TIFY7	JAZ9_TIFY7__TIFY domain/Divergent CCT motif family proteinJAZ9_TIFY7__TIFY domain/Divergent CCT motif family protein	0.00699556	1.74606
						soil shoot Col-0 2x VS soil shoot Col-0 4x	AT2G28470	BGAL8	BGAL8__beta-galactosidase 8BGAL8__beta-galactosidase 8	0.00699556	0.957095
						soil shoot Col-0 2x VS soil shoot Col-0 4x	AT3G02570	MEE31PMI1	MEE31_PMI1__Mannose-6-phosphate isomerase, type I	0.00699556	1.28419
						soil shoot Col-0 2x VS soil shoot Col-0 4x	AT3G10260	RTNLB8	RTNLB8__Reticulon family protein	0.00699556	0.875861
						soil shoot Col-0 2x VS soil shoot Col-0 4x	AT4G04830	ATMSRB5	ATMSRB5_MSRB5__methionine sulfoxide reductase B5ATMSRB5_MSRB5__methionine sulfoxide reductase B5	0.00699556	1.39633
						soil shoot Col-0 2x VS soil shoot Col-0 4x	AT4G29700		Alkaline-phosphatase-like family proteinAlkaline-phosphatase-like family protein	0.00699556	2.34516
						soil shoot Col-0 2x VS soil shoot Col-0 4x	AT1G41830	SKS6	SKS6_SKS6__SKU5-similar 6SKS6_SKS6__SKU5-similar 6SKS6_SKS6__SKU5-similar 6	0.00732981	0.916437
						soil shoot Col-0 2x VS soil shoot Col-0 4x	AT2G46690	SAUR32	SAUR32__SAUR-like auxin-responsive protein family	0.00732981	1.20733
						soil shoot Col-0 2x VS soil shoot Col-0 4x	AT3G43270		Plant invertase/pectin methylesterase inhibitor superfamily	0.00732981	1.63184
						soil shoot Col-0 2x VS soil shoot Col-0 4x	AT1G52400	ATBG1BGL1BGLU18	ATBG1_BGL1_BGLU18__beta glucosidase 18	0.00756314	2.77227
						soil shoot Col-0 2x VS soil shoot Col-0 4x	AT4G02850	DAAR1	DAAR1__phenazine biosynthesis PhzC/PhzF family proteinDAAR1__phenazine biosynthesis PhzC/PhzF family protein	0.0077668	1.91711
						soil shoot Col-0 2x VS soil shoot Col-0 4x	AT1G14250		GDA1/CD39 nucleoside phosphatase family protein	0.00779699	3.3181
						soil shoot Col-0 2x VS soil shoot Col-0 4x	AT3G17120			0.00826261	1.44531
						soil shoot Col-0 2x VS soil shoot Col-0 4x	AT3G52370	FLA15	FLA15__FASCICLIN-like arabinogalactan protein 15 precursorFLA15__FASCICLIN-like arabinogalactan protein 15 precursor	0.00849262	1.38012
						soil shoot Col-0 2x VS soil shoot Col-0 4x	AT4G30530	GGP1	GGP1__Class I glutamine amidotransferase-like superfamily protein	0.00884884	0.982307
						soil shoot Col-0 2x VS soil shoot Col-0 4x	AT3G63200	PLA IIIBPLP9	PLA IIIB_PLP9__PATATIN-like protein 9PLA IIIB_PLP9__PATATIN-like protein 9	0.00912375	1.76475
						soil shoot Col-0 2x VS soil shoot Col-0 4x	AT1G68540	CCRL6TKPR2	CCRL6_TKPR2__NAD(P)-binding Rossmann-fold superfamily protein	0.00942476	1.56652
						soil shoot Col-0 2x VS soil shoot Col-0 4x	AT3G53420	AtPIP2;1PIP2A	AtPIP2;1_PIP2_PIP2;1_PIP2A__plasma membrane intrinsic protein 2AAtPIP2;1_PIP2_PIP2;1_PIP2A__plasma membrane intrinsic protein 2A	0.00957884	1.23258
						soil shoot Col-0 2x VS soil shoot Col-0 4x	AT5G36700	ATPGLP1	ATPGLP1_PGLP1__2-phosphoglycolate phosphatase 1ATPGLP1_PGLP1__2-phosphoglycolate phosphatase 1	0.00960279	0.623432
						soil shoot Col-0 2x VS soil shoot Col-0 4x	AT4G11320	AtCP2	AtCP2_CP2__Papain family cysteine protease	0.00962805	2.0463
						soil shoot Col-0 2x VS soil shoot Col-0 4x	AT1G08200	AXS2	AXS2__UDP-D-apiose/UDP-D-xylose synthase 2AXS2__UDP-D-apiose/UDP-D-xylose synthase 2	0.0109638	0.809625
						soil shoot Col-0 2x VS soil shoot Col-0 4x	AT2G44230		Plant protein of unknown function (DUF946)Plant protein of unknown function (DUF946)	0.0109954	1.09305
						soil shoot Col-0 2x VS soil shoot Col-0 4x	AT5G56760	ATSERAT1;1SAT-52SAT5	ATSERAT1;1_SAT-52_SAT5_SERAT1;1__serine acetyltransferase 1;1	0.0122383	0.700322
						soil shoot Col-0 2x VS soil shoot Col-0 4x	AT1G73330	ATDR4	ATDR4_DR4__drought-repressed 4	0.012265	2.15077
						soil shoot Col-0 2x VS soil shoot Col-0 4x	AT1G45010		TRAM, LAG1 and CLN8 (TLC) lipid-sensing domain containing proteinTRAM, LAG1 and CLN8 (TLC) lipid-sensing domain containing protein	0.0123604	1.87781
						soil shoot Col-0 2x VS soil shoot Col-0 4x	AT3G02540	RAD23-3RAD23C	RAD23-3_RAD23C__Rad23 UV excision repair protein family	0.0124145	0.750825
						soil shoot Col-0 2x VS soil shoot Col-0 4x	AT3G21260	GLTP3	GLTP3__Glycolipid transfer protein (GLTP) family proteinGLTP3__Glycolipid transfer protein (GLTP) family protein	0.01277	0.956692
						soil shoot Col-0 2x VS soil shoot Col-0 4x	AT1G64390	AtGH9C2	AtGH9C2_GH9C2__glycosyl hydrolase 9C2AtGH9C2_GH9C2__glycosyl hydrolase 9C2	0.0128267	1.27495
						soil shoot Col-0 2x VS soil shoot Col-0 4x	AT2G43240		Nucleotide-sugar transporter family protein	0.0129136	1.42897
						soil shoot Col-0 2x VS soil shoot Col-0 4x	AT3G56130	BADC1BLP3	BADC1_BLP3__biotin/lipoyl attachment domain-containing proteinBADC1_BLP3__biotin/lipoyl attachment domain-containing protein	0.0131987	0.674329
						soil shoot Col-0 2x VS soil shoot Col-0 4x	AT5G10160		Thioesterase superfamily proteinThioesterase superfamily protein	0.0134999	1.04305
						soil shoot Col-0 2x VS soil shoot Col-0 4x	AT2G31790		UDP-Glycosyltransferase superfamily proteinUDP-Glycosyltransferase superfamily protein	0.0135912	1.13103
						soil shoot Col-0 2x VS soil shoot Col-0 4x	AT5G24150	SQE5SQP1	SQE5_SQP1__FAD/NAD(P)-binding oxidoreductase family proteinSQE5_SQP1__FAD/NAD(P)-binding oxidoreductase family proteinSQE5_SQP1__FAD/NAD(P)-binding oxidoreductase family protein	0.0139227	1.53274
						soil shoot Col-0 2x VS soil shoot Col-0 4x	AT2G35860	FLA16	FLA16__FASCICLIN-like arabinogalactan protein 16 precursorFLA16__FASCICLIN-like arabinogalactan protein 16 precursor	0.0143327	1.27269
						soil shoot Col-0 2x VS soil shoot Col-0 4x	AT3G06550	RWA2	RWA2__O-acetyltransferase family proteinRWA2__O-acetyltransferase family proteinRWA2__O-acetyltransferase family protein	0.0143509	0.934373
						soil shoot Col-0 2x VS soil shoot Col-0 4x	AT3G15790	ATMBD11	ATMBD11_MBD11__methyl-CPG-binding domain 11ATMBD11_MBD11__methyl-CPG-binding domain 11	0.0152595	0.833831
						soil shoot Col-0 2x VS soil shoot Col-0 4x	AT1G30260			0.0153852	0.939615
						soil shoot Col-0 2x VS soil shoot Col-0 4x	AT1G54050		HSP20-like chaperones superfamily proteinHSP20-like chaperones superfamily protein	0.0157754	1.57402
						soil shoot Col-0 2x VS soil shoot Col-0 4x	AT2G25610		ATPase, F0/V0 complex, subunit C proteinATPase, F0/V0 complex, subunit C protein	0.0161088	0.713809
						soil shoot Col-0 2x VS soil shoot Col-0 4x	AT4G34720	ATVHA-C1AVA-P1	ATVHA-C1_AVA-P1_VHA-C1__ATPase, F0/V0 complex, subunit C proteinATVHA-C1_AVA-P1_VHA-C1__ATPase, F0/V0 complex, subunit C protein	0.0161088	0.630824
						soil shoot Col-0 2x VS soil shoot Col-0 4x	AT2G43535		Scorpion toxin-like knottin superfamily protein	0.016257	2.08098
						soil shoot Col-0 2x VS soil shoot Col-0 4x	AT3G05165		Major facilitator superfamily protein	0.0167863	1.60492
						soil shoot Col-0 2x VS soil shoot Col-0 4x	AT4G02360		Protein of unknown function, DUF538	0.0171332	2.03682
						soil shoot Col-0 2x VS soil shoot Col-0 4x	AT4G39980	AtDAHP1DHS1	AtDAHP1_DAHP1_DHS1__3-deoxy-D-arabino-heptulosonate 7-phosphate synthase 1	0.0171332	1.31749
						soil shoot Col-0 2x VS soil shoot Col-0 4x	AT3G59370		Vacuolar calcium-binding protein-related	0.017245	2.73155
						soil shoot Col-0 2x VS soil shoot Col-0 4x	AT1G33230		TMPIT-like protein	0.0175078	0.681757
						soil shoot Col-0 2x VS soil shoot Col-0 4x	AT2G01110	APG2PGA2TATCUNE3	APG2_PGA2_TATC_UNE3__Sec-independent periplasmic protein translocase	0.0175078	0.671233
						soil shoot Col-0 2x VS soil shoot Col-0 4x	AT3G48200			0.0175078	0.51225
						soil shoot Col-0 2x VS soil shoot Col-0 4x	AT2G04033			0.0180321	1.80552
						soil shoot Col-0 2x VS soil shoot Col-0 4x	AT1G56500	SOQ1	SOQ1__haloacid dehalogenase-like hydrolase family protein	0.0184713	0.7229
						soil shoot Col-0 2x VS soil shoot Col-0 4x	AT5G21430	CRRLNdhU	CRRL_NdhU__Chaperone DnaJ-domain superfamily proteinCRRL_NdhU__Chaperone DnaJ-domain superfamily proteinCRRL_NdhU__Chaperone DnaJ-domain superfamily protein	0.0188824	0.609787
						soil shoot Col-0 2x VS soil shoot Col-0 4x	AT3G63190	AtcpRRFHFP108	AtcpRRF_cpRRF_HFP108_RRF__ribosome recycling factor, chloroplast precursor	0.0189488	0.781448
						soil shoot Col-0 2x VS soil shoot Col-0 4x	AT1G51630	AtMSR2	AtMSR2_MSR2__O-fucosyltransferase family protein	0.0200911	0.587126
						soil shoot Col-0 2x VS soil shoot Col-0 4x	AT4G09650	ATPDPDE332	ATPD_PDE332__ATP synthase delta-subunit gene	0.0206186	1.55768
						soil shoot Col-0 2x VS soil shoot Col-0 4x	AT3G44310	ATNIT1NITI	ATNIT1_NIT1_NITI__nitrilase 1ATNIT1_NIT1_NITI__nitrilase 1	0.0208372	0.770826
						soil shoot Col-0 2x VS soil shoot Col-0 4x	AT4G18440		L-Aspartase-like family protein	0.0212349	2.69634
						soil shoot Col-0 2x VS soil shoot Col-0 4x	AT5G50920	ATHSP93-VCLPCCLPC1DCA1	ATHSP93-V_CLPC_CLPC1_DCA1_HSP93-V__CLPC homologue 1	0.0212488	0.594069
						soil shoot Col-0 2x VS soil shoot Col-0 4x	AT1G72450	JAZ6TIFY11B	JAZ6_TIFY11B__jasmonate-zim-domain protein 6JAZ6_TIFY11B__jasmonate-zim-domain protein 6	0.0219855	1.33819
						soil shoot Col-0 2x VS soil shoot Col-0 4x	AT2G34560	AtCCP1	AtCCP1_CCP1__P-loop containing nucleoside triphosphate hydrolases superfamily proteinAtCCP1_CCP1__P-loop containing nucleoside triphosphate hydrolases superfamily proteinAtCCP1_CCP1__P-loop containing nucleoside triphosphate hydrolases superfamily proteinAtCCP1_CCP1__P-loop containing nucleoside triphosphate hydrolases superfamily protein	0.0220575	0.816751
						soil shoot Col-0 2x VS soil shoot Col-0 4x	AT5G45680	ATFKBP13	ATFKBP13_FKBP13__FK506-binding protein 13ATFKBP13_FKBP13__FK506-binding protein 13	0.0222063	0.940875
						soil shoot Col-0 2x VS soil shoot Col-0 4x	AT2G21530		SMAD/FHA domain-containing protein	0.0227774	1.36396
						soil shoot Col-0 2x VS soil shoot Col-0 4x	AT2G27230	LHW	LHW__transcription factor-related	0.0228191	1.5624
						soil shoot Col-0 2x VS soil shoot Col-0 4x	AT2G19780		Leucine-rich repeat (LRR) family proteinLeucine-rich repeat (LRR) family protein	0.0228654	1.53961
						soil shoot Col-0 2x VS soil shoot Col-0 4x	AT1G27435			0.0233609	0.748201
						soil shoot Col-0 2x VS soil shoot Col-0 4x	AT1G34430	EMB3003	EMB3003__2-oxoacid dehydrogenases acyltransferase family proteinEMB3003__2-oxoacid dehydrogenases acyltransferase family protein	0.0233609	0.630828
						soil shoot Col-0 2x VS soil shoot Col-0 4x	AT4G24830		arginosuccinate synthase familyarginosuccinate synthase family	0.0241038	1.07142
						soil shoot Col-0 2x VS soil shoot Col-0 4x	AT3G05890	LTI6bRCI2B	LTI6b_RCI2B__Low temperature and salt responsive protein familyLTI6b_RCI2B__Low temperature and salt responsive protein family	0.0243747	1.42729
						soil shoot Col-0 2x VS soil shoot Col-0 4x	AT5G50370		Adenylate kinase family protein	0.0244174	1.04995
						soil shoot Col-0 2x VS soil shoot Col-0 4x	AT2G36880	MAT3	MAT3__methionine adenosyltransferase 3MAT3__methionine adenosyltransferase 3	0.0245276	0.813787
						soil shoot Col-0 2x VS soil shoot Col-0 4x	AT3G45140	ATLOX2	ATLOX2_LOX2__lipoxygenase 2	0.0245276	1.95419
						soil shoot Col-0 2x VS soil shoot Col-0 4x	AT5G27350	SFP1	SFP1__Major facilitator superfamily protein	0.0245276	1.19171
						soil shoot Col-0 2x VS soil shoot Col-0 4x	AT5G48880	KAT5PKT1PKT2	KAT5_PKT1_PKT2__peroxisomal 3-keto-acyl-CoA thiolase 2	0.0245276	1.60239
						soil shoot Col-0 2x VS soil shoot Col-0 4x	AT2G38760	ANN3ANNAT3AtANN3	ANN3_ANNAT3_AtANN3__annexin 3	0.0245464	2.30769
						soil shoot Col-0 2x VS soil shoot Col-0 4x	AT5G07010	ATST2A	ATST2A_ST2A__sulfotransferase 2A	0.0246812	3.3165
						soil shoot Col-0 2x VS soil shoot Col-0 4x	AT5G44190	ATGLK2GPRI2	ATGLK2_GLK2_GPRI2__GOLDEN2-like 2ATGLK2_GLK2_GPRI2__GOLDEN2-like 2	0.0251286	0.961317
						soil shoot Col-0 2x VS soil shoot Col-0 4x	AT1G24020	MLP423	MLP423__MLP-like protein 423	0.0257934	1.95143
						soil shoot Col-0 2x VS soil shoot Col-0 4x	AT5G24420	PGL5	PGL5__6-phosphogluconolactonase 5	0.0257934	1.90083
						soil shoot Col-0 2x VS soil shoot Col-0 4x	AT5G54600	RPL24SVR8	RPL24_SVR8__Translation protein SH3-like family proteinRPL24_SVR8__Translation protein SH3-like family proteinRPL24_SVR8__Translation protein SH3-like family protein	0.0257934	0.78265
						soil shoot Col-0 2x VS soil shoot Col-0 4x	AT5G13800	CRN1PPH	CRN1_PPH__pheophytinase	0.0281351	0.825242
						soil shoot Col-0 2x VS soil shoot Col-0 4x	AT5G55896		transposable element gene	0.0281658	1.78109
						soil shoot Col-0 2x VS soil shoot Col-0 4x	AT4G23290	CRK21	CRK21__cysteine-rich RLK (RECEPTOR-like protein kinase) 21CRK21__cysteine-rich RLK (RECEPTOR-like protein kinase) 21	0.0284423	0.601849
						soil shoot Col-0 2x VS soil shoot Col-0 4x	AT5G52320	CYP96A4	CYP96A4__cytochrome P450, family 96, subfamily A, polypeptide 4	0.0285915	1.78915
						soil shoot Col-0 2x VS soil shoot Col-0 4x	AT5G67260	CYCD3;2	CYCD3;2__CYCLIN D3;2CYCD3;2__CYCLIN D3;2	0.0285915	1.25137
						soil shoot Col-0 2x VS soil shoot Col-0 4x	AT1G68260	ALT3	ALT3__Thioesterase superfamily proteinALT3__Thioesterase superfamily protein	0.0286819	1.85619
						soil shoot Col-0 2x VS soil shoot Col-0 4x	AT2G41475	ATS3A	ATS3A__Embryo-specific protein 3, (ATS3)ATS3A__Embryo-specific protein 3, (ATS3)ATS3A__Embryo-specific protein 3, (ATS3)	0.0289375	0.65035
						soil shoot Col-0 2x VS soil shoot Col-0 4x	AT2G01918	PQL3	PQL3__PsbQ-like 3PQL3__PsbQ-like 3PQL3__PsbQ-like 3	0.02905	0.891051
						soil shoot Col-0 2x VS soil shoot Col-0 4x	AT1G23205		Plant invertase/pectin methylesterase inhibitor superfamily protein	0.029402	2.03362
						soil shoot Col-0 2x VS soil shoot Col-0 4x	AT5G35360	CAC2	CAC2__acetyl Co-enzyme a carboxylase biotin carboxylase subunitCAC2__acetyl Co-enzyme a carboxylase biotin carboxylase subunit	0.029402	0.759954
						soil shoot Col-0 2x VS soil shoot Col-0 4x	AT3G57320			0.0298675	0.960986
						soil shoot Col-0 2x VS soil shoot Col-0 4x	AT2G23340	DEAR3	DEAR3__DREB and EAR motif protein 3DEAR3__DREB and EAR motif protein 3	0.0299573	1.20434
						soil shoot Col-0 2x VS soil shoot Col-0 4x	AT5G17560	BolA4	BolA4__BolA-like family protein	0.0299907	0.519969
						soil shoot Col-0 2x VS soil shoot Col-0 4x	AT3G09820	ADK1ATADK1	ADK1_ATADK1__adenosine kinase 1ADK1_ATADK1__adenosine kinase 1	0.0301769	0.998812
						soil shoot Col-0 2x VS soil shoot Col-0 4x	AT3G23810	ATSAHH2	ATSAHH2_SAHH2__S-adenosyl-l-homocysteine (SAH) hydrolase 2ATSAHH2_SAHH2__S-adenosyl-l-homocysteine (SAH) hydrolase 2	0.0304629	1.76519
						soil shoot Col-0 2x VS soil shoot Col-0 4x	AT1G44790		ChaC-like family proteinChaC-like family protein	0.0305128	0.630338
						soil shoot Col-0 2x VS soil shoot Col-0 4x	AT2G26580	YAB5	YAB5__plant-specific transcription factor YABBY family protein	0.0305128	0.637861
						soil shoot Col-0 2x VS soil shoot Col-0 4x	AT3G62030	CYP20-3ROC4	CYP20-3_ROC4__rotamase CYP 4	0.0305241	0.696962
						soil shoot Col-0 2x VS soil shoot Col-0 4x	AT2G34310			0.0322238	0.699449
						soil shoot Col-0 2x VS soil shoot Col-0 4x	AT4G32410	ANY1AtCESA1RSW1	ANY1_AtCESA1_CESA1_RSW1__cellulose synthase 1ANY1_AtCESA1_CESA1_RSW1__cellulose synthase 1	0.0330232	0.671977
						soil shoot Col-0 2x VS soil shoot Col-0 4x	AT5G44430	PDF1.2c	PDF1.2c__plant defensin 1.2C	0.0330232	2.72603
						soil shoot Col-0 2x VS soil shoot Col-0 4x	AT1G16080			0.0330325	0.678102
						soil shoot Col-0 2x VS soil shoot Col-0 4x	AT3G53620	AtPPa4	AtPPa4_PPa4__pyrophosphorylase 4	0.0331265	1.08682
						soil shoot Col-0 2x VS soil shoot Col-0 4x	AT1G26920			0.0333111	1.63646
						soil shoot Col-0 2x VS soil shoot Col-0 4x	AT4G13930	SHM4	SHM4__serine hydroxymethyltransferase 4SHM4__serine hydroxymethyltransferase 4	0.0335897	1.03782
						soil shoot Col-0 2x VS soil shoot Col-0 4x	AT5G65870	ATPSK5	ATPSK5_PSK5_PSK5__phytosulfokine 5 precursorATPSK5_PSK5_PSK5__phytosulfokine 5 precursor	0.0335897	1.71022
						soil shoot Col-0 2x VS soil shoot Col-0 4x	AT5G19760		Mitochondrial substrate carrier family proteinMitochondrial substrate carrier family proteinMitochondrial substrate carrier family protein	0.0337143	0.551067
						soil shoot Col-0 2x VS soil shoot Col-0 4x	AT1G44575	CP22NPQ4PSBS	CP22_NPQ4_PSBS__Chlorophyll A-B binding family proteinCP22_NPQ4_PSBS__Chlorophyll A-B binding family protein	0.0338099	0.938235
						soil shoot Col-0 2x VS soil shoot Col-0 4x	AT1G64900	CYP89CYP89A2	CYP89_CYP89A2__cytochrome P450, family 89, subfamily A, polypeptide 2	0.0342482	1.03671
						soil shoot Col-0 2x VS soil shoot Col-0 4x	AT4G37980	ATCAD7CHRELI3ELI3-1	ATCAD7_CAD7_CHR_ELI3_ELI3-1__elicitor-activated gene 3-1ATCAD7_CAD7_CHR_ELI3_ELI3-1__elicitor-activated gene 3-1	0.0345654	0.62477
						soil shoot Col-0 2x VS soil shoot Col-0 4x	AT1G32640	ATMYC2JAI1JIN1RD22BP1ZBF1	ATMYC2_JAI1_JIN1_MYC2_RD22BP1_ZBF1__Basic helix-loop-helix (bHLH) DNA-binding family proteinATMYC2_JAI1_JIN1_MYC2_RD22BP1_ZBF1__Basic helix-loop-helix (bHLH) DNA-binding family protein	0.0352745	1.23702
						soil shoot Col-0 2x VS soil shoot Col-0 4x	AT3G33000			0.0352745	1.96339
						soil shoot Col-0 2x VS soil shoot Col-0 4x	AT5G13740	ZIF1	ZIF1__zinc induced facilitator 1	0.0352745	1.20322
						soil shoot Col-0 2x VS soil shoot Col-0 4x	AT1G78450		SOUL heme-binding family proteinSOUL heme-binding family proteinSOUL heme-binding family protein	0.0355487	0.916692
						soil shoot Col-0 2x VS soil shoot Col-0 4x	AT1G78820		D-mannose binding lectin protein with Apple-like carbohydrate-binding domainD-mannose binding lectin protein with Apple-like carbohydrate-binding domain	0.0355684	0.925745
						soil shoot Col-0 2x VS soil shoot Col-0 4x	AT1G76670	URGT1	URGT1__Nucleotide-sugar transporter family proteinURGT1__Nucleotide-sugar transporter family protein	0.0356552	0.563529
						soil shoot Col-0 2x VS soil shoot Col-0 4x	AT5G15090	AtVDAC-3ATVDAC3	AtVDAC-3_ATVDAC3_VDAC3__voltage dependent anion channel 3AtVDAC-3_ATVDAC3_VDAC3__voltage dependent anion channel 3AtVDAC-3_ATVDAC3_VDAC3__voltage dependent anion channel 3	0.0356764	0.56482
						soil shoot Col-0 2x VS soil shoot Col-0 4x	AT5G46110	APE2TPT	APE2_TPT__Glucose-6-phosphate/phosphate translocator-related	0.0357728	1.33652
						soil shoot Col-0 2x VS soil shoot Col-0 4x	AT2G14750	AKN1APKAPK1ATAKN1	AKN1_APK_APK1_ATAKN1__APS kinase	0.0358527	1.00639
						soil shoot Col-0 2x VS soil shoot Col-0 4x	AT4G06536		SPla/RYanodine receptor (SPRY) domain-containing protein	0.0369106	1.82336
						soil shoot Col-0 2x VS soil shoot Col-0 4x	AT4G24090			0.0372889	1.73571
						soil shoot Col-0 2x VS soil shoot Col-0 4x	AT1G33810			0.0373695	0.528147
						soil shoot Col-0 2x VS soil shoot Col-0 4x	AT2G32510	MAPKKK17	MAPKKK17__mitogen-activated protein kinase kinase kinase 17MAPKKK17__mitogen-activated protein kinase kinase kinase 17	0.0375321	3.01615
						soil shoot Col-0 2x VS soil shoot Col-0 4x	AT1G13650			0.0386457	2.16966
						soil shoot Col-0 2x VS soil shoot Col-0 4x	AT5G35630	ATGSL1GLN2GS2	ATGSL1_GLN2_GS2__glutamine synthetase 2	0.0390322	0.589785
						soil shoot Col-0 2x VS soil shoot Col-0 4x	AT1G48350	EMB3105	EMB3105__Ribosomal L18p/L5e family proteinEMB3105__Ribosomal L18p/L5e family protein	0.0393365	0.905368
						soil shoot Col-0 2x VS soil shoot Col-0 4x	AT1G52720			0.0393758	1.03239
						soil shoot Col-0 2x VS soil shoot Col-0 4x	AT1G21410	SKP2A	SKP2A__F-box/RNI-like superfamily proteinSKP2A__F-box/RNI-like superfamily protein	0.0394871	1.05245
						soil shoot Col-0 2x VS soil shoot Col-0 4x	AT2G17280		Phosphoglycerate mutase family protein	0.0396319	2.49427
						soil shoot Col-0 2x VS soil shoot Col-0 4x	AT2G19860	ATHXK2	ATHXK2_HXK2__hexokinase 2	0.039809	1.10498
						soil shoot Col-0 2x VS soil shoot Col-0 4x	AT3G25770	AOC2	AOC2__allene oxide cyclase 2	0.0403745	2.33273
						soil shoot Col-0 2x VS soil shoot Col-0 4x	AT2G19940		oxidoreductases, acting on the aldehyde or oxo group of donors, NAD or NADP as acceptor;copper ion binding	0.0404261	0.700292
						soil shoot Col-0 2x VS soil shoot Col-0 4x	AT5G08650		Small GTP-binding protein	0.0410421	0.703258
						soil shoot Col-0 2x VS soil shoot Col-0 4x	AT5G15230	GASA4	GASA4__GAST1 protein homolog 4	0.0411566	1.35671
						soil shoot Col-0 2x VS soil shoot Col-0 4x	AT4G01900	GLB1PII	GLB1_PII__GLNB1 homolog	0.0417468	0.726017
						soil shoot Col-0 2x VS soil shoot Col-0 4x	AT5G50720	ATHVA22E	ATHVA22E_HVA22E__HVA22 homologue E	0.0417468	1.39796
						soil shoot Col-0 2x VS soil shoot Col-0 4x	AT5G62920	ARR6	ARR6__response regulator 6ARR6__response regulator 6	0.0417992	1.89147
						soil shoot Col-0 2x VS soil shoot Col-0 4x	AT5G19090		Heavy metal transport/detoxification superfamily protein	0.0425854	1.76708
						soil shoot Col-0 2x VS soil shoot Col-0 4x	AT4G24130		Protein of unknown function, DUF538	0.0427788	1.94446
						soil shoot Col-0 2x VS soil shoot Col-0 4x	AT1G52410	AtTSA1	AtTSA1_TSA1__TSK-associating protein 1	0.0434179	1.93666
						soil shoot Col-0 2x VS soil shoot Col-0 4x	AT3G24770	CLE41	CLE41__CLAVATA3/ESR-RELATED 41CLE41__CLAVATA3/ESR-RELATED 41	0.0434656	1.17611
						soil shoot Col-0 2x VS soil shoot Col-0 4x	AT2G47840	AtTic20-II	AtTic20-II_Tic20-II__Uncharacterised conserved protein ycf60	0.0434946	0.924605
						soil shoot Col-0 2x VS soil shoot Col-0 4x	AT5G53250	AGP22ATAGP22	AGP22_ATAGP22__arabinogalactan protein 22	0.0437129	2.48593
						soil shoot Col-0 2x VS soil shoot Col-0 4x	AT2G17630	PSAT2	PSAT2__Pyridoxal phosphate (PLP)-dependent transferases superfamily protein	0.0437618	1.69769
						soil shoot Col-0 2x VS soil shoot Col-0 4x	AT5G01920	STN8	STN8__Protein kinase superfamily proteinSTN8__Protein kinase superfamily protein	0.0443872	0.765974
						soil shoot Col-0 2x VS soil shoot Col-0 4x	AT5G09650	AtPPa6	AtPPa6_PPa6__pyrophosphorylase 6	0.0444943	0.616768
						soil shoot Col-0 2x VS soil shoot Col-0 4x	AT5G06870	ATPGIP2	ATPGIP2_PGIP2__polygalacturonase inhibiting protein 2	0.0457903	1.45116
						soil shoot Col-0 2x VS soil shoot Col-0 4x	AT1G70310	SPDS2	SPDS2__spermidine synthase 2	0.045855	0.682712
						soil shoot Col-0 2x VS soil shoot Col-0 4x	AT1G15980	NDF1NDH48PnsB1	NDF1_NDH48_PnsB1__NDH-dependent cyclic electron flow 1	0.045876	0.620439
						soil shoot Col-0 2x VS soil shoot Col-0 4x	AT2G19830	SNF7.2VPS32	SNF7.2_VPS32__SNF7 family protein	0.0462347	0.687918
						soil shoot Col-0 2x VS soil shoot Col-0 4x	AT2G38140	PSRP4	PSRP4__plastid-specific ribosomal protein 4PSRP4__plastid-specific ribosomal protein 4	0.0468976	0.705934
						soil shoot Col-0 2x VS soil shoot Col-0 4x	AT2G29290		NAD(P)-binding Rossmann-fold superfamily proteinNAD(P)-binding Rossmann-fold superfamily proteinNAD(P)-binding Rossmann-fold superfamily protein	0.0469488	0.840459
						soil shoot Col-0 2x VS soil shoot Col-0 4x	AT4G24350		Phosphorylase superfamily protein	0.0477448	1.45724
						soil shoot Col-0 2x VS soil shoot Col-0 4x	AT5G03230		Protein of unknown function, DUF584	0.0490338	1.6257
						soil shoot Col-0 2x VS soil shoot Col-0 4x	AT5G63980	ALX8AtFRY1ATSAL1HOS2RON1SUPO1	ALX8_AtFRY1_ATSAL1_FRY1_HOS2_RON1_SAL1_SUPO1__Inositol monophosphatase family protein	0.0491183	1.05154
						soil shoot Col-0 2x VS soil shoot Col-0 4x	AT1G53885		Protein of unknown function (DUF581)	0.0496313	2.87778
						soil shoot Col-0 2x VS soil shoot Col-0 4x	AT1G54040	ESPESRTASTY	ESP_ESR_TASTY__epithiospecifier protein	0.0496313	1.19086
						soil shoot Col-0 2x VS soil shoot Col-0 4x	AT2G36830	GAMMA-TIPGAMMA-TIP1TIP1;1	GAMMA-TIP_GAMMA-TIP1_TIP1;1__gamma tonoplast intrinsic protein	0.0496313	1.10848
						soil shoot Col-0 2x VS soil shoot Col-0 4x	AT5G35490	ATMRU1	ATMRU1_MRU1__mto 1 responding up 1ATMRU1_MRU1__mto 1 responding up 1	0.0496313	0.643447
						soil shoot Col-0 2x VS soil shoot Col-0 4x	AT5G66090			0.0499758	0.639894

## Sheet: NaCl
Table S3: List of all differentially expressed genes (DEGs) between Control treatment and NaCl stress. For plants grown on 1/4 Hoagland under control conditions and NaCl stress the threshold for defining a gene as DEG was a fold change ≥2 and a diverge probability ≥0.8.
Experiment on 1/4 Hoagland plates under Control Conditions and NaCl stress
Contrast Group	GeneID	log2Ratio	Probability
Shoot Col-0 4x Control VS Shoot Col-0 4x NaCl	AT1G56250	-3.07682	0.861258
Shoot Col-0 4x Control VS Shoot Col-0 4x NaCl	AT2G38310	-1.68734	0.820041
Shoot Col-0 4x Control VS Shoot Col-0 4x NaCl	AT1G52200	-1.59235	0.843047
Shoot Col-0 4x Control VS Shoot Col-0 4x NaCl	AT2G06050	1.17567	0.843651
Shoot Col-0 4x Control VS Shoot Col-0 4x NaCl	AT3G54830	-2.44635	0.861127
Shoot Col-0 4x Control VS Shoot Col-0 4x NaCl	AT3G54500	-1.21427	0.822445
Shoot Col-0 4x Control VS Shoot Col-0 4x NaCl	AT5G52750	-1.74521	0.883927
Shoot Col-0 4x Control VS Shoot Col-0 4x NaCl	AT4G17490	-1.05752	0.813329
Shoot Col-0 4x Control VS Shoot Col-0 4x NaCl	AT3G12910	-5.14722	0.920005
Shoot Col-0 4x Control VS Shoot Col-0 4x NaCl	AT1G52400	2.48549	0.926133
Shoot Col-0 4x Control VS Shoot Col-0 4x NaCl	AT1G14880	-1.83473	0.828168
Shoot Col-0 4x Control VS Shoot Col-0 4x NaCl	AT3G03341	1.80133	0.800765
Shoot Col-0 4x Control VS Shoot Col-0 4x NaCl	AT3G44735	1.17243	0.817053
Shoot Col-0 4x Control VS Shoot Col-0 4x NaCl	AT1G17147	-2.1977	0.901362
Shoot Col-0 4x Control VS Shoot Col-0 4x NaCl	AT3G28300	1.37391	0.844276
Shoot Col-0 4x Control VS Shoot Col-0 4x NaCl	AT1G77760	-2.21434	0.864699
Shoot Col-0 4x Control VS Shoot Col-0 4x NaCl	AT1G37130	-1.70789	0.887581
Shoot Col-0 4x Control VS Shoot Col-0 4x NaCl	AT3G05640	1.83009	0.888255
Shoot Col-0 4x Control VS Shoot Col-0 4x NaCl	AT3G12145	1.46231	0.843177
Shoot Col-0 4x Control VS Shoot Col-0 4x NaCl	AT2G39210	-1.55806	0.801871
Shoot Col-0 4x Control VS Shoot Col-0 4x NaCl	AT5G66400	1.36006	0.840065
Shoot Col-0 4x Control VS Shoot Col-0 4x NaCl	AT3G16670	-2.51613	0.921407
Shoot Col-0 4x Control VS Shoot Col-0 4x NaCl	AT1G52827	1.57897	0.852753
Shoot Col-0 4x Control VS Shoot Col-0 4x NaCl	AT3G20810	1.15705	0.803808
Shoot Col-0 4x Control VS Shoot Col-0 4x NaCl	AT4G04955	-1.40336	0.817396
Shoot Col-0 4x Control VS Shoot Col-0 4x NaCl	AT5G52900	1.03444	0.80635
Shoot Col-0 4x Control VS Shoot Col-0 4x NaCl	AT1G75040	-2.30374	0.843576
Shoot Col-0 4x Control VS Shoot Col-0 4x NaCl	AT5G42650	1.0045	0.815287
Shoot Col-0 4x Control VS Shoot Col-0 4x NaCl	AT3G22060	-2.30121	0.903182
Shoot Col-0 4x Control VS Shoot Col-0 4x NaCl	AT4G37370	-1.73428	0.833807
Shoot Col-0 4x Control VS Shoot Col-0 4x NaCl	AT1G56240	-2.75624	0.897418
Shoot Col-0 4x Control VS Shoot Col-0 4x NaCl	AT1G26945	1.14266	0.820948
Shoot Col-0 4x Control VS Shoot Col-0 4x NaCl	AT3G50480	-1.00069	0.804482
Shoot Col-0 4x Control VS Shoot Col-0 4x NaCl	AT1G71520	-5.87429	0.879702
Shoot Col-0 4x Control VS Shoot Col-0 4x NaCl	AT5G19190	-1.65754	0.877518
Shoot Col-0 4x Control VS Shoot Col-0 4x NaCl	AT4G37770	2.03602	0.852994
Shoot Col-0 4x Control VS Shoot Col-0 4x NaCl	AT4G12470	-3.31313	0.919552
Shoot Col-0 4x Control VS Shoot Col-0 4x NaCl	AT2G25735	-1.87316	0.867949
Shoot Col-0 4x Control VS Shoot Col-0 4x NaCl	AT4G16515	1.05954	0.804083
Shoot Col-0 4x Control VS Shoot Col-0 4x NaCl	AT1G58270	1.03579	0.818859
Shoot Col-0 4x Control VS Shoot Col-0 4x NaCl	AT5G18470	-1.59611	0.848776
Shoot Col-0 4x Control VS Shoot Col-0 4x NaCl	AT3G21330	1.50526	0.829638
Shoot Col-0 4x Control VS Shoot Col-0 4x NaCl	AT5G63450	2.34773	0.892617
Shoot Col-0 4x Control VS Shoot Col-0 4x NaCl	AT1G76680	-1.02319	0.803348
Shoot Col-0 4x Control VS Shoot Col-0 4x NaCl	AT2G24850	1.6489	0.833663
Shoot Col-0 4x Control VS Shoot Col-0 4x NaCl	AT4G20780	-1.69834	0.829603
Shoot Col-0 4x Control VS Shoot Col-0 4x NaCl	AT4G17090	1.0437	0.820487
Shoot Col-0 4x Control VS Shoot Col-0 4x NaCl	AT4G11890	-1.6964	0.815988
Shoot Col-0 4x Control VS Shoot Col-0 4x NaCl	AT2G46370	1.05905	0.811894
Shoot Col-0 4x Control VS Shoot Col-0 4x NaCl	AT3G16660	-1.6196	0.863277
Shoot Col-0 4x Control VS Shoot Col-0 4x NaCl	AT3G02480	2.63593	0.866588
Shoot Col-0 4x Control VS Shoot Col-0 4x NaCl	AT3G48520	2.24157	0.869721
Shoot Col-0 4x Control VS Shoot Col-0 4x NaCl	AT5G44070	-1.02185	0.81447
Shoot Col-0 4x Control VS Shoot Col-0 4x NaCl	AT1G52690	2.96136	0.888536
Shoot Col-0 4x Control VS Shoot Col-0 4x NaCl	AT1G64660	2.70349	0.916213
Shoot Col-0 4x Control VS Shoot Col-0 4x NaCl	AT5G06760	2.71548	0.860756
Shoot Col-0 4x Control VS Shoot Col-0 4x NaCl	AT1G21980	1.8271	0.855329
Shoot Col-0 4x Control VS Shoot Col-0 4x NaCl	AT2G29670	-1.3598	0.855906
Shoot Col-0 4x Control VS Shoot Col-0 4x NaCl	AT5G24780	2.51766	0.876384
Shoot Col-0 4x Control VS Shoot Col-0 4x NaCl	AT5G50335	1.67446	0.826306
Shoot Col-0 4x Control VS Shoot Col-0 4x NaCl	AT4G18205	-1.11145	0.820364
Shoot Col-0 4x Control VS Shoot Col-0 4x NaCl	AT1G05575	-1.85242	0.835607
Shoot Col-0 4x Control VS Shoot Col-0 4x NaCl	AT4G33050	-1.13246	0.828243
Shoot Col-0 4x Control VS Shoot Col-0 4x NaCl	AT3G56275.1	2.11573	0.813721
Shoot Col-0 4x Control VS Shoot Col-0 4x NaCl	AT5G52310	1.38451	0.865592
Shoot Col-0 4x Control VS Shoot Col-0 4x NaCl	AT4G26080	1.05979	0.818866
Shoot Col-0 4x Control VS Shoot Col-0 4x NaCl	AT5G61780	1.09821	0.815095
Shoot Col-0 4x Control VS Shoot Col-0 4x NaCl	AT1G61360	-2.07942	0.814648
Shoot Col-0 4x Control VS Shoot Col-0 4x NaCl	AT4G23810	-1.57036	0.858489
Shoot Col-0 4x Control VS Shoot Col-0 4x NaCl	AT4G27560	1.62748	0.860633
Shoot Col-0 4x Control VS Shoot Col-0 4x NaCl	AT3G05890	2.3055	0.897247
Shoot Col-0 4x Control VS Shoot Col-0 4x NaCl	AT1G15125	-1.3725	0.859293
Shoot Col-0 4x Control VS Shoot Col-0 4x NaCl	AT5G48490	-1.68604	0.884195
Shoot Col-0 4x Control VS Shoot Col-0 4x NaCl	AT2G38240	3.91867	0.852946
Shoot Col-0 4x Control VS Shoot Col-0 4x NaCl	AT1G29330	1.48088	0.804447
Shoot Col-0 4x Control VS Shoot Col-0 4x NaCl	AT3G48360	-1.21552	0.832983
Shoot Col-0 4x Control VS Shoot Col-0 4x NaCl	AT1G51805	-1.01981	0.801239
Shoot Col-0 4x Control VS Shoot Col-0 4x NaCl	AT1G51760	1.30377	0.850383
Shoot Col-0 4x Control VS Shoot Col-0 4x NaCl	AT1G54100	1.05999	0.813192
Shoot Col-0 4x Control VS Shoot Col-0 4x NaCl	AT4G34710	1.40463	0.861141
Shoot Col-0 4x Control VS Shoot Col-0 4x NaCl	AT1G02930	-1.58444	0.881488
Shoot Col-0 4x Control VS Shoot Col-0 4x NaCl	AT3G15356	-1.58477	0.879366
Shoot Col-0 4x Control VS Shoot Col-0 4x NaCl	AT2G18300	-1.02597	0.801342
Shoot Col-0 4x Control VS Shoot Col-0 4x NaCl	AT3G51450	1.44253	0.863209
Shoot Col-0 4x Control VS Shoot Col-0 4x NaCl	AT4G23600	2.09534	0.909495
Shoot Col-0 4x Control VS Shoot Col-0 4x NaCl	AT2G18969	1.87189	0.816544
Shoot Col-0 4x Control VS Shoot Col-0 4x NaCl	AT5G48540	-1.33027	0.825427
Shoot Col-0 4x Control VS Shoot Col-0 4x NaCl	AT2G18690	-2.14147	0.862934
Shoot Col-0 4x Control VS Shoot Col-0 4x NaCl	AT1G56060	-2.66477	0.832921
Shoot Col-0 4x Control VS Shoot Col-0 4x NaCl	AT4G02380	-1.38174	0.860612
Shoot Col-0 4x Control VS Shoot Col-0 4x NaCl	AT1G27020	-2.77717	0.907592
Shoot Col-0 4x Control VS Shoot Col-0 4x NaCl	AT5G61600	-1.09488	0.820893
Shoot Col-0 4x Control VS Shoot Col-0 4x NaCl	AT4G30470	1.92122	0.851606
Shoot Col-0 4x Control VS Shoot Col-0 4x NaCl	AT4G36010	1.69427	0.851063
Shoot Col-0 4x Control VS Shoot Col-0 4x NaCl	AT1G44350	1.65234	0.874213
Shoot Col-0 4x Control VS Shoot Col-0 4x NaCl	AT3G61890	1.41078	0.846289
Shoot Col-0 4x Control VS Shoot Col-0 4x NaCl	AT5G44572	-1.3956	0.826175
Shoot Col-0 4x Control VS Shoot Col-0 4x NaCl	AT3G19010	-1.01615	0.808782
Shoot Col-0 4x Control VS Shoot Col-0 4x NaCl	AT1G17380	1.36987	0.850583
Shoot Col-0 4x Control VS Shoot Col-0 4x NaCl	AT5G41900	2.44373	0.862412
Shoot Col-0 4x Control VS Shoot Col-0 4x NaCl	AT5G22500	3.20483	0.94027
Shoot Col-0 4x Control VS Shoot Col-0 4x NaCl	AT2G42540	1.48778	0.874935
Shoot Col-0 4x Control VS Shoot Col-0 4x NaCl	AT5G05600	1.81683	0.891105
Shoot Col-0 4x Control VS Shoot Col-0 4x NaCl	AT4G15440	2.4078	0.847113
Shoot Col-0 4x Control VS Shoot Col-0 4x NaCl	AT5G40850	-1.20113	0.830922
Shoot Col-0 4x Control VS Shoot Col-0 4x NaCl	AT4G02360	2.81046	0.870703
Shoot Col-0 4x Control VS Shoot Col-0 4x NaCl	AT5G52760	-1.52703	0.806391
Shoot Col-0 4x Control VS Shoot Col-0 4x NaCl	AT3G54150	-2.52818	0.845753
Shoot Col-0 4x Control VS Shoot Col-0 4x NaCl	AT3G47960	1.03832	0.810939
Shoot Col-0 4x Control VS Shoot Col-0 4x NaCl	AT3G15518	-1.67731	0.814868
Shoot Col-0 4x Control VS Shoot Col-0 4x NaCl	AT2G26560	-2.60819	0.922499
Shoot Col-0 4x Control VS Shoot Col-0 4x NaCl	AT4G12480	-2.88376	0.857067
Shoot Col-0 4x Control VS Shoot Col-0 4x NaCl	AT4G10120	-1.73679	0.819684
Shoot Col-0 4x Control VS Shoot Col-0 4x NaCl	AT2G27690	1.99966	0.819746
Shoot Col-0 4x Control VS Shoot Col-0 4x NaCl	AT1G07430	2.24775	0.855659
Shoot Col-0 4x Control VS Shoot Col-0 4x NaCl	AT1G66760	1.427	0.816957
Shoot Col-0 4x Control VS Shoot Col-0 4x NaCl	AT2G46270	1.30969	0.838863
Shoot Col-0 4x Control VS Shoot Col-0 4x NaCl	AT5G39580	-2.25994	0.804997
Shoot Col-0 4x Control VS Shoot Col-0 4x NaCl	AT1G52410	2.1209	0.902832
Shoot Col-0 4x Control VS Shoot Col-0 4x NaCl	AT1G14540	-3.68405	0.887911
Shoot Col-0 4x Control VS Shoot Col-0 4x NaCl	AT3G07195	-1.96797	0.825784
Shoot Col-0 4x Control VS Shoot Col-0 4x NaCl	AT1G18710	2.06958	0.904501
Shoot Col-0 4x Control VS Shoot Col-0 4x NaCl	AT3G23230	-3.05356	0.90233
Shoot Col-0 4x Control VS Shoot Col-0 4x NaCl	AT5G61160	-4.68281	0.825454
Shoot Col-0 4x Control VS Shoot Col-0 4x NaCl	AT5G28630	-1.72738	0.850809
Shoot Col-0 4x Control VS Shoot Col-0 4x NaCl	AT1G13650	-2.60477	0.865688
Shoot Col-0 4x Control VS Shoot Col-0 4x NaCl	AT3G16770	-1.43477	0.864802
Shoot Col-0 4x Control VS Shoot Col-0 4x NaCl	AT2G15390	-1.57363	0.84405
Shoot Col-0 4x Control VS Shoot Col-0 4x NaCl	AT4G03400	1.39386	0.817726
Shoot Col-0 4x Control VS Shoot Col-0 4x NaCl	AT3G44860	2.08596	0.905785
Shoot Col-0 4x Control VS Shoot Col-0 4x NaCl	AT2G35070	2.96688	0.813268
Shoot Col-0 4x Control VS Shoot Col-0 4x NaCl	AT4G27520	1.08815	0.831602
Shoot Col-0 4x Control VS Shoot Col-0 4x NaCl	AT1G72070	-1.67189	0.865991
Shoot Col-0 4x Control VS Shoot Col-0 4x NaCl	AT1G52890	2.08641	0.88752
Shoot Col-0 4x Control VS Shoot Col-0 4x NaCl	AT1G80440	-1.02801	0.805045
Shoot Col-0 4x Control VS Shoot Col-0 4x NaCl	AT1G72770	1.38984	0.82419
Shoot Col-0 4x Control VS Shoot Col-0 4x NaCl	AT1G61890	1.12818	0.832997
Shoot Col-0 4x Control VS Shoot Col-0 4x NaCl	AT1G22690	-1.60124	0.872544
Shoot Col-0 4x Control VS Shoot Col-0 4x NaCl	AT3G45140	1.95307	0.903814
Shoot Col-0 4x Control VS Shoot Col-0 4x NaCl	AT5G24110	-4.91096	0.959429
Shoot Col-0 4x Control VS Shoot Col-0 4x NaCl	AT1G54040	1.24289	0.823881
Shoot Col-0 4x Control VS Shoot Col-0 4x NaCl	AT4G22710	-2.11384	0.892074
Shoot Col-0 4x Control VS Shoot Col-0 4x NaCl	AT2G17840	1.1259	0.836617
Shoot Col-0 4x Control VS Shoot Col-0 4x NaCl	AT5G47240	1.3066	0.854162
Shoot Col-0 4x Control VS Shoot Col-0 4x NaCl	AT3G05880	1.01114	0.815789
Shoot Col-0 4x Control VS Shoot Col-0 4x NaCl	AT1G21130	-1.0286	0.821669
Shoot Col-0 4x Control VS Shoot Col-0 4x NaCl	AT1G52000	2.3582	0.91949
Shoot Col-0 4x Control VS Shoot Col-0 4x NaCl	AT5G03210	1.16424	0.814497
Shoot Col-0 4x Control VS Shoot Col-0 4x NaCl	AT1G24145	-1.56875	0.860159
Shoot Col-0 4x Control VS Shoot Col-0 4x NaCl	AT2G29720	-1.61437	0.835037
Shoot Col-0 4x Control VS Shoot Col-0 4x NaCl	AT3G16530	-2.33794	0.915939
Shoot Col-0 4x Control VS Shoot Col-0 4x NaCl	AT1G21326	-3.52297	0.866231
Shoot Col-0 4x Control VS Shoot Col-0 4x NaCl	AT2G37430	-3.57016	0.848384
Shoot Col-0 4x Control VS Shoot Col-0 4x NaCl	AT2G47770	2.75716	0.835429
Shoot Col-0 4x Control VS Shoot Col-0 4x NaCl	AT1G72060	-1.95647	0.874619
Shoot Col-0 4x Control VS Shoot Col-0 4x NaCl	AT1G78460	-1.6348	0.880719
Shoot Col-0 4x Control VS Shoot Col-0 4x NaCl	AT5G06870	1.24564	0.849003
Shoot Col-0 4x Control VS Shoot Col-0 4x NaCl	AT3G05727	-1.19971	0.844132
Shoot Col-0 4x Control VS Shoot Col-0 4x NaCl	AT5G25250	-1.82568	0.830963
Shoot Col-0 4x Control VS Shoot Col-0 4x NaCl	AT1G71030	-1.48731	0.867516
Shoot Col-0 4x Control VS Shoot Col-0 4x NaCl	AT3G21320	3.13838	0.885576
Shoot Col-0 4x Control VS Shoot Col-0 4x NaCl	AT1G51090	1.80797	0.88583
Shoot Col-0 4x Control VS Shoot Col-0 4x NaCl	AT1G02920	-1.90123	0.894629
Shoot Col-0 4x Control VS Shoot Col-0 4x NaCl	AT5G37600	-1.88311	0.890487
Shoot Col-0 4x Control VS Shoot Col-0 4x NaCl	AT1G73390	1.1438	0.814401
Shoot Col-0 4x Control VS Shoot Col-0 4x NaCl	AT5G27420	-1.69589	0.870428
Shoot Col-0 4x Control VS Shoot Col-0 4x NaCl	AT1G51140	1.40192	0.829081
Shoot Col-0 4x Control VS Shoot Col-0 4x NaCl	AT4G24960	1.39101	0.860598
Shoot Col-0 4x Control VS Shoot Col-0 4x NaCl	AT1G74430	1.30919	0.845217
Shoot Col-0 4x Control VS Shoot Col-0 4x NaCl	AT2G21650	-3.75373	0.874062
Shoot Col-0 4x Control VS Shoot Col-0 4x NaCl	AT1G03935.1	3.67076	0.813762
Shoot Col-0 4x Control VS Shoot Col-0 4x NaCl	AT2G46970	1.94596	0.805883
Shoot Col-0 4x Control VS Shoot Col-0 4x NaCl	AT4G14130	2.34878	0.816311
Shoot Col-0 4x Control VS Shoot Col-0 4x NaCl	AT1G19570	1.13472	0.837737
Shoot Col-0 4x Control VS Shoot Col-0 4x NaCl	AT1G56650	2.11184	0.826642
Shoot Col-0 4x Control VS Shoot Col-0 4x NaCl	AT2G14610	-4.66041	0.86112
Shoot Col-0 4x Control VS Shoot Col-0 4x NaCl	AT5G49730	-1.31566	0.843871
Shoot Col-0 4x Control VS Shoot Col-0 4x NaCl	AT4G08870	1.27782	0.844743
Shoot Col-0 4x Control VS Shoot Col-0 4x NaCl	AT1G25550	-1.033	0.805079
Shoot Col-0 4x Control VS Shoot Col-0 4x NaCl	AT5G61590	-1.09337	0.824039
Shoot Col-0 4x Control VS Shoot Col-0 4x NaCl	AT1G21110	-3.612	0.928778
Shoot Col-0 4x Control VS Shoot Col-0 4x NaCl	AT1G56600	1.52384	0.86562
Shoot Col-0 4x Control VS Shoot Col-0 4x NaCl	AT5G57220	-2.40202	0.907833
Shoot Col-0 4x Control VS Shoot Col-0 4x NaCl	AT2G47180	1.33611	0.803032
Shoot Col-0 4x Control VS Shoot Col-0 4x NaCl	AT4G29905	-1.15997	0.828813
Shoot Col-0 4x Control VS Shoot Col-0 4x NaCl	AT5G52300	2.57863	0.914626
Shoot Col-0 4x Control VS Shoot Col-0 4x NaCl	AT3G55500	2.50271	0.912112
Shoot Col-0 4x Control VS Shoot Col-0 4x NaCl	AT1G01120	1.28502	0.842483
Shoot Col-0 4x Control VS Shoot Col-0 4x NaCl	AT1G20450	1.16938	0.844249
Shoot Col-0 4x Control VS Shoot Col-0 4x NaCl	AT5G52320	1.40965	0.844235
Shoot Col-0 4x Control VS Shoot Col-0 4x NaCl	AT2G25900	-1.03762	0.813151
Shoot Col-0 4x Control VS Shoot Col-0 4x NaCl	AT5G03380	-1.50139	0.8566
Shoot Col-0 4x Control VS Shoot Col-0 4x NaCl	AT3G27250	2.24304	0.903436
Shoot Col-0 4x Control VS Shoot Col-0 4x NaCl	AT1G03220	-1.08935	0.826471
Shoot Col-0 4x Control VS Shoot Col-0 4x NaCl	AT3G49220	1.17359	0.827426
Shoot Col-0 4x Control VS Shoot Col-0 4x NaCl	AT5G57760	2.0428	0.851847
Shoot Col-0 4x Control VS Shoot Col-0 4x NaCl	AT3G62090	2.65134	0.869474
Shoot Col-0 4x Control VS Shoot Col-0 4x NaCl	AT3G29575	1.64834	0.87896
Shoot Col-0 4x Control VS Shoot Col-0 4x NaCl	AT1G78410	-2.66677	0.887169
Shoot Col-0 4x Control VS Shoot Col-0 4x NaCl	AT2G47780	3.91374	0.870243
Shoot Col-0 4x Control VS Shoot Col-0 4x NaCl	AT5G61810	1.23693	0.813123
Shoot Col-0 4x Control VS Shoot Col-0 4x NaCl	AT3G54200	1.43294	0.840581
Shoot Col-0 4x Control VS Shoot Col-0 4x NaCl	AT4G32280	1.01497	0.805141
Shoot Col-0 4x Control VS Shoot Col-0 4x NaCl	AT1G26380	-4.17818	0.922327
Shoot Col-0 4x Control VS Shoot Col-0 4x NaCl	AT1G68840	-1.52589	0.868258
Shoot Col-0 4x Control VS Shoot Col-0 4x NaCl	AT1G66090	-1.19328	0.826196
Shoot Col-0 4x Control VS Shoot Col-0 4x NaCl	AT5G04340	-1.18056	0.811399
Shoot Col-0 4x Control VS Shoot Col-0 4x NaCl	AT2G18050	1.94579	0.882024
Shoot Col-0 4x Control VS Shoot Col-0 4x NaCl	AT5G20190	1.18634	0.839378
Shoot Col-0 4x Control VS Shoot Col-0 4x NaCl	AT3G28270	2.84644	0.864342
Shoot Col-0 4x Control VS Shoot Col-0 4x NaCl	AT1G06080	3.88792	0.937976
Shoot Col-0 4x Control VS Shoot Col-0 4x NaCl	AT3G02800	-2.89674	0.837345
Shoot Col-0 4x Control VS Shoot Col-0 4x NaCl	AT1G49450	1.58439	0.804399
Shoot Col-0 4x Control VS Shoot Col-0 4x NaCl	AT1G02205	1.29659	0.835683
Shoot Col-0 4x Control VS Shoot Col-0 4x NaCl	AT2G23170	2.3523	0.911343
Shoot Col-0 4x Control VS Shoot Col-0 4x NaCl	AT1G43160	3.01897	0.881399
Shoot Col-0 4x Control VS Shoot Col-0 4x NaCl	AT1G18570	-1.1786	0.827062
Shoot Col-0 4x Control VS Shoot Col-0 4x NaCl	AT3G28220	2.3671	0.920204
Shoot Col-0 4x Control VS Shoot Col-0 4x NaCl	AT1G05675	-2.88355	0.920589
Shoot Col-0 4x Control VS Shoot Col-0 4x NaCl	AT1G19670	1.29998	0.854155
Shoot Col-0 4x Control VS Shoot Col-0 4x NaCl	AT3G26210	-1.85324	0.800216
Shoot Col-0 4x Control VS Shoot Col-0 4x NaCl	AT5G15500	2.20685	0.826478
Shoot Col-0 4x Control VS Shoot Col-0 4x NaCl	AT1G75750	1.00637	0.805993
Shoot Col-0 4x Control VS Shoot Col-0 4x NaCl	AT2G02010	-3.14155	0.817712
Shoot Col-0 4x Control VS Shoot Col-0 4x NaCl	AT1G76790	1.23386	0.835834
Shoot Col-0 4x Control VS Shoot Col-0 4x NaCl	AT5G59080	-1.4055	0.844895
Shoot Col-0 4x Control VS Shoot Col-0 4x NaCl	AT4G22690	-1.12602	0.8347
Shoot Col-0 4x Control VS Shoot Col-0 4x NaCl	AT3G28290	1.37391	0.844276
Shoot Col-0 4x Control VS Shoot Col-0 4x NaCl	AT5G65280	2.29667	0.872998
Shoot Col-0 4x Control VS Shoot Col-0 4x NaCl	AT5G25610	1.05818	0.826965
Shoot Col-0 4x Control VS Shoot Col-0 4x NaCl	AT5G15960	1.74451	0.886324
Shoot Col-0 4x Control VS Shoot Col-0 4x NaCl	AT1G65845	-1.42113	0.846591
Shoot Col-0 4x Control VS Shoot Col-0 4x NaCl	AT1G23390	-1.04174	0.818887
Shoot Col-0 4x Control VS Shoot Col-0 4x NaCl	AT2G29450	1.06677	0.82847
Shoot Col-0 4x Control VS Shoot Col-0 4x NaCl	AT1G17420	1.21458	0.844125
Shoot Col-0 4x Control VS Shoot Col-0 4x NaCl	AT1G21120	-3.53966	0.939947
Shoot Col-0 4x Control VS Shoot Col-0 4x NaCl	AT1G73600	-2.39062	0.913369
Shoot Col-0 4x Control VS Shoot Col-0 4x NaCl	AT5G42530	-1.2625	0.851393
Shoot Col-0 4x Control VS Shoot Col-0 4x NaCl	AT4G21910	1.53485	0.839461
Shoot Col-0 4x Control VS Shoot Col-0 4x NaCl	AT4G15975	-3.17808	0.82542
Shoot Col-0 4x Control VS Shoot Col-0 4x NaCl	AT2G29440	2.63443	0.849593
Shoot Col-0 4x Control VS Shoot Col-0 4x NaCl	AT2G46680	1.12996	0.821092
Shoot Col-0 4x Control VS Shoot Col-0 4x NaCl	AT4G24570	-1.24774	0.846461
Shoot Col-0 4x Control VS Shoot Col-0 4x NaCl	AT3G48650.1	-2.96327	0.893207
Shoot Col-0 4x Control VS Shoot Col-0 4x NaCl	AT5G02540	2.69349	0.921702
Shoot Col-0 4x Control VS Shoot Col-0 4x NaCl	AT5G13220	1.71	0.86891
Shoot Col-0 4x Control VS Shoot Col-0 4x NaCl	AT2G33380	2.67057	0.93156
Shoot Col-0 4x Control VS Shoot Col-0 4x NaCl	AT1G16850	2.50334	0.914558
Shoot Col-0 4x Control VS Shoot Col-0 4x NaCl	AT4G18440	1.00834	0.808507
Shoot Col-0 4x Control VS Shoot Col-0 4x NaCl	AT2G32030	-2.04685	0.815954
Shoot Col-0 4x Control VS Shoot Col-0 4x NaCl	AT4G21570	1.19908	0.842889
Shoot Col-0 4x Control VS Shoot Col-0 4x NaCl	AT1G69260	2.03246	0.881131
Shoot Col-0 4x Control VS Shoot Col-0 4x NaCl	AT1G55450	-1.11773	0.835298
Shoot Col-0 4x Control VS Shoot Col-0 4x NaCl	AT5G64905	-4.29872	0.810465
Shoot Col-0 4x Control VS Shoot Col-0 4x NaCl	AT5G60890	1.01518	0.80488
Shoot Col-0 4x Control VS Shoot Col-0 4x NaCl	AT3G01060	-1.84664	0.843768
Shoot Col-0 4x Control VS Shoot Col-0 4x NaCl	AT4G08170	1.7752	0.863799
Shoot Col-0 4x Control VS Shoot Col-0 4x NaCl	AT3G25180	2.73016	0.812519
Shoot Col-0 4x Control VS Shoot Col-0 4x NaCl	AT1G56242.1	-3.03007	0.867495
Shoot Col-0 4x Control VS Shoot Col-0 4x NaCl	AT3G11410	1.10787	0.828559
Shoot Col-0 4x Control VS Shoot Col-0 4x NaCl	AT4G16740	4.16217	0.848309
Shoot Col-0 4x Control VS Shoot Col-0 4x NaCl	AT1G17940	1.80148	0.873437
Shoot Col-0 4x Control VS Shoot Col-0 4x NaCl	AT5G59220	2.63281	0.918872
Shoot Col-0 4x Control VS Shoot Col-0 4x NaCl	AT5G24770	2.30184	0.913431
Shoot Col-0 4x Control VS Shoot Col-0 4x NaCl	AT3G55970	2.7891	0.846104
Shoot Col-0 4x Control VS Shoot Col-0 4x NaCl	AT1G19020	-1.35421	0.857404
Shoot Col-0 4x Control VS Shoot Col-0 4x NaCl	AT5G64120	-1.73086	0.87126
Shoot Col-0 4x Control VS Shoot Col-0 4x NaCl	AT4G14365	-1.31048	0.849037
Shoot Col-0 4x Control VS Shoot Col-0 4x NaCl	AT4G39330	1.10975	0.827165
Shoot Col-0 4x Control VS Shoot Col-0 4x NaCl	AT3G29000	-1.84958	0.834192
Shoot Col-0 4x Control VS Shoot Col-0 4x NaCl	AT1G65390	-1.96202	0.870841
Shoot Col-0 4x Control VS Shoot Col-0 4x NaCl	AT1G15580	2.10057	0.822823
Shoot Col-0 4x Control VS Shoot Col-0 4x NaCl	AT1G52040	2.87036	0.935695
Shoot Col-0 4x Control VS Shoot Col-0 4x NaCl	AT2G39400	-1.41551	0.855632
Shoot Col-0 4x Control VS Shoot Col-0 4x NaCl	AT5G02940	1.50629	0.871115
Shoot Col-0 4x Control VS Shoot Col-0 4x NaCl	AT5G07010	2.46798	0.892981
Shoot Col-0 4x Control VS Shoot Col-0 4x NaCl	AT1G21100	-2.1396	0.89555
Root Col-0 4x Control VS Root Col-0 4x NaCl	AT4G25090	-1.28879	0.866906
Root Col-0 4x Control VS Root Col-0 4x NaCl	AT1G53625	-1.95957	0.915263
Root Col-0 4x Control VS Root Col-0 4x NaCl	AT1G80840	-1.72747	0.829983
Root Col-0 4x Control VS Root Col-0 4x NaCl	AT1G49570	1.10767	0.811783
Root Col-0 4x Control VS Root Col-0 4x NaCl	AT5G52750	-1.46208	0.845269
Root Col-0 4x Control VS Root Col-0 4x NaCl	AT3G28210	-1.23181	0.874214
Root Col-0 4x Control VS Root Col-0 4x NaCl	AT4G17490	-1.0567	0.856094
Root Col-0 4x Control VS Root Col-0 4x NaCl	AT2G40750	-1.34438	0.86478
Root Col-0 4x Control VS Root Col-0 4x NaCl	AT2G28960	-1.34093	0.882445
Root Col-0 4x Control VS Root Col-0 4x NaCl	AT4G12800	1.5193	0.853052
Root Col-0 4x Control VS Root Col-0 4x NaCl	AT3G01970	-1.20298	0.85021
Root Col-0 4x Control VS Root Col-0 4x NaCl	AT5G48430	-1.10443	0.869353
Root Col-0 4x Control VS Root Col-0 4x NaCl	AT1G08380	1.2127	0.850183
Root Col-0 4x Control VS Root Col-0 4x NaCl	AT2G01300	-1.83254	0.844052
Root Col-0 4x Control VS Root Col-0 4x NaCl	AT5G26920	-1.9418	0.899061
Root Col-0 4x Control VS Root Col-0 4x NaCl	AT5G05270	-1.18995	0.878213
Root Col-0 4x Control VS Root Col-0 4x NaCl	AT5G46960	-2.10759	0.81312
Root Col-0 4x Control VS Root Col-0 4x NaCl	AT2G30750	-1.60348	0.918739
Root Col-0 4x Control VS Root Col-0 4x NaCl	AT2G26820	-1.15994	0.884157
Root Col-0 4x Control VS Root Col-0 4x NaCl	AT4G33120	1.29975	0.828894
Root Col-0 4x Control VS Root Col-0 4x NaCl	AT3G13610	-1.845	0.924049
Root Col-0 4x Control VS Root Col-0 4x NaCl	AT1G18970	-1.39125	0.903454
Root Col-0 4x Control VS Root Col-0 4x NaCl	AT4G18197	-2.60261	0.856
Root Col-0 4x Control VS Root Col-0 4x NaCl	AT5G54700	-1.26861	0.836924
Root Col-0 4x Control VS Root Col-0 4x NaCl	AT2G26690	1.20488	0.80279
Root Col-0 4x Control VS Root Col-0 4x NaCl	AT5G20790	-1.16851	0.811462
Root Col-0 4x Control VS Root Col-0 4x NaCl	AT5G54370	1.22635	0.890683
Root Col-0 4x Control VS Root Col-0 4x NaCl	AT3G23250	-1.40921	0.831327
Root Col-0 4x Control VS Root Col-0 4x NaCl	AT4G12470	1.18945	0.811863
Root Col-0 4x Control VS Root Col-0 4x NaCl	AT5G42830	-1.16263	0.880239
Root Col-0 4x Control VS Root Col-0 4x NaCl	AT2G20260	1.14816	0.804615
Root Col-0 4x Control VS Root Col-0 4x NaCl	AT4G04840	-2.16311	0.810285
Root Col-0 4x Control VS Root Col-0 4x NaCl	AT3G44260	-1.41828	0.873813
Root Col-0 4x Control VS Root Col-0 4x NaCl	AT5G52390	1.84321	0.816731
Root Col-0 4x Control VS Root Col-0 4x NaCl	AT3G02480	2.00047	0.839699
Root Col-0 4x Control VS Root Col-0 4x NaCl	AT4G33550	2.31008	0.930468
Root Col-0 4x Control VS Root Col-0 4x NaCl	AT1G52690	2.61785	0.872616
Root Col-0 4x Control VS Root Col-0 4x NaCl	AT5G06720	1.68852	0.811683
Root Col-0 4x Control VS Root Col-0 4x NaCl	AT2G44370	-1.02926	0.856114
Root Col-0 4x Control VS Root Col-0 4x NaCl	AT2G29350	-2.18654	0.866525
Root Col-0 4x Control VS Root Col-0 4x NaCl	AT5G57010	-1.01661	0.820997
Root Col-0 4x Control VS Root Col-0 4x NaCl	AT5G06760	1.89869	0.886263
Root Col-0 4x Control VS Root Col-0 4x NaCl	AT5G64810	-1.80446	0.891947
Root Col-0 4x Control VS Root Col-0 4x NaCl	AT4G18280	2.50604	0.902491
Root Col-0 4x Control VS Root Col-0 4x NaCl	AT5G05960	1.14447	0.89412
Root Col-0 4x Control VS Root Col-0 4x NaCl	AT1G36640	-1.37218	0.885936
Root Col-0 4x Control VS Root Col-0 4x NaCl	AT5G23980	-1.25723	0.876187
Root Col-0 4x Control VS Root Col-0 4x NaCl	AT4G37160	1.20301	0.807109
Root Col-0 4x Control VS Root Col-0 4x NaCl	AT3G28580	-1.54896	0.857946
Root Col-0 4x Control VS Root Col-0 4x NaCl	AT5G28610	-1.86455	0.894929
Root Col-0 4x Control VS Root Col-0 4x NaCl	AT4G33050	-1.37007	0.877865
Root Col-0 4x Control VS Root Col-0 4x NaCl	AT3G56275.1	1.56926	0.855706
Root Col-0 4x Control VS Root Col-0 4x NaCl	AT5G08790	-1.02565	0.878795
Root Col-0 4x Control VS Root Col-0 4x NaCl	AT1G26410	-2.2961	0.87376
Root Col-0 4x Control VS Root Col-0 4x NaCl	AT2G06520	1.00391	0.820556
Root Col-0 4x Control VS Root Col-0 4x NaCl	AT1G34510	2.25448	0.83665
Root Col-0 4x Control VS Root Col-0 4x NaCl	AT1G67980	-1.54232	0.858775
Root Col-0 4x Control VS Root Col-0 4x NaCl	AT1G05240	-1.14598	0.893291
Root Col-0 4x Control VS Root Col-0 4x NaCl	AT5G39670	-1.53353	0.854563
Root Col-0 4x Control VS Root Col-0 4x NaCl	AT5G49770	-1.96763	0.875966
Root Col-0 4x Control VS Root Col-0 4x NaCl	AT1G29930	1.25745	0.897008
Root Col-0 4x Control VS Root Col-0 4x NaCl	AT3G08860	1.09967	0.807998
Root Col-0 4x Control VS Root Col-0 4x NaCl	AT5G35525	-1.8982	0.839538
Root Col-0 4x Control VS Root Col-0 4x NaCl	AT1G67148	-1.01303	0.852757
Root Col-0 4x Control VS Root Col-0 4x NaCl	AT5G08640	-1.61337	0.903909
Root Col-0 4x Control VS Root Col-0 4x NaCl	AT4G08300	-1.47038	0.898072
Root Col-0 4x Control VS Root Col-0 4x NaCl	AT1G66725.1	-1.6075	0.911351
Root Col-0 4x Control VS Root Col-0 4x NaCl	AT3G47340	1.7706	0.920866
Root Col-0 4x Control VS Root Col-0 4x NaCl	AT5G42580	1.42173	0.883107
Root Col-0 4x Control VS Root Col-0 4x NaCl	AT2G43510	-1.7046	0.920612
Root Col-0 4x Control VS Root Col-0 4x NaCl	AT3G18250	-1.02705	0.867107
Root Col-0 4x Control VS Root Col-0 4x NaCl	AT1G02930	-1.10095	0.889179
Root Col-0 4x Control VS Root Col-0 4x NaCl	AT1G01470	1.33078	0.905046
Root Col-0 4x Control VS Root Col-0 4x NaCl	AT3G19430	2.96138	0.829963
Root Col-0 4x Control VS Root Col-0 4x NaCl	AT1G52790	-3.46512	0.828827
Root Col-0 4x Control VS Root Col-0 4x NaCl	AT1G06680	1.02214	0.856656
Root Col-0 4x Control VS Root Col-0 4x NaCl	AT2G18690	-1.28561	0.877952
Root Col-0 4x Control VS Root Col-0 4x NaCl	AT1G01340	-1.193	0.86381
Root Col-0 4x Control VS Root Col-0 4x NaCl	AT3G14060	1.51587	0.906884
Root Col-0 4x Control VS Root Col-0 4x NaCl	AT1G57990	-1.23256	0.877671
Root Col-0 4x Control VS Root Col-0 4x NaCl	AT3G48940	-2.02026	0.87854
Root Col-0 4x Control VS Root Col-0 4x NaCl	AT2G46495	-1.78363	0.872269
Root Col-0 4x Control VS Root Col-0 4x NaCl	AT1G79320	-1.12481	0.850731
Root Col-0 4x Control VS Root Col-0 4x NaCl	AT5G54490	-1.36798	0.822862
Root Col-0 4x Control VS Root Col-0 4x NaCl	AT1G51830	-1.00831	0.819272
Root Col-0 4x Control VS Root Col-0 4x NaCl	AT4G33880	-1.28322	0.869547
Root Col-0 4x Control VS Root Col-0 4x NaCl	AT1G54970	1.39175	0.819853
Root Col-0 4x Control VS Root Col-0 4x NaCl	AT2G27402	-3.17292	0.830759
Root Col-0 4x Control VS Root Col-0 4x NaCl	AT5G59680	-1.33216	0.884572
Root Col-0 4x Control VS Root Col-0 4x NaCl	AT1G51800	-1.05392	0.85364
Root Col-0 4x Control VS Root Col-0 4x NaCl	AT1G61520	1.301	0.859905
Root Col-0 4x Control VS Root Col-0 4x NaCl	AT4G29340	-1.00432	0.843162
Root Col-0 4x Control VS Root Col-0 4x NaCl	AT4G28350	-1.51075	0.825764
Root Col-0 4x Control VS Root Col-0 4x NaCl	AT3G13784	1.22048	0.857271
Root Col-0 4x Control VS Root Col-0 4x NaCl	AT5G58330	1.22099	0.819051
Root Col-0 4x Control VS Root Col-0 4x NaCl	AT2G26560	-1.27705	0.893425
Root Col-0 4x Control VS Root Col-0 4x NaCl	AT5G40590	-2.93855	0.926924
Root Col-0 4x Control VS Root Col-0 4x NaCl	AT4G12480	1.63693	0.915577
Root Col-0 4x Control VS Root Col-0 4x NaCl	AT4G25110	-1.66651	0.846031
Root Col-0 4x Control VS Root Col-0 4x NaCl	AT1G18100	2.20188	0.81883
Root Col-0 4x Control VS Root Col-0 4x NaCl	AT4G14630	-1.13874	0.892555
Root Col-0 4x Control VS Root Col-0 4x NaCl	AT2G43140	-2.26856	0.885862
Root Col-0 4x Control VS Root Col-0 4x NaCl	AT5G59320	2.44244	0.90098
Root Col-0 4x Control VS Root Col-0 4x NaCl	AT2G46400	-1.23351	0.841304
Root Col-0 4x Control VS Root Col-0 4x NaCl	AT1G15540	-3.44626	0.805404
Root Col-0 4x Control VS Root Col-0 4x NaCl	AT2G15830	-1.20631	0.874529
Root Col-0 4x Control VS Root Col-0 4x NaCl	AT3G01290	-1.26067	0.901542
Root Col-0 4x Control VS Root Col-0 4x NaCl	AT3G02140	-1.18814	0.863055
Root Col-0 4x Control VS Root Col-0 4x NaCl	AT4G13420	2.82254	0.884665
Root Col-0 4x Control VS Root Col-0 4x NaCl	AT1G14540	-1.66776	0.895638
Root Col-0 4x Control VS Root Col-0 4x NaCl	AT1G58320	-2.26	0.932975
Root Col-0 4x Control VS Root Col-0 4x NaCl	AT3G07195	-1.0492	0.875498
Root Col-0 4x Control VS Root Col-0 4x NaCl	AT4G23700	-1.15507	0.881028
Root Col-0 4x Control VS Root Col-0 4x NaCl	AT5G38910	-2.84086	0.947759
Root Col-0 4x Control VS Root Col-0 4x NaCl	AT4G31970	-1.8342	0.922511
Root Col-0 4x Control VS Root Col-0 4x NaCl	AT1G17300	-1.44032	0.806681
Root Col-0 4x Control VS Root Col-0 4x NaCl	AT5G40800	2.25367	0.824066
Root Col-0 4x Control VS Root Col-0 4x NaCl	AT5G28630	-1.84699	0.900352
Root Col-0 4x Control VS Root Col-0 4x NaCl	AT5G59732.1	-1.1018	0.85485
Root Col-0 4x Control VS Root Col-0 4x NaCl	AT4G09750	-1.0615	0.863028
Root Col-0 4x Control VS Root Col-0 4x NaCl	AT5G46110	1.17314	0.812833
Root Col-0 4x Control VS Root Col-0 4x NaCl	AT4G15990	-2.20589	0.854697
Root Col-0 4x Control VS Root Col-0 4x NaCl	AT1G50060	1.08406	0.801586
Root Col-0 4x Control VS Root Col-0 4x NaCl	AT4G22710	-2.24879	0.886865
Root Col-0 4x Control VS Root Col-0 4x NaCl	AT5G37990	-1.1204	0.892756
Root Col-0 4x Control VS Root Col-0 4x NaCl	AT1G13520	-1.21839	0.891639
Root Col-0 4x Control VS Root Col-0 4x NaCl	AT4G19720	-1.14342	0.83909
Root Col-0 4x Control VS Root Col-0 4x NaCl	AT4G11880	-1.36564	0.870925
Root Col-0 4x Control VS Root Col-0 4x NaCl	AT2G41810	2.26599	0.809757
Root Col-0 4x Control VS Root Col-0 4x NaCl	AT1G13700	1.00455	0.81756
Root Col-0 4x Control VS Root Col-0 4x NaCl	AT1G70260	1.28209	0.835821
Root Col-0 4x Control VS Root Col-0 4x NaCl	AT2G40330	-3.82517	0.91892
Root Col-0 4x Control VS Root Col-0 4x NaCl	AT1G51850	-1.10211	0.839231
Root Col-0 4x Control VS Root Col-0 4x NaCl	AT3G02242	-1.02716	0.800917
Root Col-0 4x Control VS Root Col-0 4x NaCl	AT2G26530	-1.23444	0.861844
Root Col-0 4x Control VS Root Col-0 4x NaCl	AT1G21130	-1.20061	0.878052
Root Col-0 4x Control VS Root Col-0 4x NaCl	AT2G26480	-1.21989	0.873372
Root Col-0 4x Control VS Root Col-0 4x NaCl	AT5G23750	-1.05659	0.869902
Root Col-0 4x Control VS Root Col-0 4x NaCl	AT3G22800	-1.06984	0.851614
Root Col-0 4x Control VS Root Col-0 4x NaCl	AT2G39530	-1.19352	0.889112
Root Col-0 4x Control VS Root Col-0 4x NaCl	AT5G42600	3.37543	0.949297
Root Col-0 4x Control VS Root Col-0 4x NaCl	AT5G59730	-1.12681	0.842093
Root Col-0 4x Control VS Root Col-0 4x NaCl	AT2G38530	1.31701	0.894902
Root Col-0 4x Control VS Root Col-0 4x NaCl	AT3G61470	1.36074	0.85683
Root Col-0 4x Control VS Root Col-0 4x NaCl	AT5G42590	1.34531	0.901167
Root Col-0 4x Control VS Root Col-0 4x NaCl	AT4G28750	1.46766	0.834771
Root Col-0 4x Control VS Root Col-0 4x NaCl	AT1G26390	-2.13382	0.92921
Root Col-0 4x Control VS Root Col-0 4x NaCl	AT5G25250	-1.10206	0.827396
Root Col-0 4x Control VS Root Col-0 4x NaCl	AT1G12010	-1.87086	0.909592
Root Col-0 4x Control VS Root Col-0 4x NaCl	AT3G53980	1.64169	0.921454
Root Col-0 4x Control VS Root Col-0 4x NaCl	AT5G44120	9.36705	0.890589
Root Col-0 4x Control VS Root Col-0 4x NaCl	AT3G07600	-1.10054	0.874923
Root Col-0 4x Control VS Root Col-0 4x NaCl	AT5G23220	1.08199	0.870804
Root Col-0 4x Control VS Root Col-0 4x NaCl	AT3G60270	-2.11817	0.842775
Root Col-0 4x Control VS Root Col-0 4x NaCl	AT1G25530	1.13222	0.844774
Root Col-0 4x Control VS Root Col-0 4x NaCl	AT1G02920	-1.02179	0.884378
Root Col-0 4x Control VS Root Col-0 4x NaCl	AT2G37870	3.53791	0.952439
Root Col-0 4x Control VS Root Col-0 4x NaCl	AT2G38470	-1.14846	0.892943
Root Col-0 4x Control VS Root Col-0 4x NaCl	AT2G17660	2.39769	0.823865
Root Col-0 4x Control VS Root Col-0 4x NaCl	AT1G21550	-1.46743	0.820415
Root Col-0 4x Control VS Root Col-0 4x NaCl	AT1G23760	-1.255	0.826781
Root Col-0 4x Control VS Root Col-0 4x NaCl	AT1G20340	1.33933	0.848672
Root Col-0 4x Control VS Root Col-0 4x NaCl	AT4G10340	1.29773	0.858535
Root Col-0 4x Control VS Root Col-0 4x NaCl	AT1G01190	-1.75569	0.894809
Root Col-0 4x Control VS Root Col-0 4x NaCl	AT1G21110	-1.02834	0.883736
Root Col-0 4x Control VS Root Col-0 4x NaCl	AT1G56600	2.24497	0.897015
Root Col-0 4x Control VS Root Col-0 4x NaCl	AT5G13930	-1.21431	0.896099
Root Col-0 4x Control VS Root Col-0 4x NaCl	AT5G57220	-1.95113	0.911184
Root Col-0 4x Control VS Root Col-0 4x NaCl	AT3G59370	-1.16402	0.891171
Root Col-0 4x Control VS Root Col-0 4x NaCl	AT4G36500	-1.24492	0.888737
Root Col-0 4x Control VS Root Col-0 4x NaCl	AT4G22666	-1.09801	0.883789
Root Col-0 4x Control VS Root Col-0 4x NaCl	AT3G50350	-1.31711	0.89192
Root Col-0 4x Control VS Root Col-0 4x NaCl	AT1G26240	-2.69526	0.915577
Root Col-0 4x Control VS Root Col-0 4x NaCl	AT4G08555	-1.05133	0.832952
Root Col-0 4x Control VS Root Col-0 4x NaCl	AT4G02770	1.07661	0.853018
Root Col-0 4x Control VS Root Col-0 4x NaCl	AT4G22950	-1.32489	0.834744
Root Col-0 4x Control VS Root Col-0 4x NaCl	AT3G61390	-1.17193	0.86605
Root Col-0 4x Control VS Root Col-0 4x NaCl	AT2G33790	2.72671	0.940658
Root Col-0 4x Control VS Root Col-0 4x NaCl	AT3G27250	2.12851	0.860721
Root Col-0 4x Control VS Root Col-0 4x NaCl	AT2G05380	-1.09132	0.815895
Root Col-0 4x Control VS Root Col-0 4x NaCl	AT4G22460	-1.49579	0.895016
Root Col-0 4x Control VS Root Col-0 4x NaCl	AT3G01175	-1.01704	0.817005
Root Col-0 4x Control VS Root Col-0 4x NaCl	AT2G23830	-1.90117	0.842026
Root Col-0 4x Control VS Root Col-0 4x NaCl	AT1G77530	-1.29509	0.882459
Root Col-0 4x Control VS Root Col-0 4x NaCl	AT3G55120	-1.71657	0.897142
Root Col-0 4x Control VS Root Col-0 4x NaCl	AT1G18020	-1.2022	0.813969
Root Col-0 4x Control VS Root Col-0 4x NaCl	AT3G59080	-1.08738	0.804608
Root Col-0 4x Control VS Root Col-0 4x NaCl	AT1G73620	1.05965	0.845416
Root Col-0 4x Control VS Root Col-0 4x NaCl	AT5G56795	-1.18259	0.811683
Root Col-0 4x Control VS Root Col-0 4x NaCl	AT1G60470	1.16938	0.878855
Root Col-0 4x Control VS Root Col-0 4x NaCl	AT3G16140	1.30131	0.819212
Root Col-0 4x Control VS Root Col-0 4x NaCl	AT5G12340	-1.42613	0.872496
Root Col-0 4x Control VS Root Col-0 4x NaCl	AT3G56400	-1.05294	0.861403
Root Col-0 4x Control VS Root Col-0 4x NaCl	AT1G14480	-1.12226	0.826981
Root Col-0 4x Control VS Root Col-0 4x NaCl	AT1G13480	-1.9457	0.850725
Root Col-0 4x Control VS Root Col-0 4x NaCl	AT1G26250	-1.89808	0.924483
Root Col-0 4x Control VS Root Col-0 4x NaCl	AT5G14330	-1.04904	0.887734
Root Col-0 4x Control VS Root Col-0 4x NaCl	AT3G22840	-1.53675	0.867488
Root Col-0 4x Control VS Root Col-0 4x NaCl	AT3G13080	-1.00791	0.854824
Root Col-0 4x Control VS Root Col-0 4x NaCl	AT1G26380	-1.85533	0.886344
Root Col-0 4x Control VS Root Col-0 4x NaCl	AT4G28520	9.05076	0.864539
Root Col-0 4x Control VS Root Col-0 4x NaCl	AT2G41380	-1.03782	0.865977
Root Col-0 4x Control VS Root Col-0 4x NaCl	AT5G44585	-1.71734	0.892809
Root Col-0 4x Control VS Root Col-0 4x NaCl	AT1G09310	1.99399	0.820181
Root Col-0 4x Control VS Root Col-0 4x NaCl	AT1G68840	-1.00425	0.840434
Root Col-0 4x Control VS Root Col-0 4x NaCl	AT5G19240	-1.15744	0.894093
Root Col-0 4x Control VS Root Col-0 4x NaCl	AT2G39800	1.59239	0.903922
Root Col-0 4x Control VS Root Col-0 4x NaCl	AT5G48485	1.11616	0.846546
Root Col-0 4x Control VS Root Col-0 4x NaCl	AT1G76520	-1.01631	0.86593
Root Col-0 4x Control VS Root Col-0 4x NaCl	AT5G43520	-1.44771	0.907693
Root Col-0 4x Control VS Root Col-0 4x NaCl	AT2G19900	1.63518	0.836068
Root Col-0 4x Control VS Root Col-0 4x NaCl	AT3G45960	-1.33415	0.879176
Root Col-0 4x Control VS Root Col-0 4x NaCl	AT4G01430	1.33349	0.880145
Root Col-0 4x Control VS Root Col-0 4x NaCl	AT3G52970	-4.73121	0.890128
Root Col-0 4x Control VS Root Col-0 4x NaCl	AT1G18570	-1.04257	0.849501
Root Col-0 4x Control VS Root Col-0 4x NaCl	AT1G26450	1.14243	0.884645
Root Col-0 4x Control VS Root Col-0 4x NaCl	AT2G16660	1.80619	0.891352
Root Col-0 4x Control VS Root Col-0 4x NaCl	AT5G19110	1.50502	0.825764
Root Col-0 4x Control VS Root Col-0 4x NaCl	AT2G27660	-1.11188	0.865769
Root Col-0 4x Control VS Root Col-0 4x NaCl	AT5G41750	-1.25581	0.826313
Root Col-0 4x Control VS Root Col-0 4x NaCl	AT4G37970	1.5911	0.856997
Root Col-0 4x Control VS Root Col-0 4x NaCl	AT5G51190	-1.51247	0.878253
Root Col-0 4x Control VS Root Col-0 4x NaCl	AT4G22690	-2.25594	0.852162
Root Col-0 4x Control VS Root Col-0 4x NaCl	AT5G35940	1.44291	0.869066
Root Col-0 4x Control VS Root Col-0 4x NaCl	AT3G46880	-1.12029	0.806293
Root Col-0 4x Control VS Root Col-0 4x NaCl	AT5G15960	1.70063	0.92334
Root Col-0 4x Control VS Root Col-0 4x NaCl	AT3G56290	-1.96874	0.840301
Root Col-0 4x Control VS Root Col-0 4x NaCl	AT5G22555	-1.9056	0.890001
Root Col-0 4x Control VS Root Col-0 4x NaCl	AT1G51840	-1.0551	0.829723
Root Col-0 4x Control VS Root Col-0 4x NaCl	AT2G01610	1.09445	0.873653
Root Col-0 4x Control VS Root Col-0 4x NaCl	AT3G56891	-1.32786	0.819773
Root Col-0 4x Control VS Root Col-0 4x NaCl	AT1G21120	-1.77124	0.921501
Root Col-0 4x Control VS Root Col-0 4x NaCl	AT3G54040	-1.03425	0.883836
Root Col-0 4x Control VS Root Col-0 4x NaCl	AT3G16390	-1.41409	0.899797
Root Col-0 4x Control VS Root Col-0 4x NaCl	AT3G21560	-1.5124	0.840916
Root Col-0 4x Control VS Root Col-0 4x NaCl	AT2G46750	-1.36426	0.90328
Root Col-0 4x Control VS Root Col-0 4x NaCl	AT4G24570	-1.06295	0.842561
Root Col-0 4x Control VS Root Col-0 4x NaCl	AT5G26690	-1.76944	0.83667
Root Col-0 4x Control VS Root Col-0 4x NaCl	AT5G65160	-1.01289	0.816376
Root Col-0 4x Control VS Root Col-0 4x NaCl	AT3G18450	-4.45416	0.904076
Root Col-0 4x Control VS Root Col-0 4x NaCl	AT4G21680	2.19536	0.831408
Root Col-0 4x Control VS Root Col-0 4x NaCl	AT3G28510	-1.2077	0.891572
Root Col-0 4x Control VS Root Col-0 4x NaCl	AT2G26190	-1.05063	0.871874
Root Col-0 4x Control VS Root Col-0 4x NaCl	AT1G16850	1.36215	0.881382
Root Col-0 4x Control VS Root Col-0 4x NaCl	AT3G51360	-1.04651	0.802743
Root Col-0 4x Control VS Root Col-0 4x NaCl	AT4G01630	1.27999	0.890984
Root Col-0 4x Control VS Root Col-0 4x NaCl	AT1G32940	-1.06683	0.839271
Root Col-0 4x Control VS Root Col-0 4x NaCl	AT2G18450	-1.28961	0.825617
Root Col-0 4x Control VS Root Col-0 4x NaCl	AT4G32950	-1.04783	0.870905
Root Col-0 4x Control VS Root Col-0 4x NaCl	AT1G67740	1.82705	0.804394
Root Col-0 4x Control VS Root Col-0 4x NaCl	AT1G55450	-1.02867	0.875592
Root Col-0 4x Control VS Root Col-0 4x NaCl	AT5G64905	-1.40366	0.85344
Root Col-0 4x Control VS Root Col-0 4x NaCl	AT5G06900	-3.53911	0.902217
Root Col-0 4x Control VS Root Col-0 4x NaCl	AT3G17609	-1.56815	0.888884
Root Col-0 4x Control VS Root Col-0 4x NaCl	AT5G11920	-1.064	0.844593
Root Col-0 4x Control VS Root Col-0 4x NaCl	AT1G72416	-1.25688	0.835968
Root Col-0 4x Control VS Root Col-0 4x NaCl	AT1G65481	-1.92205	0.878514
Root Col-0 4x Control VS Root Col-0 4x NaCl	AT5G59220	2.57347	0.921287
Root Col-0 4x Control VS Root Col-0 4x NaCl	AT1G52820	-2.44272	0.931404
Root Col-0 4x Control VS Root Col-0 4x NaCl	AT2G34420	1.0857	0.8829
Root Col-0 4x Control VS Root Col-0 4x NaCl	AT2G42250	-1.81973	0.904364
Root Col-0 4x Control VS Root Col-0 4x NaCl	AT2G44130	1.17309	0.833394
Root Col-0 4x Control VS Root Col-0 4x NaCl	AT2G27550	2.56366	0.905206
Root Col-0 4x Control VS Root Col-0 4x NaCl	AT1G19020	-1.36471	0.904564
Root Col-0 4x Control VS Root Col-0 4x NaCl	AT1G07135	-1.49689	0.839906
Root Col-0 4x Control VS Root Col-0 4x NaCl	AT5G38940	-3.65294	0.803605
Root Col-0 4x Control VS Root Col-0 4x NaCl	AT4G36880	-1.80785	0.912822
Root Col-0 4x Control VS Root Col-0 4x NaCl	AT3G63380	-1.45505	0.893592
Root Col-0 4x Control VS Root Col-0 4x NaCl	AT1G52800	-2.7325	0.881275
Root Col-0 4x Control VS Root Col-0 4x NaCl	AT2G42247.1	-1.49456	0.863396
Root Col-0 4x Control VS Root Col-0 4x NaCl	AT5G08210.1	2.09307	0.827463
Root Col-0 4x Control VS Root Col-0 4x NaCl	AT2G43000	-1.45161	0.87939
Root Col-0 4x Control VS Root Col-0 4x NaCl	AT1G55670	1.20749	0.8334
Root Col-0 4x Control VS Root Col-0 4x NaCl	AT5G01530	1.07364	0.853807
Shoot Col-0 2x Control VS Shoot Col-0 2x NaCl	AT5G04950	-1.38943	0.809745
Shoot Col-0 2x Control VS Shoot Col-0 2x NaCl	AT1G24575	-1.61339	0.806472
Shoot Col-0 2x Control VS Shoot Col-0 2x NaCl	AT2G06050	1.75645	0.899548
Shoot Col-0 2x Control VS Shoot Col-0 2x NaCl	AT3G54830	-1.8802	0.837445
Shoot Col-0 2x Control VS Shoot Col-0 2x NaCl	AT4G27260	1.47433	0.862229
Shoot Col-0 2x Control VS Shoot Col-0 2x NaCl	AT5G20250	1.27721	0.864161
Shoot Col-0 2x Control VS Shoot Col-0 2x NaCl	AT1G80840	1.05084	0.836455
Shoot Col-0 2x Control VS Shoot Col-0 2x NaCl	AT3G54500	-1.28193	0.850226
Shoot Col-0 2x Control VS Shoot Col-0 2x NaCl	AT1G52400	1.65552	0.894446
Shoot Col-0 2x Control VS Shoot Col-0 2x NaCl	AT3G03341	3.28792	0.870287
Shoot Col-0 2x Control VS Shoot Col-0 2x NaCl	AT3G03780	-1.26732	0.852371
Shoot Col-0 2x Control VS Shoot Col-0 2x NaCl	AT1G77760	-2.2595	0.864498
Shoot Col-0 2x Control VS Shoot Col-0 2x NaCl	AT1G37130	-1.22692	0.857135
Shoot Col-0 2x Control VS Shoot Col-0 2x NaCl	AT2G35960	-1.35715	0.838173
Shoot Col-0 2x Control VS Shoot Col-0 2x NaCl	AT4G30280	1.3951	0.819975
Shoot Col-0 2x Control VS Shoot Col-0 2x NaCl	AT3G05640	2.3412	0.905701
Shoot Col-0 2x Control VS Shoot Col-0 2x NaCl	AT5G66400	1.08141	0.804795
Shoot Col-0 2x Control VS Shoot Col-0 2x NaCl	AT1G56110	-1.09817	0.822175
Shoot Col-0 2x Control VS Shoot Col-0 2x NaCl	AT5G57780	-1.34451	0.810171
Shoot Col-0 2x Control VS Shoot Col-0 2x NaCl	AT3G16670	-2.63898	0.931214
Shoot Col-0 2x Control VS Shoot Col-0 2x NaCl	AT3G20810	1.20642	0.81323
Shoot Col-0 2x Control VS Shoot Col-0 2x NaCl	AT4G31800	1.38223	0.863873
Shoot Col-0 2x Control VS Shoot Col-0 2x NaCl	AT5G52900	2.34568	0.906347
Shoot Col-0 2x Control VS Shoot Col-0 2x NaCl	AT1G75040	-1.98463	0.841501
Shoot Col-0 2x Control VS Shoot Col-0 2x NaCl	AT3G22060	-1.35499	0.835423
Shoot Col-0 2x Control VS Shoot Col-0 2x NaCl	AT1G26945	1.5471	0.866691
Shoot Col-0 2x Control VS Shoot Col-0 2x NaCl	AT3G57260	-1.82706	0.803158
Shoot Col-0 2x Control VS Shoot Col-0 2x NaCl	AT4G05100	2.85042	0.811828
Shoot Col-0 2x Control VS Shoot Col-0 2x NaCl	AT5G19190	-1.03582	0.831773
Shoot Col-0 2x Control VS Shoot Col-0 2x NaCl	AT3G11420	1.26576	0.809848
Shoot Col-0 2x Control VS Shoot Col-0 2x NaCl	AT3G10720	1.28481	0.859679
Shoot Col-0 2x Control VS Shoot Col-0 2x NaCl	AT4G01250	1.13854	0.826589
Shoot Col-0 2x Control VS Shoot Col-0 2x NaCl	AT4G37770	4.01921	0.931895
Shoot Col-0 2x Control VS Shoot Col-0 2x NaCl	AT4G12470	-3.04089	0.923748
Shoot Col-0 2x Control VS Shoot Col-0 2x NaCl	AT4G16515	1.5194	0.860999
Shoot Col-0 2x Control VS Shoot Col-0 2x NaCl	AT3G57450	1.03552	0.816228
Shoot Col-0 2x Control VS Shoot Col-0 2x NaCl	AT3G21330	4.19761	0.936254
Shoot Col-0 2x Control VS Shoot Col-0 2x NaCl	AT5G63450	1.98286	0.844918
Shoot Col-0 2x Control VS Shoot Col-0 2x NaCl	AT4G19520	1.14624	0.816008
Shoot Col-0 2x Control VS Shoot Col-0 2x NaCl	AT5G45630	2.07197	0.867125
Shoot Col-0 2x Control VS Shoot Col-0 2x NaCl	AT3G16660	-1.48139	0.865509
Shoot Col-0 2x Control VS Shoot Col-0 2x NaCl	AT3G02480	2.21372	0.873402
Shoot Col-0 2x Control VS Shoot Col-0 2x NaCl	AT3G48520	1.5578	0.80177
Shoot Col-0 2x Control VS Shoot Col-0 2x NaCl	AT1G52690	2.68983	0.852577
Shoot Col-0 2x Control VS Shoot Col-0 2x NaCl	AT5G55620	-1.288	0.813939
Shoot Col-0 2x Control VS Shoot Col-0 2x NaCl	AT1G64660	2.27115	0.887736
Shoot Col-0 2x Control VS Shoot Col-0 2x NaCl	AT5G06760	3.0126	0.844939
Shoot Col-0 2x Control VS Shoot Col-0 2x NaCl	AT2G39420	1.32238	0.814743
Shoot Col-0 2x Control VS Shoot Col-0 2x NaCl	AT3G21690	-1.39819	0.833808
Shoot Col-0 2x Control VS Shoot Col-0 2x NaCl	AT5G59130	-1.54652	0.820992
Shoot Col-0 2x Control VS Shoot Col-0 2x NaCl	AT4G01390	-1.16693	0.806238
Shoot Col-0 2x Control VS Shoot Col-0 2x NaCl	AT4G39250	-5.65569	0.848218
Shoot Col-0 2x Control VS Shoot Col-0 2x NaCl	AT2G29670	-1.07779	0.839672
Shoot Col-0 2x Control VS Shoot Col-0 2x NaCl	AT5G57550	3.40914	0.833251
Shoot Col-0 2x Control VS Shoot Col-0 2x NaCl	AT1G69160	-1.08073	0.814496
Shoot Col-0 2x Control VS Shoot Col-0 2x NaCl	AT2G46450	-1.79478	0.83167
Shoot Col-0 2x Control VS Shoot Col-0 2x NaCl	AT5G45820	-1.63373	0.850501
Shoot Col-0 2x Control VS Shoot Col-0 2x NaCl	AT4G26080	1.02028	0.822175
Shoot Col-0 2x Control VS Shoot Col-0 2x NaCl	AT1G78850	1.00204	0.831285
Shoot Col-0 2x Control VS Shoot Col-0 2x NaCl	AT5G18080	1.49193	0.853457
Shoot Col-0 2x Control VS Shoot Col-0 2x NaCl	AT1G62380	-1.01539	0.833821
Shoot Col-0 2x Control VS Shoot Col-0 2x NaCl	AT5G59780	-1.57251	0.846472
Shoot Col-0 2x Control VS Shoot Col-0 2x NaCl	AT4G24380	1.04071	0.824602
Shoot Col-0 2x Control VS Shoot Col-0 2x NaCl	AT4G24350	-1.34171	0.855595
Shoot Col-0 2x Control VS Shoot Col-0 2x NaCl	AT2G43910	-1.12761	0.848239
Shoot Col-0 2x Control VS Shoot Col-0 2x NaCl	AT4G17230	1.2858	0.862216
Shoot Col-0 2x Control VS Shoot Col-0 2x NaCl	AT3G05890	2.5625	0.90115
Shoot Col-0 2x Control VS Shoot Col-0 2x NaCl	AT1G15125	-1.70478	0.895601
Shoot Col-0 2x Control VS Shoot Col-0 2x NaCl	AT3G45970	1.74744	0.87908
Shoot Col-0 2x Control VS Shoot Col-0 2x NaCl	AT2G34600	1.44666	0.840903
Shoot Col-0 2x Control VS Shoot Col-0 2x NaCl	AT5G48490	-1.15354	0.850741
Shoot Col-0 2x Control VS Shoot Col-0 2x NaCl	AT3G26570	-1.04589	0.827833
Shoot Col-0 2x Control VS Shoot Col-0 2x NaCl	AT5G18020	1.2535	0.815259
Shoot Col-0 2x Control VS Shoot Col-0 2x NaCl	AT4G14400	-1.63947	0.837046
Shoot Col-0 2x Control VS Shoot Col-0 2x NaCl	AT3G47340	1.99263	0.907193
Shoot Col-0 2x Control VS Shoot Col-0 2x NaCl	AT1G32640	1.00861	0.831429
Shoot Col-0 2x Control VS Shoot Col-0 2x NaCl	AT4G25630	-1.5121	0.821377
Shoot Col-0 2x Control VS Shoot Col-0 2x NaCl	AT5G66053	1.07142	0.834206
Shoot Col-0 2x Control VS Shoot Col-0 2x NaCl	AT1G51805	-1.52548	0.873938
Shoot Col-0 2x Control VS Shoot Col-0 2x NaCl	AT1G51760	1.46044	0.86806
Shoot Col-0 2x Control VS Shoot Col-0 2x NaCl	AT3G16240	1.08369	0.84498
Shoot Col-0 2x Control VS Shoot Col-0 2x NaCl	AT1G54100	1.11039	0.828995
Shoot Col-0 2x Control VS Shoot Col-0 2x NaCl	AT4G34710	1.28236	0.858414
Shoot Col-0 2x Control VS Shoot Col-0 2x NaCl	AT1G13110	-1.06954	0.831092
Shoot Col-0 2x Control VS Shoot Col-0 2x NaCl	AT5G16570	-1.6363	0.833038
Shoot Col-0 2x Control VS Shoot Col-0 2x NaCl	AT4G35770	1.68957	0.896605
Shoot Col-0 2x Control VS Shoot Col-0 2x NaCl	AT5G03120	1.04753	0.806417
Shoot Col-0 2x Control VS Shoot Col-0 2x NaCl	AT3G51450	1.49894	0.868149
Shoot Col-0 2x Control VS Shoot Col-0 2x NaCl	AT4G23600	1.00062	0.818511
Shoot Col-0 2x Control VS Shoot Col-0 2x NaCl	AT3G24520	1.20999	0.823639
Shoot Col-0 2x Control VS Shoot Col-0 2x NaCl	AT5G66590	1.28903	0.848844
Shoot Col-0 2x Control VS Shoot Col-0 2x NaCl	AT1G13260	-1.03467	0.824155
Shoot Col-0 2x Control VS Shoot Col-0 2x NaCl	AT3G44990	-1.53787	0.836015
Shoot Col-0 2x Control VS Shoot Col-0 2x NaCl	AT1G27020	-2.93797	0.918942
Shoot Col-0 2x Control VS Shoot Col-0 2x NaCl	AT4G21990	-1.60644	0.857589
Shoot Col-0 2x Control VS Shoot Col-0 2x NaCl	AT2G27402	-1.43541	0.824629
Shoot Col-0 2x Control VS Shoot Col-0 2x NaCl	AT5G62470	1.36992	0.852013
Shoot Col-0 2x Control VS Shoot Col-0 2x NaCl	AT4G36010	1.82188	0.850226
Shoot Col-0 2x Control VS Shoot Col-0 2x NaCl	AT1G44350	2.05585	0.895519
Shoot Col-0 2x Control VS Shoot Col-0 2x NaCl	AT1G07180	-1.25717	0.80223
Shoot Col-0 2x Control VS Shoot Col-0 2x NaCl	AT5G45340	1.18314	0.822203
Shoot Col-0 2x Control VS Shoot Col-0 2x NaCl	AT3G25780	1.71596	0.877238
Shoot Col-0 2x Control VS Shoot Col-0 2x NaCl	AT5G67420	-1.32234	0.855643
Shoot Col-0 2x Control VS Shoot Col-0 2x NaCl	AT3G61890	1.15762	0.822038
Shoot Col-0 2x Control VS Shoot Col-0 2x NaCl	AT1G69840	1.23684	0.849015
Shoot Col-0 2x Control VS Shoot Col-0 2x NaCl	AT2G28400	1.16443	0.829346
Shoot Col-0 2x Control VS Shoot Col-0 2x NaCl	AT1G53870	-1.34415	0.835795
Shoot Col-0 2x Control VS Shoot Col-0 2x NaCl	AT4G01120	1.20174	0.821886
Shoot Col-0 2x Control VS Shoot Col-0 2x NaCl	AT1G17380	1.76053	0.885625
Shoot Col-0 2x Control VS Shoot Col-0 2x NaCl	AT2G46340	-1.20601	0.814241
Shoot Col-0 2x Control VS Shoot Col-0 2x NaCl	AT5G22500	2.19497	0.90051
Shoot Col-0 2x Control VS Shoot Col-0 2x NaCl	AT2G42540	1.32061	0.871009
Shoot Col-0 2x Control VS Shoot Col-0 2x NaCl	AT5G05600	2.00374	0.90161
Shoot Col-0 2x Control VS Shoot Col-0 2x NaCl	AT3G47960	1.18008	0.846162
Shoot Col-0 2x Control VS Shoot Col-0 2x NaCl	AT2G26560	-1.42712	0.852487
Shoot Col-0 2x Control VS Shoot Col-0 2x NaCl	AT1G19380	1.1202	0.827991
Shoot Col-0 2x Control VS Shoot Col-0 2x NaCl	AT4G12480	-2.48616	0.870019
Shoot Col-0 2x Control VS Shoot Col-0 2x NaCl	AT4G10120	-1.78373	0.866691
Shoot Col-0 2x Control VS Shoot Col-0 2x NaCl	AT1G16410	-1.03639	0.834323
Shoot Col-0 2x Control VS Shoot Col-0 2x NaCl	AT1G07430	2.51362	0.837617
Shoot Col-0 2x Control VS Shoot Col-0 2x NaCl	AT2G44910	-1.68655	0.856991
Shoot Col-0 2x Control VS Shoot Col-0 2x NaCl	AT3G14440	1.17493	0.835822
Shoot Col-0 2x Control VS Shoot Col-0 2x NaCl	AT4G34410	1.41712	0.863866
Shoot Col-0 2x Control VS Shoot Col-0 2x NaCl	AT1G55920	-1.52279	0.819727
Shoot Col-0 2x Control VS Shoot Col-0 2x NaCl	AT5G59320	2.16617	0.836984
Shoot Col-0 2x Control VS Shoot Col-0 2x NaCl	AT2G31380	-1.8554	0.842195
Shoot Col-0 2x Control VS Shoot Col-0 2x NaCl	AT4G32480	1.08157	0.820126
Shoot Col-0 2x Control VS Shoot Col-0 2x NaCl	AT1G66760	1.38251	0.812962
Shoot Col-0 2x Control VS Shoot Col-0 2x NaCl	AT4G26850	-1.04894	0.828755
Shoot Col-0 2x Control VS Shoot Col-0 2x NaCl	AT2G46270	2.27109	0.89413
Shoot Col-0 2x Control VS Shoot Col-0 2x NaCl	AT4G34000	1.07909	0.82201
Shoot Col-0 2x Control VS Shoot Col-0 2x NaCl	AT4G16880	-1.88692	0.836963
Shoot Col-0 2x Control VS Shoot Col-0 2x NaCl	AT5G47370	1.4798	0.867571
Shoot Col-0 2x Control VS Shoot Col-0 2x NaCl	AT3G46130	-1.38791	0.813079
Shoot Col-0 2x Control VS Shoot Col-0 2x NaCl	AT4G39260	-1.13777	0.84687
Shoot Col-0 2x Control VS Shoot Col-0 2x NaCl	AT3G10300	1.00571	0.814241
Shoot Col-0 2x Control VS Shoot Col-0 2x NaCl	AT1G18710	2.27414	0.907103
Shoot Col-0 2x Control VS Shoot Col-0 2x NaCl	AT4G13493.1	-1.10077	0.81244
Shoot Col-0 2x Control VS Shoot Col-0 2x NaCl	AT1G13650	-1.75389	0.856771
Shoot Col-0 2x Control VS Shoot Col-0 2x NaCl	AT3G16770	-1.60939	0.887585
Shoot Col-0 2x Control VS Shoot Col-0 2x NaCl	AT3G59350	1.55697	0.879947
Shoot Col-0 2x Control VS Shoot Col-0 2x NaCl	AT3G44860	2.04706	0.886176
Shoot Col-0 2x Control VS Shoot Col-0 2x NaCl	AT2G35070	3.73609	0.808184
Shoot Col-0 2x Control VS Shoot Col-0 2x NaCl	AT5G49740	-1.62016	0.839995
Shoot Col-0 2x Control VS Shoot Col-0 2x NaCl	AT1G19180	1.16625	0.854619
Shoot Col-0 2x Control VS Shoot Col-0 2x NaCl	AT5G56980	1.44268	0.873972
Shoot Col-0 2x Control VS Shoot Col-0 2x NaCl	AT2G23600	-1.1729	0.844918
Shoot Col-0 2x Control VS Shoot Col-0 2x NaCl	AT4G37540	-1.50825	0.814956
Shoot Col-0 2x Control VS Shoot Col-0 2x NaCl	AT4G31000	1.46012	0.80542
Shoot Col-0 2x Control VS Shoot Col-0 2x NaCl	AT1G52890	2.3401	0.831518
Shoot Col-0 2x Control VS Shoot Col-0 2x NaCl	AT2G47240	-1.04766	0.822828
Shoot Col-0 2x Control VS Shoot Col-0 2x NaCl	AT1G26761	-1.13531	0.809435
Shoot Col-0 2x Control VS Shoot Col-0 2x NaCl	AT4G28140	2.03886	0.827421
Shoot Col-0 2x Control VS Shoot Col-0 2x NaCl	AT1G72770	1.26243	0.801309
Shoot Col-0 2x Control VS Shoot Col-0 2x NaCl	AT5G55450	-1.713	0.807854
Shoot Col-0 2x Control VS Shoot Col-0 2x NaCl	AT1G61890	1.8878	0.9004
Shoot Col-0 2x Control VS Shoot Col-0 2x NaCl	AT3G45140	1.54814	0.885598
Shoot Col-0 2x Control VS Shoot Col-0 2x NaCl	AT1G54040	1.24958	0.837452
Shoot Col-0 2x Control VS Shoot Col-0 2x NaCl	AT4G14560	1.34678	0.846637
Shoot Col-0 2x Control VS Shoot Col-0 2x NaCl	AT2G17840	1.25632	0.862883
Shoot Col-0 2x Control VS Shoot Col-0 2x NaCl	AT2G20835	1.96883	0.845819
Shoot Col-0 2x Control VS Shoot Col-0 2x NaCl	AT1G03090	1.23288	0.841693
Shoot Col-0 2x Control VS Shoot Col-0 2x NaCl	AT3G18217.1	-3.06831	0.874199
Shoot Col-0 2x Control VS Shoot Col-0 2x NaCl	AT1G52000	1.85203	0.886231
Shoot Col-0 2x Control VS Shoot Col-0 2x NaCl	AT1G67900	1.47245	0.868376
Shoot Col-0 2x Control VS Shoot Col-0 2x NaCl	AT5G03210	2.31388	0.889812
Shoot Col-0 2x Control VS Shoot Col-0 2x NaCl	AT3G16530	-1.52453	0.866148
Shoot Col-0 2x Control VS Shoot Col-0 2x NaCl	AT1G58360	1.1246	0.826616
Shoot Col-0 2x Control VS Shoot Col-0 2x NaCl	AT2G47770	3.0944	0.816599
Shoot Col-0 2x Control VS Shoot Col-0 2x NaCl	AT1G11260	1.26201	0.862883
Shoot Col-0 2x Control VS Shoot Col-0 2x NaCl	AT1G78460	-1.01135	0.826953
Shoot Col-0 2x Control VS Shoot Col-0 2x NaCl	AT5G66210	1.20049	0.852034
Shoot Col-0 2x Control VS Shoot Col-0 2x NaCl	AT5G22630	1.1521	0.823488
Shoot Col-0 2x Control VS Shoot Col-0 2x NaCl	AT5G06870	1.13109	0.846898
Shoot Col-0 2x Control VS Shoot Col-0 2x NaCl	AT2G43150	-1.16169	0.826623
Shoot Col-0 2x Control VS Shoot Col-0 2x NaCl	AT1G11210	1.1107	0.83125
Shoot Col-0 2x Control VS Shoot Col-0 2x NaCl	AT3G05727	-1.07755	0.843041
Shoot Col-0 2x Control VS Shoot Col-0 2x NaCl	AT2G23840	-1.04766	0.8087
Shoot Col-0 2x Control VS Shoot Col-0 2x NaCl	AT1G71030	-1.44933	0.87576
Shoot Col-0 2x Control VS Shoot Col-0 2x NaCl	AT5G01820	-1.19753	0.827201
Shoot Col-0 2x Control VS Shoot Col-0 2x NaCl	AT3G21320	6.36911	0.92821
Shoot Col-0 2x Control VS Shoot Col-0 2x NaCl	AT3G62070	1.70874	0.832261
Shoot Col-0 2x Control VS Shoot Col-0 2x NaCl	AT5G37600	-1.595	0.885832
Shoot Col-0 2x Control VS Shoot Col-0 2x NaCl	AT4G21870	-1.74984	0.824554
Shoot Col-0 2x Control VS Shoot Col-0 2x NaCl	AT1G11960	1.73139	0.873312
Shoot Col-0 2x Control VS Shoot Col-0 2x NaCl	AT1G30040	1.51416	0.813038
Shoot Col-0 2x Control VS Shoot Col-0 2x NaCl	AT4G24960	1.10513	0.832563
Shoot Col-0 2x Control VS Shoot Col-0 2x NaCl	AT1G74430	1.56831	0.874495
Shoot Col-0 2x Control VS Shoot Col-0 2x NaCl	AT2G21650	-3.28868	0.890967
Shoot Col-0 2x Control VS Shoot Col-0 2x NaCl	AT5G44190	-1.21882	0.849132
Shoot Col-0 2x Control VS Shoot Col-0 2x NaCl	AT4G14130	2.13179	0.802856
Shoot Col-0 2x Control VS Shoot Col-0 2x NaCl	AT5G66580	1.46537	0.857479
Shoot Col-0 2x Control VS Shoot Col-0 2x NaCl	AT1G22740	1.01773	0.8186
Shoot Col-0 2x Control VS Shoot Col-0 2x NaCl	AT5G44580	-1.01821	0.822698
Shoot Col-0 2x Control VS Shoot Col-0 2x NaCl	AT5G49730	-1.20128	0.849806
Shoot Col-0 2x Control VS Shoot Col-0 2x NaCl	AT5G59570	1.89791	0.829889
Shoot Col-0 2x Control VS Shoot Col-0 2x NaCl	AT1G56600	2.54464	0.916268
Shoot Col-0 2x Control VS Shoot Col-0 2x NaCl	AT1G78600	-1.36448	0.851167
Shoot Col-0 2x Control VS Shoot Col-0 2x NaCl	AT2G39250	-1.4317	0.849366
Shoot Col-0 2x Control VS Shoot Col-0 2x NaCl	AT5G59050	-1.73384	0.80157
Shoot Col-0 2x Control VS Shoot Col-0 2x NaCl	AT5G52300	3.32645	0.920998
Shoot Col-0 2x Control VS Shoot Col-0 2x NaCl	AT3G55500	3.32409	0.924044
Shoot Col-0 2x Control VS Shoot Col-0 2x NaCl	AT4G15150	1.65723	0.8063
Shoot Col-0 2x Control VS Shoot Col-0 2x NaCl	AT1G02400	1.63161	0.813361
Shoot Col-0 2x Control VS Shoot Col-0 2x NaCl	AT2G34930	1.93689	0.886987
Shoot Col-0 2x Control VS Shoot Col-0 2x NaCl	AT1G01120	1.21972	0.838937
Shoot Col-0 2x Control VS Shoot Col-0 2x NaCl	AT1G20450	1.31995	0.871408
Shoot Col-0 2x Control VS Shoot Col-0 2x NaCl	AT1G76990	-1.00662	0.820497
Shoot Col-0 2x Control VS Shoot Col-0 2x NaCl	AT5G52320	1.38206	0.84289
Shoot Col-0 2x Control VS Shoot Col-0 2x NaCl	AT5G02760	1.53078	0.86445
Shoot Col-0 2x Control VS Shoot Col-0 2x NaCl	AT2G37460	-1.82364	0.834048
Shoot Col-0 2x Control VS Shoot Col-0 2x NaCl	AT5G61420	-1.19979	0.833938
Shoot Col-0 2x Control VS Shoot Col-0 2x NaCl	AT1G27770	1.05327	0.827599
Shoot Col-0 2x Control VS Shoot Col-0 2x NaCl	AT3G27250	3.12826	0.930369
Shoot Col-0 2x Control VS Shoot Col-0 2x NaCl	AT2G30424	-1.28119	0.83343
Shoot Col-0 2x Control VS Shoot Col-0 2x NaCl	AT3G29575	2.60995	0.921548
Shoot Col-0 2x Control VS Shoot Col-0 2x NaCl	AT4G31380	3.26003	0.863666
Shoot Col-0 2x Control VS Shoot Col-0 2x NaCl	AT2G47780	3.44931	0.802883
Shoot Col-0 2x Control VS Shoot Col-0 2x NaCl	AT1G64500	-1.45951	0.80443
Shoot Col-0 2x Control VS Shoot Col-0 2x NaCl	AT5G65300	1.64134	0.845193
Shoot Col-0 2x Control VS Shoot Col-0 2x NaCl	AT1G72520	1.55261	0.878482
Shoot Col-0 2x Control VS Shoot Col-0 2x NaCl	AT3G54200	1.24537	0.827338
Shoot Col-0 2x Control VS Shoot Col-0 2x NaCl	AT4G08950	1.26355	0.847909
Shoot Col-0 2x Control VS Shoot Col-0 2x NaCl	AT2G46830	-2.23954	0.860909
Shoot Col-0 2x Control VS Shoot Col-0 2x NaCl	AT4G32280	2.72383	0.920379
Shoot Col-0 2x Control VS Shoot Col-0 2x NaCl	AT1G20510	1.21305	0.858434
Shoot Col-0 2x Control VS Shoot Col-0 2x NaCl	AT4G26690	1.00958	0.819177
Shoot Col-0 2x Control VS Shoot Col-0 2x NaCl	AT2G21210	-1.44852	0.820573
Shoot Col-0 2x Control VS Shoot Col-0 2x NaCl	AT4G12320	-1.64023	0.871408
Shoot Col-0 2x Control VS Shoot Col-0 2x NaCl	AT1G62510	1.31243	0.859803
Shoot Col-0 2x Control VS Shoot Col-0 2x NaCl	AT1G60190	2.04254	0.879514
Shoot Col-0 2x Control VS Shoot Col-0 2x NaCl	AT5G59310	1.33023	0.804678
Shoot Col-0 2x Control VS Shoot Col-0 2x NaCl	AT2G39800	1.34625	0.871236
Shoot Col-0 2x Control VS Shoot Col-0 2x NaCl	AT5G48485	-1.06915	0.822251
Shoot Col-0 2x Control VS Shoot Col-0 2x NaCl	AT1G76520	-1.00149	0.805633
Shoot Col-0 2x Control VS Shoot Col-0 2x NaCl	AT2G18050	1.48456	0.819886
Shoot Col-0 2x Control VS Shoot Col-0 2x NaCl	AT5G16200	1.32168	0.80947
Shoot Col-0 2x Control VS Shoot Col-0 2x NaCl	AT1G06080	2.77595	0.894639
Shoot Col-0 2x Control VS Shoot Col-0 2x NaCl	AT2G23170	3.58932	0.947151
Shoot Col-0 2x Control VS Shoot Col-0 2x NaCl	AT3G19450	-1.08466	0.817899
Shoot Col-0 2x Control VS Shoot Col-0 2x NaCl	AT3G28220	1.45878	0.866513
Shoot Col-0 2x Control VS Shoot Col-0 2x NaCl	AT1G15010	1.55275	0.870239
Shoot Col-0 2x Control VS Shoot Col-0 2x NaCl	AT3G08720	1.24947	0.835382
Shoot Col-0 2x Control VS Shoot Col-0 2x NaCl	AT1G35140	1.7834	0.881693
Shoot Col-0 2x Control VS Shoot Col-0 2x NaCl	AT5G13190	1.13885	0.837995
Shoot Col-0 2x Control VS Shoot Col-0 2x NaCl	AT1G75750	1.0347	0.831848
Shoot Col-0 2x Control VS Shoot Col-0 2x NaCl	AT1G62560	-1.10534	0.805771
Shoot Col-0 2x Control VS Shoot Col-0 2x NaCl	AT3G23030	1.12723	0.848624
Shoot Col-0 2x Control VS Shoot Col-0 2x NaCl	AT5G57560	1.26319	0.863646
Shoot Col-0 2x Control VS Shoot Col-0 2x NaCl	AT5G59080	-1.13243	0.829889
Shoot Col-0 2x Control VS Shoot Col-0 2x NaCl	AT3G61220	-1.20881	0.803241
Shoot Col-0 2x Control VS Shoot Col-0 2x NaCl	AT1G09950	2.11389	0.814344
Shoot Col-0 2x Control VS Shoot Col-0 2x NaCl	AT5G65280	1.91729	0.824217
Shoot Col-0 2x Control VS Shoot Col-0 2x NaCl	AT3G55430	1.12654	0.843536
Shoot Col-0 2x Control VS Shoot Col-0 2x NaCl	AT5G35740	-1.15306	0.802086
Shoot Col-0 2x Control VS Shoot Col-0 2x NaCl	AT5G15960	1.74222	0.886616
Shoot Col-0 2x Control VS Shoot Col-0 2x NaCl	AT1G04530	-1.03753	0.803282
Shoot Col-0 2x Control VS Shoot Col-0 2x NaCl	AT2G45680	1.39685	0.818607
Shoot Col-0 2x Control VS Shoot Col-0 2x NaCl	AT3G56290	-1.42916	0.84157
Shoot Col-0 2x Control VS Shoot Col-0 2x NaCl	AT2G45685.1	1.52414	0.818442
Shoot Col-0 2x Control VS Shoot Col-0 2x NaCl	AT2G29450	1.24711	0.862883
Shoot Col-0 2x Control VS Shoot Col-0 2x NaCl	AT1G17420	1.73721	0.895636
Shoot Col-0 2x Control VS Shoot Col-0 2x NaCl	AT1G73600	-2.99105	0.939107
Shoot Col-0 2x Control VS Shoot Col-0 2x NaCl	AT2G30520	-1.09891	0.839273
Shoot Col-0 2x Control VS Shoot Col-0 2x NaCl	AT5G42530	-1.6505	0.893546
Shoot Col-0 2x Control VS Shoot Col-0 2x NaCl	AT1G78070	1.15626	0.84577
Shoot Col-0 2x Control VS Shoot Col-0 2x NaCl	AT3G15540	2.88791	0.916117
Shoot Col-0 2x Control VS Shoot Col-0 2x NaCl	AT5G18030	1.37045	0.833615
Shoot Col-0 2x Control VS Shoot Col-0 2x NaCl	AT5G64260	1.10756	0.844251
Shoot Col-0 2x Control VS Shoot Col-0 2x NaCl	AT2G46680	1.31261	0.847145
Shoot Col-0 2x Control VS Shoot Col-0 2x NaCl	AT4G24275	1.58332	0.843894
Shoot Col-0 2x Control VS Shoot Col-0 2x NaCl	AT5G02540	2.36696	0.905584
Shoot Col-0 2x Control VS Shoot Col-0 2x NaCl	AT5G13220	1.39018	0.834117
Shoot Col-0 2x Control VS Shoot Col-0 2x NaCl	AT3G22120	-1.16911	0.854323
Shoot Col-0 2x Control VS Shoot Col-0 2x NaCl	AT1G28370	1.0805	0.801907
Shoot Col-0 2x Control VS Shoot Col-0 2x NaCl	AT2G33380	3.42418	0.947213
Shoot Col-0 2x Control VS Shoot Col-0 2x NaCl	AT5G45650	-1.32819	0.826582
Shoot Col-0 2x Control VS Shoot Col-0 2x NaCl	AT5G18050	2.14814	0.854186
Shoot Col-0 2x Control VS Shoot Col-0 2x NaCl	AT1G16850	2.62868	0.910417
Shoot Col-0 2x Control VS Shoot Col-0 2x NaCl	AT4G16500	1.17792	0.843887
Shoot Col-0 2x Control VS Shoot Col-0 2x NaCl	AT4G21570	1.42324	0.871208
Shoot Col-0 2x Control VS Shoot Col-0 2x NaCl	AT4G27820	-1.29653	0.811855
Shoot Col-0 2x Control VS Shoot Col-0 2x NaCl	AT1G69260	2.53027	0.884202
Shoot Col-0 2x Control VS Shoot Col-0 2x NaCl	AT3G63060	2.66253	0.808445
Shoot Col-0 2x Control VS Shoot Col-0 2x NaCl	AT5G60890	1.0686	0.824244
Shoot Col-0 2x Control VS Shoot Col-0 2x NaCl	AT4G36570	-2.48048	0.881267
Shoot Col-0 2x Control VS Shoot Col-0 2x NaCl	AT3G01060	-1.95034	0.88357
Shoot Col-0 2x Control VS Shoot Col-0 2x NaCl	AT5G41400	1.57247	0.82914
Shoot Col-0 2x Control VS Shoot Col-0 2x NaCl	AT4G12290	-1.33201	0.803523
Shoot Col-0 2x Control VS Shoot Col-0 2x NaCl	AT3G11410	1.25079	0.855774
Shoot Col-0 2x Control VS Shoot Col-0 2x NaCl	AT1G62180	-1.09579	0.809119
Shoot Col-0 2x Control VS Shoot Col-0 2x NaCl	AT1G17940	1.39193	0.825193
Shoot Col-0 2x Control VS Shoot Col-0 2x NaCl	AT3G44450	-1.76317	0.831305
Shoot Col-0 2x Control VS Shoot Col-0 2x NaCl	AT5G59220	4.25193	0.948547
Shoot Col-0 2x Control VS Shoot Col-0 2x NaCl	AT5G18060	2.03437	0.813162
Shoot Col-0 2x Control VS Shoot Col-0 2x NaCl	AT4G12720	1.354	0.8652
Shoot Col-0 2x Control VS Shoot Col-0 2x NaCl	AT5G24770	1.75848	0.892507
Shoot Col-0 2x Control VS Shoot Col-0 2x NaCl	AT5G62360	-1.40803	0.855464
Shoot Col-0 2x Control VS Shoot Col-0 2x NaCl	AT5G05220	4.00915	0.823639
Shoot Col-0 2x Control VS Shoot Col-0 2x NaCl	AT1G74440	1.19872	0.828631
Shoot Col-0 2x Control VS Shoot Col-0 2x NaCl	AT1G69140.1	-1.0389	0.83508
Shoot Col-0 2x Control VS Shoot Col-0 2x NaCl	AT5G43630	-1.86289	0.835623
Shoot Col-0 2x Control VS Shoot Col-0 2x NaCl	AT2G25510	-1.75893	0.898475
Shoot Col-0 2x Control VS Shoot Col-0 2x NaCl	AT1G15580	3.97878	0.888066
Shoot Col-0 2x Control VS Shoot Col-0 2x NaCl	AT1G52040	2.41418	0.908245
Shoot Col-0 2x Control VS Shoot Col-0 2x NaCl	AT3G44750	-1.10428	0.809669
Shoot Col-0 2x Control VS Shoot Col-0 2x NaCl	AT5G02940	1.08076	0.8364
Shoot Col-0 2x Control VS Shoot Col-0 2x NaCl	AT5G07010	3.34733	0.88511
Root Col-0 2x Control VS Root Col-0 2x NaCl	AT4G25090	-1.37334	0.853462
Root Col-0 2x Control VS Root Col-0 2x NaCl	AT2G38310	-1.44275	0.894026
Root Col-0 2x Control VS Root Col-0 2x NaCl	AT1G24575	-1.2374	0.846327
Root Col-0 2x Control VS Root Col-0 2x NaCl	AT4G27400	1.52202	0.802503
Root Col-0 2x Control VS Root Col-0 2x NaCl	AT1G53625	-1.03684	0.845545
Root Col-0 2x Control VS Root Col-0 2x NaCl	AT3G28930	1.16326	0.836266
Root Col-0 2x Control VS Root Col-0 2x NaCl	AT2G40750	-1.55512	0.833908
Root Col-0 2x Control VS Root Col-0 2x NaCl	AT2G28960	-1.49468	0.879877
Root Col-0 2x Control VS Root Col-0 2x NaCl	AT1G64110	2.1597	0.84463
Root Col-0 2x Control VS Root Col-0 2x NaCl	AT5G48430	-1.20011	0.863623
Root Col-0 2x Control VS Root Col-0 2x NaCl	AT5G26920	-1.76077	0.861679
Root Col-0 2x Control VS Root Col-0 2x NaCl	AT5G05270	-1.3155	0.891788
Root Col-0 2x Control VS Root Col-0 2x NaCl	AT1G07350	1.11896	0.868433
Root Col-0 2x Control VS Root Col-0 2x NaCl	AT5G66400	1.37277	0.809317
Root Col-0 2x Control VS Root Col-0 2x NaCl	AT2G26820	-1.15955	0.874425
Root Col-0 2x Control VS Root Col-0 2x NaCl	AT3G21510	-1.19827	0.885936
Root Col-0 2x Control VS Root Col-0 2x NaCl	AT4G33120	1.76034	0.868032
Root Col-0 2x Control VS Root Col-0 2x NaCl	AT3G13610	-1.39425	0.900146
Root Col-0 2x Control VS Root Col-0 2x NaCl	AT3G20810	1.51015	0.830347
Root Col-0 2x Control VS Root Col-0 2x NaCl	AT2G42350	-1.12697	0.873363
Root Col-0 2x Control VS Root Col-0 2x NaCl	AT1G06040	-1.56919	0.907688
Root Col-0 2x Control VS Root Col-0 2x NaCl	AT1G18970	-1.18157	0.881534
Root Col-0 2x Control VS Root Col-0 2x NaCl	AT3G13760	-2.09589	0.85113
Root Col-0 2x Control VS Root Col-0 2x NaCl	AT5G24470	-1.04723	0.858058
Root Col-0 2x Control VS Root Col-0 2x NaCl	AT3G51240	-1.15085	0.879743
Root Col-0 2x Control VS Root Col-0 2x NaCl	AT5G54700	-2.05151	0.858132
Root Col-0 2x Control VS Root Col-0 2x NaCl	AT4G36920	-1.16088	0.873838
Root Col-0 2x Control VS Root Col-0 2x NaCl	AT3G03170	1.60646	0.851037
Root Col-0 2x Control VS Root Col-0 2x NaCl	AT5G20790	-2.33631	0.88645
Root Col-0 2x Control VS Root Col-0 2x NaCl	AT5G54370	1.51051	0.907534
Root Col-0 2x Control VS Root Col-0 2x NaCl	AT1G09932	1.43544	0.829178
Root Col-0 2x Control VS Root Col-0 2x NaCl	AT1G22530	-1.04938	0.879316
Root Col-0 2x Control VS Root Col-0 2x NaCl	AT1G24280	-1.1383	0.869943
Root Col-0 2x Control VS Root Col-0 2x NaCl	AT3G24500	1.60764	0.895336
Root Col-0 2x Control VS Root Col-0 2x NaCl	AT2G18700	1.184	0.856542
Root Col-0 2x Control VS Root Col-0 2x NaCl	AT5G63450	-1.35085	0.801019
Root Col-0 2x Control VS Root Col-0 2x NaCl	AT1G64160	3.32398	0.833881
Root Col-0 2x Control VS Root Col-0 2x NaCl	AT4G04840	-2.59966	0.829572
Root Col-0 2x Control VS Root Col-0 2x NaCl	AT2G23910	-1.29753	0.819652
Root Col-0 2x Control VS Root Col-0 2x NaCl	AT5G52390	1.45971	0.854103
Root Col-0 2x Control VS Root Col-0 2x NaCl	AT3G51238.1	-1.09059	0.859635
Root Col-0 2x Control VS Root Col-0 2x NaCl	AT3G02480	2.13807	0.884233
Root Col-0 2x Control VS Root Col-0 2x NaCl	AT4G33550	1.87282	0.917381
Root Col-0 2x Control VS Root Col-0 2x NaCl	AT3G48520	1.40257	0.818108
Root Col-0 2x Control VS Root Col-0 2x NaCl	AT1G52690	3.29315	0.901355
Root Col-0 2x Control VS Root Col-0 2x NaCl	AT5G47640	1.48374	0.888107
Root Col-0 2x Control VS Root Col-0 2x NaCl	AT4G26320	-1.31198	0.877579
Root Col-0 2x Control VS Root Col-0 2x NaCl	AT2G35742.1	3.29471	0.821081
Root Col-0 2x Control VS Root Col-0 2x NaCl	AT5G06760	2.47643	0.898769
Root Col-0 2x Control VS Root Col-0 2x NaCl	AT1G78020	-1.12345	0.848291
Root Col-0 2x Control VS Root Col-0 2x NaCl	AT3G14770	-1.09331	0.842092
Root Col-0 2x Control VS Root Col-0 2x NaCl	AT4G18280	2.60353	0.897139
Root Col-0 2x Control VS Root Col-0 2x NaCl	AT5G23980	-1.35714	0.86363
Root Col-0 2x Control VS Root Col-0 2x NaCl	AT4G37160	1.10428	0.823346
Root Col-0 2x Control VS Root Col-0 2x NaCl	AT2G26150	2.91502	0.846628
Root Col-0 2x Control VS Root Col-0 2x NaCl	AT2G01900	-1.7123	0.862948
Root Col-0 2x Control VS Root Col-0 2x NaCl	AT5G01740	-2.15622	0.869796
Root Col-0 2x Control VS Root Col-0 2x NaCl	AT3G56275.1	1.79728	0.856582
Root Col-0 2x Control VS Root Col-0 2x NaCl	AT5G52640	1.30559	0.806564
Root Col-0 2x Control VS Root Col-0 2x NaCl	AT4G31940	-1.45073	0.869709
Root Col-0 2x Control VS Root Col-0 2x NaCl	AT1G05240	-1.38629	0.898963
Root Col-0 2x Control VS Root Col-0 2x NaCl	AT3G47540	1.27906	0.836246
Root Col-0 2x Control VS Root Col-0 2x NaCl	AT5G49770	-1.80796	0.832451
Root Col-0 2x Control VS Root Col-0 2x NaCl	AT1G62975	-1.3366	0.872047
Root Col-0 2x Control VS Root Col-0 2x NaCl	AT5G08640	-1.58771	0.906592
Root Col-0 2x Control VS Root Col-0 2x NaCl	AT1G66725.1	-1.91966	0.9166
Root Col-0 2x Control VS Root Col-0 2x NaCl	AT5G42580	1.4813	0.84465
Root Col-0 2x Control VS Root Col-0 2x NaCl	AT2G19310	1.06926	0.809597
Root Col-0 2x Control VS Root Col-0 2x NaCl	AT3G12580	1.25431	0.877826
Root Col-0 2x Control VS Root Col-0 2x NaCl	AT1G01470	1.30441	0.900693
Root Col-0 2x Control VS Root Col-0 2x NaCl	AT3G19430	2.03603	0.85262
Root Col-0 2x Control VS Root Col-0 2x NaCl	AT1G13510	-1.10288	0.80746
Root Col-0 2x Control VS Root Col-0 2x NaCl	AT3G51350	-1.22331	0.844684
Root Col-0 2x Control VS Root Col-0 2x NaCl	AT5G36130	-1.45923	0.883304
Root Col-0 2x Control VS Root Col-0 2x NaCl	AT1G01340	-1.11346	0.838123
Root Col-0 2x Control VS Root Col-0 2x NaCl	AT3G29410	-1.07791	0.806865
Root Col-0 2x Control VS Root Col-0 2x NaCl	AT3G14060	1.22746	0.884486
Root Col-0 2x Control VS Root Col-0 2x NaCl	AT1G27020	-1.04991	0.82847
Root Col-0 2x Control VS Root Col-0 2x NaCl	AT3G48940	-1.43186	0.814307
Root Col-0 2x Control VS Root Col-0 2x NaCl	AT3G23530	-1.06067	0.843528
Root Col-0 2x Control VS Root Col-0 2x NaCl	AT2G46495	-1.50084	0.82189
Root Col-0 2x Control VS Root Col-0 2x NaCl	AT1G79320	-1.57806	0.874272
Root Col-0 2x Control VS Root Col-0 2x NaCl	AT5G06640	-1.15774	0.844069
Root Col-0 2x Control VS Root Col-0 2x NaCl	AT2G15620	-1.02591	0.881807
Root Col-0 2x Control VS Root Col-0 2x NaCl	AT1G06000	-1.03295	0.863055
Root Col-0 2x Control VS Root Col-0 2x NaCl	AT1G51400	1.10849	0.858466
Root Col-0 2x Control VS Root Col-0 2x NaCl	AT5G59680	-1.457	0.880338
Root Col-0 2x Control VS Root Col-0 2x NaCl	AT1G76590	1.29053	0.853843
Root Col-0 2x Control VS Root Col-0 2x NaCl	AT1G80340	-1.55902	0.845051
Root Col-0 2x Control VS Root Col-0 2x NaCl	AT1G64780	-1.66816	0.911583
Root Col-0 2x Control VS Root Col-0 2x NaCl	AT1G51800	-1.26835	0.862521
Root Col-0 2x Control VS Root Col-0 2x NaCl	AT3G61890	1.75634	0.892643
Root Col-0 2x Control VS Root Col-0 2x NaCl	AT2G46740	-1.158	0.870658
Root Col-0 2x Control VS Root Col-0 2x NaCl	AT1G06002.1	-1.10184	0.881113
Root Col-0 2x Control VS Root Col-0 2x NaCl	AT5G10230	-1.2946	0.872976
Root Col-0 2x Control VS Root Col-0 2x NaCl	AT4G29340	-1.12471	0.831029
Root Col-0 2x Control VS Root Col-0 2x NaCl	AT2G46340	-1.09217	0.845879
Root Col-0 2x Control VS Root Col-0 2x NaCl	AT5G39150	2.13013	0.901609
Root Col-0 2x Control VS Root Col-0 2x NaCl	AT1G56220	1.03986	0.882703
Root Col-0 2x Control VS Root Col-0 2x NaCl	AT3G10020	1.50794	0.909472
Root Col-0 2x Control VS Root Col-0 2x NaCl	AT5G02020	1.87845	0.868393
Root Col-0 2x Control VS Root Col-0 2x NaCl	AT5G44910	-1.05431	0.846781
Root Col-0 2x Control VS Root Col-0 2x NaCl	AT5G40590	-2.409	0.906479
Root Col-0 2x Control VS Root Col-0 2x NaCl	AT1G19530	1.25401	0.882375
Root Col-0 2x Control VS Root Col-0 2x NaCl	AT5G39180	4.02405	0.90702
Root Col-0 2x Control VS Root Col-0 2x NaCl	AT4G25690	2.18656	0.807693
Root Col-0 2x Control VS Root Col-0 2x NaCl	AT1G07430	2.89939	0.846902
Root Col-0 2x Control VS Root Col-0 2x NaCl	AT2G43140	-2.85185	0.902597
Root Col-0 2x Control VS Root Col-0 2x NaCl	AT3G22830	2.59594	0.912331
Root Col-0 2x Control VS Root Col-0 2x NaCl	AT5G17050	-1.59579	0.880091
Root Col-0 2x Control VS Root Col-0 2x NaCl	AT5G59320	2.33474	0.917088
Root Col-0 2x Control VS Root Col-0 2x NaCl	AT1G15540	-4.72048	0.814654
Root Col-0 2x Control VS Root Col-0 2x NaCl	AT2G15830	-1.32338	0.867264
Root Col-0 2x Control VS Root Col-0 2x NaCl	AT3G02140	-1.12206	0.840989
Root Col-0 2x Control VS Root Col-0 2x NaCl	AT2G46270	1.20439	0.874933
Root Col-0 2x Control VS Root Col-0 2x NaCl	AT2G32190	-1.83563	0.870544
Root Col-0 2x Control VS Root Col-0 2x NaCl	AT3G49845	-1.10459	0.877458
Root Col-0 2x Control VS Root Col-0 2x NaCl	AT4G32460	1.07873	0.857985
Root Col-0 2x Control VS Root Col-0 2x NaCl	AT1G58320	-1.57499	0.902424
Root Col-0 2x Control VS Root Col-0 2x NaCl	AT3G07195	-1.16736	0.878314
Root Col-0 2x Control VS Root Col-0 2x NaCl	AT4G23700	-1.02758	0.858933
Root Col-0 2x Control VS Root Col-0 2x NaCl	AT5G66985	-1.52781	0.898162
Root Col-0 2x Control VS Root Col-0 2x NaCl	AT1G13670	-1.42288	0.896585
Root Col-0 2x Control VS Root Col-0 2x NaCl	AT5G38910	-2.03634	0.918364
Root Col-0 2x Control VS Root Col-0 2x NaCl	AT4G18510	-1.2391	0.823353
Root Col-0 2x Control VS Root Col-0 2x NaCl	AT3G53260	-1.16634	0.889316
Root Col-0 2x Control VS Root Col-0 2x NaCl	AT5G40800	3.02316	0.86856
Root Col-0 2x Control VS Root Col-0 2x NaCl	AT4G35720	1.17498	0.839927
Root Col-0 2x Control VS Root Col-0 2x NaCl	AT5G36140	-1.42221	0.879282
Root Col-0 2x Control VS Root Col-0 2x NaCl	AT1G50060	1.3721	0.858165
Root Col-0 2x Control VS Root Col-0 2x NaCl	AT5G22290	1.02093	0.811915
Root Col-0 2x Control VS Root Col-0 2x NaCl	AT4G22710	2.02725	0.839646
Root Col-0 2x Control VS Root Col-0 2x NaCl	AT5G45380	-1.26694	0.862674
Root Col-0 2x Control VS Root Col-0 2x NaCl	AT4G28940	-1.09495	0.881393
Root Col-0 2x Control VS Root Col-0 2x NaCl	AT5G37990	-1.00805	0.877378
Root Col-0 2x Control VS Root Col-0 2x NaCl	AT1G13700	1.03106	0.807179
Root Col-0 2x Control VS Root Col-0 2x NaCl	AT2G40330	-4.41665	0.944598
Root Col-0 2x Control VS Root Col-0 2x NaCl	AT1G51850	-1.13566	0.837816
Root Col-0 2x Control VS Root Col-0 2x NaCl	AT3G02910	-1.33389	0.887753
Root Col-0 2x Control VS Root Col-0 2x NaCl	AT1G51790	-1.1056	0.827014
Root Col-0 2x Control VS Root Col-0 2x NaCl	AT3G02242	-1.08859	0.800311
Root Col-0 2x Control VS Root Col-0 2x NaCl	AT1G26800	1.01788	0.805569
Root Col-0 2x Control VS Root Col-0 2x NaCl	AT2G01340	1.05787	0.810673
Root Col-0 2x Control VS Root Col-0 2x NaCl	AT2G30770	4.38648	0.928184
Root Col-0 2x Control VS Root Col-0 2x NaCl	AT4G25640	-1.45939	0.889096
Root Col-0 2x Control VS Root Col-0 2x NaCl	AT3G22800	-1.04817	0.822584
Root Col-0 2x Control VS Root Col-0 2x NaCl	AT2G39530	-1.21228	0.886223
Root Col-0 2x Control VS Root Col-0 2x NaCl	AT3G57540	1.17031	0.868593
Root Col-0 2x Control VS Root Col-0 2x NaCl	AT5G42600	2.43908	0.913326
Root Col-0 2x Control VS Root Col-0 2x NaCl	AT2G38530	1.85955	0.91978
Root Col-0 2x Control VS Root Col-0 2x NaCl	AT5G42590	1.08083	0.875695
Root Col-0 2x Control VS Root Col-0 2x NaCl	AT1G72490	-1.65555	0.80283
Root Col-0 2x Control VS Root Col-0 2x NaCl	AT3G52740	-1.18323	0.867712
Root Col-0 2x Control VS Root Col-0 2x NaCl	AT5G63350	3.24814	0.878414
Root Col-0 2x Control VS Root Col-0 2x NaCl	AT1G26390	-1.52843	0.895008
Root Col-0 2x Control VS Root Col-0 2x NaCl	AT2G19810	1.50496	0.813973
Root Col-0 2x Control VS Root Col-0 2x NaCl	AT1G12010	-1.63655	0.877692
Root Col-0 2x Control VS Root Col-0 2x NaCl	AT3G26830	2.07033	0.904261
Root Col-0 2x Control VS Root Col-0 2x NaCl	AT5G02270	-1.57555	0.913286
Root Col-0 2x Control VS Root Col-0 2x NaCl	AT3G53980	1.24935	0.897567
Root Col-0 2x Control VS Root Col-0 2x NaCl	AT5G44120	-4.99578	0.913948
Root Col-0 2x Control VS Root Col-0 2x NaCl	AT4G12330	1.04063	0.84592
Root Col-0 2x Control VS Root Col-0 2x NaCl	AT3G04320	1.10381	0.845619
Root Col-0 2x Control VS Root Col-0 2x NaCl	AT5G49480	-1.1819	0.894561
Root Col-0 2x Control VS Root Col-0 2x NaCl	AT2G41100	1.5192	0.89277
Root Col-0 2x Control VS Root Col-0 2x NaCl	AT2G37870	3.08996	0.939501
Root Col-0 2x Control VS Root Col-0 2x NaCl	AT1G28330	1.01979	0.88001
Root Col-0 2x Control VS Root Col-0 2x NaCl	AT1G51140	1.00142	0.856829
Root Col-0 2x Control VS Root Col-0 2x NaCl	AT2G17660	3.84104	0.828383
Root Col-0 2x Control VS Root Col-0 2x NaCl	AT1G14200	1.00586	0.860583
Root Col-0 2x Control VS Root Col-0 2x NaCl	AT5G51440	1.95853	0.873604
Root Col-0 2x Control VS Root Col-0 2x NaCl	AT5G05440	-1.39106	0.861619
Root Col-0 2x Control VS Root Col-0 2x NaCl	AT1G01190	-1.77742	0.875067
Root Col-0 2x Control VS Root Col-0 2x NaCl	AT1G56600	3.55358	0.928585
Root Col-0 2x Control VS Root Col-0 2x NaCl	AT5G13930	-1.17212	0.892349
Root Col-0 2x Control VS Root Col-0 2x NaCl	AT4G29740	-1.313	0.843047
Root Col-0 2x Control VS Root Col-0 2x NaCl	AT4G31355	1.88027	0.8592
Root Col-0 2x Control VS Root Col-0 2x NaCl	AT3G48510	3.30295	0.875174
Root Col-0 2x Control VS Root Col-0 2x NaCl	AT1G73650	-1.07289	0.832946
Root Col-0 2x Control VS Root Col-0 2x NaCl	AT4G22666	-1.01515	0.869335
Root Col-0 2x Control VS Root Col-0 2x NaCl	AT4G15150	1.91063	0.901348
Root Col-0 2x Control VS Root Col-0 2x NaCl	AT3G50350	-1.70738	0.908002
Root Col-0 2x Control VS Root Col-0 2x NaCl	AT4G08555	-1.12507	0.838938
Root Col-0 2x Control VS Root Col-0 2x NaCl	AT4G36740	1.30927	0.817721
Root Col-0 2x Control VS Root Col-0 2x NaCl	AT4G33070	-1.17723	0.874759
Root Col-0 2x Control VS Root Col-0 2x NaCl	AT5G61420	-1.02669	0.837462
Root Col-0 2x Control VS Root Col-0 2x NaCl	AT2G33790	1.9276	0.922318
Root Col-0 2x Control VS Root Col-0 2x NaCl	AT4G27450	1.55112	0.869836
Root Col-0 2x Control VS Root Col-0 2x NaCl	AT5G39120	1.73614	0.900126
Root Col-0 2x Control VS Root Col-0 2x NaCl	AT3G27250	3.05552	0.909772
Root Col-0 2x Control VS Root Col-0 2x NaCl	AT3G26330	-1.12363	0.848291
Root Col-0 2x Control VS Root Col-0 2x NaCl	AT5G60770	-3.29596	0.812076
Root Col-0 2x Control VS Root Col-0 2x NaCl	AT4G22460	-1.17734	0.871727
Root Col-0 2x Control VS Root Col-0 2x NaCl	AT1G05700	-1.5703	0.841597
Root Col-0 2x Control VS Root Col-0 2x NaCl	AT1G77530	-2.01853	0.907701
Root Col-0 2x Control VS Root Col-0 2x NaCl	AT2G47460	-1.45397	0.827742
Root Col-0 2x Control VS Root Col-0 2x NaCl	AT3G55120	-1.84744	0.906405
Root Col-0 2x Control VS Root Col-0 2x NaCl	AT3G29575	1.18165	0.863944
Root Col-0 2x Control VS Root Col-0 2x NaCl	AT5G63530	1.14841	0.810533
Root Col-0 2x Control VS Root Col-0 2x NaCl	AT1G80240	1.01033	0.844163
Root Col-0 2x Control VS Root Col-0 2x NaCl	AT3G23730	-1.2266	0.848919
Root Col-0 2x Control VS Root Col-0 2x NaCl	AT1G26250	-1.13284	0.879596
Root Col-0 2x Control VS Root Col-0 2x NaCl	AT5G14330	-1.09813	0.888501
Root Col-0 2x Control VS Root Col-0 2x NaCl	AT3G22840	-2.3781	0.924002
Root Col-0 2x Control VS Root Col-0 2x NaCl	AT2G41380	-1.0346	0.853729
Root Col-0 2x Control VS Root Col-0 2x NaCl	AT1G77520	-1.37459	0.869923
Root Col-0 2x Control VS Root Col-0 2x NaCl	AT1G51402	1.15016	0.819979
Root Col-0 2x Control VS Root Col-0 2x NaCl	AT5G07990	-1.71155	0.837094
Root Col-0 2x Control VS Root Col-0 2x NaCl	AT1G01580	-1.03365	0.839373
Root Col-0 2x Control VS Root Col-0 2x NaCl	AT3G20470	1.19205	0.862066
Root Col-0 2x Control VS Root Col-0 2x NaCl	AT2G39800	1.49735	0.895863
Root Col-0 2x Control VS Root Col-0 2x NaCl	AT5G43520	-1.1751	0.883805
Root Col-0 2x Control VS Root Col-0 2x NaCl	AT2G18050	1.07958	0.809537
Root Col-0 2x Control VS Root Col-0 2x NaCl	AT3G52970	-5.06576	0.872936
Root Col-0 2x Control VS Root Col-0 2x NaCl	AT1G14071.1	8.59246	0.801333
Root Col-0 2x Control VS Root Col-0 2x NaCl	AT1G18570	1.06128	0.805061
Root Col-0 2x Control VS Root Col-0 2x NaCl	AT1G19050	-1.06552	0.818442
Root Col-0 2x Control VS Root Col-0 2x NaCl	AT2G20560	1.21561	0.841103
Root Col-0 2x Control VS Root Col-0 2x NaCl	AT2G27660	-1.19896	0.857884
Root Col-0 2x Control VS Root Col-0 2x NaCl	AT3G57157.1	-1.01311	0.832224
Root Col-0 2x Control VS Root Col-0 2x NaCl	AT4G37970	1.41197	0.831697
Root Col-0 2x Control VS Root Col-0 2x NaCl	AT5G53250	-1.125	0.883725
Root Col-0 2x Control VS Root Col-0 2x NaCl	AT1G02640	1.09411	0.850609
Root Col-0 2x Control VS Root Col-0 2x NaCl	AT4G22690	2.19664	0.811969
Root Col-0 2x Control VS Root Col-0 2x NaCl	AT5G35940	1.73576	0.887927
Root Col-0 2x Control VS Root Col-0 2x NaCl	AT5G06630	-1.16596	0.848819
Root Col-0 2x Control VS Root Col-0 2x NaCl	AT4G14270	1.19814	0.890445
Root Col-0 2x Control VS Root Col-0 2x NaCl	AT5G25610	1.5262	0.847423
Root Col-0 2x Control VS Root Col-0 2x NaCl	AT5G15960	1.23131	0.898182
Root Col-0 2x Control VS Root Col-0 2x NaCl	AT5G24120	-1.38864	0.86399
Root Col-0 2x Control VS Root Col-0 2x NaCl	AT3G56290	-2.64329	0.906285
Root Col-0 2x Control VS Root Col-0 2x NaCl	AT3G50930	1.3601	0.824902
Root Col-0 2x Control VS Root Col-0 2x NaCl	AT5G24230	-1.07034	0.812223
Root Col-0 2x Control VS Root Col-0 2x NaCl	AT1G73600	-1.30354	0.896832
Root Col-0 2x Control VS Root Col-0 2x NaCl	AT3G54040	-1.18581	0.889978
Root Col-0 2x Control VS Root Col-0 2x NaCl	AT3G16390	-1.28558	0.884192
Root Col-0 2x Control VS Root Col-0 2x NaCl	AT3G21560	-2.55214	0.917896
Root Col-0 2x Control VS Root Col-0 2x NaCl	AT5G44417.1	1.47989	0.850369
Root Col-0 2x Control VS Root Col-0 2x NaCl	AT1G48500	-1.6034	0.82394
Root Col-0 2x Control VS Root Col-0 2x NaCl	AT2G46750	-1.19428	0.889136
Root Col-0 2x Control VS Root Col-0 2x NaCl	AT5G14545.1	-1.01236	0.81259
Root Col-0 2x Control VS Root Col-0 2x NaCl	AT5G03995	-1.29569	0.802736
Root Col-0 2x Control VS Root Col-0 2x NaCl	AT4G18010	-1.15596	0.867063
Root Col-0 2x Control VS Root Col-0 2x NaCl	AT3G28510	-1.53262	0.890566
Root Col-0 2x Control VS Root Col-0 2x NaCl	AT1G32940	-1.06237	0.808769
Root Col-0 2x Control VS Root Col-0 2x NaCl	AT1G69260	1.50404	0.872709
Root Col-0 2x Control VS Root Col-0 2x NaCl	AT4G32950	-1.60265	0.899638
Root Col-0 2x Control VS Root Col-0 2x NaCl	AT3G01190	-1.04235	0.883979
Root Col-0 2x Control VS Root Col-0 2x NaCl	AT5G06900	-4.49105	0.910066
Root Col-0 2x Control VS Root Col-0 2x NaCl	AT3G17609	-1.86567	0.903399
Root Col-0 2x Control VS Root Col-0 2x NaCl	AT5G40990	1.83612	0.824168
Root Col-0 2x Control VS Root Col-0 2x NaCl	AT1G48598	-9.65762	0.901148
Root Col-0 2x Control VS Root Col-0 2x NaCl	AT1G69920	2.66189	0.854745
Root Col-0 2x Control VS Root Col-0 2x NaCl	AT3G61210	1.178	0.808522
Root Col-0 2x Control VS Root Col-0 2x NaCl	AT5G59220	3.63688	0.949061
Root Col-0 2x Control VS Root Col-0 2x NaCl	AT5G42900	1.02802	0.805235
Root Col-0 2x Control VS Root Col-0 2x NaCl	AT1G52820	-2.8694	0.937223
Root Col-0 2x Control VS Root Col-0 2x NaCl	AT2G42250	-1.90783	0.900386
Root Col-0 2x Control VS Root Col-0 2x NaCl	AT2G21130	1.11401	0.810726
Root Col-0 2x Control VS Root Col-0 2x NaCl	AT2G44130	1.08384	0.842466
Root Col-0 2x Control VS Root Col-0 2x NaCl	AT5G55110	1.27654	0.841116
Root Col-0 2x Control VS Root Col-0 2x NaCl	AT2G27550	1.70466	0.860436
Root Col-0 2x Control VS Root Col-0 2x NaCl	AT1G22880	1.00724	0.827628
Root Col-0 2x Control VS Root Col-0 2x NaCl	AT3G45730	1.17289	0.815062
Root Col-0 2x Control VS Root Col-0 2x NaCl	AT2G46790	-1.39533	0.80134
Root Col-0 2x Control VS Root Col-0 2x NaCl	AT4G36880	-1.45576	0.889677
Root Col-0 2x Control VS Root Col-0 2x NaCl	AT3G63380	-1.0492	0.843194
Root Col-0 2x Control VS Root Col-0 2x NaCl	AT3G57020	-1.1938	0.891661
Root Col-0 2x Control VS Root Col-0 2x NaCl	AT1G52800	-3.85976	0.889737
Root Col-0 2x Control VS Root Col-0 2x NaCl	AT5G43630	-1.29265	0.864151
Root Col-0 2x Control VS Root Col-0 2x NaCl	AT2G42247.1	-1.60093	0.861545
Root Col-0 2x Control VS Root Col-0 2x NaCl	AT2G34810	-1.66254	0.854063
Root Col-0 2x Control VS Root Col-0 2x NaCl	AT4G24670	-1.18241	0.824295
