# Supplementary material for: Transcriptional network underpinning ploidy-related elevated leaf potassium in neo-tetraploids
Source: Plant Physiol. 2022 Aug 5;190(3):1715–30. doi: 10.1093/plphys/kiac360 (PMC9614460; doi:10.1093/plphys/kiac360)
Supplement: kiac360_Supplementary_Data [file kiac360_supplementary_data.zip › TableS4_Primers.xlsx]

## Sheet: Tabelle1
Table S4. List of primers used in this study.
Gene	AGI code	mutant	NASC	Abbreviated ID (one number, if multiple then all originate from one parent = same genotype)	EMBL Number	SALK ID	Background	CS Number	T-DNA Orient	Infos	Source for Infos about mutant	Primer Name	WT gene	Primer Name	WT gene	Primer Name	mutant Gene	Primer Name	mutant Gene	Source Primer (Nd = newly desinged)
													fw primer		rev Primer		fw primer		rev Primer
ABI1	AT4G26080	abi1td or abi1-3	N664699	37		SALK_076309C	Col-0		fw	T-DNA in gene with reverse orientation	signal salk edu	ABSF062	TCAGGAATGATGGATGGTTTC	ABSF063	GGTTTCGTTACCGGAGACTTC	-	siehe WT fw oder rev	LBb1-3	ATTTTGCCGATTTCGGAAC	Nd, SALK_Primer desing
		abi1-5	N665807	38		SALK_038866C	Col-0		rev	T-DNA in gene with reverse orientation	signal salk edu	ABSF064	CGTTCTCGGAATCTTGATTTG	ABSF065	ACCGGTGGTCTTTCATTTTTC	-	siehe WT fw oder rev	LBb1-3	ATTTTGCCGATTTCGGAAC	Nd, SALK_Primer desing
ABI2	AT5G57050	abi2-2	N682030	16		SALK_015166C / SALK_015166.52.00.x	Col-0		fw	T-DNA in gene with fw orientation	signal salk edu	ABSF068	AAACTGTTGGGTCTACCTCGG	ABSF069	ACCATCCCATATTCTGGTTGG	-	siehe WT fw oder rev	LBb1-3	ATTTTGCCGATTTCGGAAC	Nd, SALK_Primer desing
HKT	At4G10310	hkt1-1		hkt1-1			gl1			T-DNA Insertion in Intron		ABSF056	AGTAGACCTCTCTACACTTTCC	ABSF057	TTACTTCCTCAATCCATGGGAG	-	siehe WT fw	LBb1-3	ATTTTGCCGATTTCGGAAC	Rus A, et al. PNAS 2001, doi:10.1073/pnas.241501798.
SOS1	At2G01980	sos1-1		15			gl1			EMS, Δ14 bp, 1,330–1,343bp	PNAS 2000 Jun 6; 97(12): 6896–6901, Huazhong Shi et al.	ABSF058	TCCGTGAAGCAATCAAGCGG	ABSF059	TCGTTTCTTGGGGGCTGGTA	-	siehe WT fw	-	siehe WT	Nd, NCBI Primer desing
PIN3	AT1G70940	pin3-4	N9363	35		SALK_113246.22.75.x	Col-0		rev	T-DNA insertion	signal salk edu / Friml J, Nature 426: 147-153	ABSF072	TGATTTTCTTGAGACCGATGC	ABSF073	TGCCACCTTCAATTCAAAAAC	-	siehe WT fw oder rev	LBb1-3	ATTTTGCCGATTTCGGAAC	Nd, SALK_Primer desing
AUX1	At2G38120	aux1-22	N9585	17 and 18			Col-0			Substitution, leads to an altered splicing product, 34bp missing in exon 5		ABSF074	GGAATGACCACTTACACCGCT	ABSF075	GTGAACACGTATAACGTCGCC	-	siehe WT, shorter product	-	siehe WT, shorter product	Nd, NCBI Primer desing, for cDNA
TIR1	AT3G62980	tir1-10	N663287	41		SALK_090445C / SALK_090445.52.40.x	Col-0		rev	T-DNA in gene with reverse orientation	signal salk edu	ABSF078	ATTTCCCACCTCAGGAGATTC	ABSF079	CACGTGTCATCATCAGAATCG	-	siehe WT fw oder rev	LBb1-3	ATTTTGCCGATTTCGGAAC	Nd, SALK_Primer desing
TIR1	AT3G62980	tir1-1	N653554	19		SALK_151603C / SALK_151603.48.85.x	Col-0		rev	T-DNA in gene with reverse orientation	signal salk edu	ABSF080	ATACACGTAACCTCCCCATCC	ABSF081	TTTATGAATCCAAGTGGTGGG	-	siehe WT fw oder rev	LBb1-4	ATTTTGCCGATTTCGGAAC	Nd, SALK_Primer desing
NHX1	AT5G27150	nhx1-2	N859470	14		SALK_065623.34.15.x/ SALK_065623 (Q) (AP)	Col-0			T DNA in fw orientiertem Gen	signal salk edu	ABSF009	TTTACGATTGGCTGAAACACC	ABSF010	GAGCTCTCCGTTACATTGTGC	-	siehe WT fw oder rev	LBb1.3	ATTTTGCCGATTTCGGAAC (LBb1.3)	neu desinged, SALK_Primer desing
AKT1	AT2G26650	atk1-2(R)				Salk_017803 TYPO in PAPER!!!	Col-0							P571397 5#-	GGCTTTCTCAAGAACCAAAC					Rubio et al., 2008
AKT1	AT2G26650	akt1-2	N686273	9		SALK_071803.23.55.x / SALK_071803C	Col-0		Insertion in 3' UTR	T DNA in rev orientiertem Gen	signal salk edu	ABSF014	TCGGTGATAGATAGTGGTGGC	ABSF015	TCCATGTCAAGCTAAGAAGACG	-	siehe WT fw oder rev	LBb1.3	ATTTTGCCGATTTCGGAAC (LBb1.3)	neu desinged, SALK_Primer desing
CHX23	AT1G05580	chx23-4	N859907	25		SALK_035909C / SALK_035909.21.15.x	Col-0	CS859907		T DNA in rev orientiertem Gen	signal salk edu	ABSF018	TTGATCTTTTGAACCGTACGG	ABSF019	AGTTCAAACTTTTTGGGACCC	-	siehe WT fw oder rev	LBb1.3	ATTTTGCCGATTTCGGAAC (LBb1.3)	neu desinged, SALK_Primer desing
HAK5	AT4G13420	hak5-1	N514177	3		SALK_014177 (E) (CB) / SALK_014177.29.99.f	Col-0			T DNA in rev orientiertem Gen	signal salk edu	ABSF022	CCTAGATCAGCAAACATTGCC	ABSF023	CAGCTCAGAAGAGCCCATATG	-	siehe WT fw oder rev	LBb1.3	ATTTTGCCGATTTCGGAAC (LBb1.3)	neu desinged, SALK_Primer desing
HAK5	AT4G13420	hak5-2	N505604	2		salk_005604 (U) (CB) / SALK_005604.36.45.x	Col-0			T DNA in rev orientiertem Gen	signal salk edu	ABSF024	CCTAGATCAGCAAACATTGCC	ABSF025	TAAACGCAGGAGGAACATTTG	-	siehe WT fw oder rev	LBb1.3	ATTTTGCCGATTTCGGAAC (LBb1.3)	neu desinged, SALK_Primer desing
HAK5	AT4G13420	hak5-3	N574868	27		SALK_074868.54.75.x / SALK_074868	Col-0			T DNA in rev orientiertem Gen	signal salk edu	ABSF026	TTGTTGAGTTTACTTTGGCCG	ABSF027	CATAGCTTTTTGTCACTTTGATTC	-	siehe WT fw oder rev	LBb1.3	ATTTTGCCGATTTCGGAAC (LBb1.3)	neu desinged, SALK_Primer desing
HAK5	AT4G13420	hak5-3R				SALK_130604	Col-0		Rubio et al 2008	T DNA is fw in rev orientiertem Gen				P630604 5#-	TTGTAACACTTGGAACAGAGTCCCA			LBb1		Rubio et al., 2008
NAC2	AT5G39610	nac2-1	N859988	12		SALK_090154 / SALK_090154.18.70.x	Col-0			T DNA in rev orientiertem Gen	signal salk edu	ABSF028	CGATCTTAGGGTTACGTTGGG	ABSF029	ATCTTCCCCAAACAGCTAAGG	-	siehe WT fw oder rev	LBb1.3	ATTTTGCCGATTTCGGAAC (LBb1.3)	neu desinged, SALK_Primer desing
AGB1	AT4G34460	agb1-5	N577086	4		SALK_077086.46.60.x / SALK_077086 (X) (AT)	Col-0		Insertion in 3' UTR	T DNA in rev orientiertem Gen	signal salk edu	ABSF032	CTGTCTAAGCTGGTCACGGAG	ABSF033	AGACCATAGCGCATATGGTTG	-	siehe WT fw oder rev	LBb1.3	ATTTTGCCGATTTCGGAAC (LBb1.3)	neu desinged, SALK_Primer desing
UGT74E2	AT1G05680	ugt74e2-01	N684797	8		SALK_016116.34.15.x / SALK_016116C	Col-0		may affect other genes as well	T DNA in rev orientiertem Gen	signal salk edu	ABSF034	TGTCGTGCTCTGTTTTGTACG	ABSF035	ATCAAATGTTGGAACTCGCTG	-	siehe WT fw oder rev	LBb1.3	ATTTTGCCGATTTCGGAAC (LBb1.3)	neu desinged, SALK_Primer desing
UGT74E2	AT1G05680	ugt74e2-09	N678819	28		SALK_091130.50.75.x / SALK_091130C	Col-0		Insertion in 3' UTR	T DNA in rev orientiertem Gen	signal salk edu	ABSF036	AAGACCTTTTGAGGCTAAGCG	ABSF037	CGTTTTTCCGTTAAATATTTTAAATG	-	siehe WT fw oder rev	LBb1.3	ATTTTGCCGATTTCGGAAC (LBb1.3)	neu desinged, SALK_Primer desing
SOS3	AT5G24270	sos3-2	N686663	10		SALK_113101.46.10.x / SALK_113101C	Col-0			T DNA in rev orientiertem Gen	signal salk edu	ABSF040	TGGACTCACTTCTTCTCGCTC	ABSF041	TGGTAATCTCGTGAGTTTGCC	-	siehe WT fw oder rev	LBb1.3	ATTTTGCCGATTTCGGAAC (LBb1.3)	neu desinged, SALK_Primer desing
SUR1	AT2G20610	sur1-8	N653619	6		SALK_113460.20.05.x / SALK_113460C	Col-0		Insertion in 3' UTR	T DNA in rev orientiertem Gen	signal salk edu	ABSF048	CAATACGGATTGGATTTTTGG	ABSF049	CAAAACATAGGCTCCAAATGG	-	siehe WT fw oder rev	LBb1.3	ATTTTGCCGATTTCGGAAC (LBb1.3)	neu desinged, SALK_Primer desing
AHK1	AT2G17820	ahk1	N500977	32		Salk_000977 / SALK_000977.28.80.x	Col-0		doi.org/10.1073/pnas.0706547105	T DNA in rev orientiertem Gen, pCSA110 Vector used	signal salk edu	ABSF052	ACATCTCCACGCAAAATCATC	ABSF053	TTCACAAGACTCACACATGGG	-	siehe WT fw oder rev	LBb1.3	ATTTTGCCGATTTCGGAAC (LBb1.3)	neu desinged, SALK_Primer desing
RAP2.11	AT5G19790	rap2.11-1	N601209	97		SALK_101209.36.00.x	Col-0		see Kim et al 2010, bad growth at low K, same rh, lower ROS levels in root hair differentiation zone			SBSF186	GAGGAGGAGAAATTGGAGGTG	SBSF187	CACATTATTGAGCGGTATGGC
MYB51	AT1G18570	myb51-3	N924242	61 and 64		SALKseq_040923.3 / SALK_040923.3	Col-0	CS924242		T DNA in forward orientiertem Gen, in 3rd exon		SBSF146	ATGGTCTGCTATAGCTCGTGGACT	SBSF147	CGTCAGATTAACGTTACCATCAACGTC
DDF2	AT1G63030	ddf2-1	N835147	67		SAILseq_785_D09.0	Col-0		SAIL line	associated polymorphisms: AT1G63020 AT1G63030 AT3G57200 AT3G57210 AT3G61610 AT5G13440		SBSF150	tcttgacacgatagtacgaatacg	SBSF151	GATTTGTCACTTTGGAGTTAC
Protein kinase superfamily protein	AT1G61590	sng3	N662517	53		SALK_055095C	Col-0			T DNA in reverse oriented Gene		SBSF152	AAGCCATTCACGATGTCCTT	SBSF153	ATGAGAGACTCTTCAACAAC		SBSF152	LBb1.3
ZAT10	AT1G27730	zat10	N666063	90c		SALKseq_054092.0/ SALK_054092C	Col-0			T DNA in reverse oriented Gene		SBSF188	TATTTTGTAAGGCGGCATCAG	SBSF189	TTTGACCGGAAAGTCAAACC
CPK29	AT1G76040	cipk29-1	N614657	91c		SALK_114657	Col-0					SBSF190	TGAATCAAGACGAATTTTGCC	SBSF191	TAACTGCAACAATGCATCGTC
AZF2	AT3G19580	azf2-1	N667366	87d		SALK_132562C	Col-0					SBSF192	TTGTTGCTAACAAGCATGTGC	SBSF193	GCCAGAATCAAAGAACCTTCC
MBF1C	AT3G24500	mbf1c	N666575	94b		SALK_083813C	Col-0					SBSF194	ATCCAATGATAATAAGGCGGC	SBSF195	TAAAACCATTGAGCCAAATCG
GER5	AT5G13200	ger5-2	N475166	100		GABI_783H10	Col-0	CS475166				SBSF202	see Tabelle4	SBSF203	see Tabelle4
ATL31	AT5G27420	atl31-2	N622899	89g		SALK_122899	Col-0					SBSF204	TTGTTCCGTAAAACTCCGTC	SBSF205	ACCTCGTGCTTCAATGTTC
ATL31	AT5G27420	atl31-1	N471564	101b		GABI_746D08	Col-0	CS471564				SBSF206	see Tabelle4	SBSF207	see Tabelle4
CML24	AT5G37770	cml24-T2	N546156	95d		SALK_046156	Col-0		insertion between AT5G37770 and 80			SBSF210	AGGCTGATGTTGATGGAGATG	SBSF211	AGTGTAGGTGGCAACCTCTCC
CPK28	AT5G66210	cpk28-2	N405788	98a		GABI_061C04	Col-0	CS405788	3 genes affected	At5g66210 At5g24270 At5g24270		SBSF212	GCAACTATAAGTGACAGCGCC	SBSF213	GAAGATTCCTGTGACCTGCAG
CPK28	AT5G66210	cpk28-1	N450132	99f and 99n		GABI_523B08	Col-0	CS450132	only this one affected			SBSF212		SBSF213
ARF2	AT5G62000	arf2-8	N663631	85g		SALK_108995C	Col-0		insertion in 12th exon, Zhao et al 2016	Insertion in 12th exon, 2 allells associated according to NASC: At5g62010 At5g62000		SBSF214	ATGAAGATTTTGCGAACCATG	SBSF215	TTACACAGATTTGCTCTCCGG
ARF2	AT5G62000	arf2-7	N24601	86d			Col-0 backcrossed once to Col-2	CS24601	Zhao et al 2016			SBSF214		SBSF215
CIPK23	AT1G30270	cipk23-5R				Salk_138057	Col-0		line donated by F Rubio, characterised in Nives-Cordones 2012			LP	TCAGGTGATGGCTAGCAAAAC	RP	AAGCTTTTGCCTCTTCAAAGG					Nieves-Cordones 2012 but does not mention primers --> SIGNAL primer desing for TDNA line
CIPK23	AT1G30270	cipk23-5R				Salk_138057	Col-0	line donated by F Rubio, characterised in Nives-Cordones 2012				SBSF251	TCAGGTGATGGCTAGCAAAAC	SBSF252	AAGCTTTTGCCTCTTCAAAGG	LBb1.3				newly desinged

## Sheet: QPCR
Table S4. List of primers used in this study.
Real time primers								for desing:		http://www.bioinformatics.nl/cgi-bin/primer3plus/primer3plus.cgi
		Positions								Dimer
		Mature Trans.			Transcript					ΔG (kcal/mole)
	Strand	Start	End	Len	Start	End	TM(°C)	GC(%)	Hairpin	For	Rev	Probe		Primername
AKT1	AT2G26650
Set 1 (Recommended)
Forward	CTTGTTTCAACCATTCCCTCAG	418	439	22	1483	1504	61.5	45.5	0	-4.9	-3.89	-4.57		ABSF110
Probe	ATGCTTCGTCTTTGGCGTCTTCG	484	506	23	1549	1571	67.1	52.2	-1.19			-4.48
Reverse	GTTGCGGTCTTTCTCTAGTCTG	549	528	22	1683	1593	62.3	50	0		-3.14	-3.45		ABSF111
Forward	CAAGAACCCAAACTCGAAAGG	2329	2349	21	3170	3190	61.3	47.6	0	-4.77	-4.77	-3.12		SBSF253
Probe	CAAGAACCACTAGGAAAGCCTCCCAT	2373	2398	26	3214	3239	67.7	50	-1.32			-6.28
Reverse	TGGTGCAAGAAGTAATCGACG	2470	2450	21	4376	4356	62.5	47.6	0		-5.14	-4.73		SBSF254
HAK5	AT4G13420
Set 1 (Recommended)
Forward	GAATCCTTACTCCTTCCATCTCAG	605	628	24	2670	2693	61.9	45.8	0	-5.18	-3.12	-3.68		ABSF114
Probe	TCAAATCTCTCGGCCAAAACACGGT	650	674	25	3052	3167	68.4	48	0			-5.92
Reverse	CCAACTTTATCGGTGCCAAAC	743	723	21	3236	3216	61.9	47.6	0		-4	-5.52		ABSF115
Forward	CGAGACGGACAAAGAAGAGGAACC	Hong et al 2013		24										SBSF138
Reverse	CACGACCCTTCCCGACCTAATCT	Hong et al 2013												SBSF139
DDF2	At1g63030
Set 1 (Recommended)
Forward	CCCTCAGCCAGTGAGTTTGACACG	Hong et al 2013												SBSF140
Reverse	TTTCTTCGTCCACGTACACACTCG	Hong et al 2013												SBSF141
MYB51	At1g18570
Set 1 (Recommended)
Forward	CTCTTACCTTAACCGCCACG	+	81	100	20	81	100	62.1	55	0	-4.34	-3.61	-5.53	SBSF142
Reverse	CTTCGTCTTCAGTGAACTCTCC	-	226	205	22	340	319	62	50	0				SBSF143
RAP2.11	AT5G19790
Set 1 (Recommended)
Forward	AGTGATCGTTGAGATGTCCATG	180	201	22	180	201	62.2	45.5	-1	-4.66	-5.08	-3.29		SBSF144
Probe	AGCTTCCTTATTCGTGGCCCCTT	275	253	23	275	253	67.9	52.2	0			-6.24
Reverse	ATGTGTACCGACCAGATTCATC	329	308	22	329	308	62	45.5	0		-4.66	-3.47		SBSF145
MYB51	AT1G18570
Set 1 (Recommended)
Forward	CTCTTACCTTAACCGCCACG	81	100	20	81	100	62.1	55	0	-4.34	-3.61	-5.53		SBSF148
Probe	TAATTGGCCCATCTCAGTCTGCAGC	182	158	25	296	272	68.2	52	0			-7.7
Reverse	CTTCGTCTTCAGTGAACTCTCC	226	205	22	340	319	62	50	0		-7.5	-4.01		SBSF149
Forward	TTCCTTCGCACCAACCTC	415	432	18	415	432	61.8	55.6	0	-4.17	-6.72	-5.12		SBSF255
Probe	CAACGGTCCCATGGCAGAGAAGAT	458	435	24	458	435	68	54.2	0			-7.46
Reverse	GAGGAATCAGAGAACGTGGAC	540	520	21	540	520	61.9	52.4	0		-5.05	-5.88		SBSF256
CIPK23	AT1G30270
Forward	TGTCTGACTTTGGATTGAGCG	509	529	21	1091	1111	62.6	47.6	0	-5.48	-5.03	-5.02		SBSF233
Probe	CTCAGCAAGTTCGAGAGGATGGGT	536	559	24	1118	1280	67.4	54.2	0			-7.16
Reverse	AGACCACAAATCAGCCTTCG	651	632	20	1469	1450	62.4	50	0		-3.48	-4.58		SBSF234
